# Supplementary material for: The Transcription Co-Repressors MTG8 and MTG16 Regulate Exit of Intestinal Stem Cells From Their Niche and Differentiation Into Enterocyte vs Secretory Lineages
Source: Gastroenterology. 2020 Oct;159(4):1328–1341.e3. doi: 10.1053/j.gastro.2020.06.012 (PMC7607384; doi:10.1053/j.gastro.2020.06.012)
Supplement: Supplementary Table 1 [file mmc2.xlsx]

## Sheet: SupplTable 1_Lgr5 sorted cells 
Supplementary Table 1 - 525 genes preferentially expressed in Lgr5-GFP low sorted cell fractions (+2,3,4) (data extracted from GSE36497, log2)
Gene names	5+ vs 2+_a	5+ vs 2+_b	5+ vs 3+_a	5+ vs 3+_b	5+ vs 4+_a	5+ vs 4+_b
RP23-38E20.1	1.66	1.31	0.33	1.01	1.3	0.72
AK085674	1.17	1.16	1.37	0.48	1.49	0.67
Slc5a4b	2.31	1.56	1.21	0.28	1.81	0.94
Cd300lf	3.9	3.17	3.71	2.81	3.36	3.54
Cubn	1.92	1.48	1.8	1.27	1.48	1.46
St3gal4	1.9	1.84	1.87	1.62	1.33	1.53
Pcsk6	1.68	1.44	1.7	1.39	1.03	0.92
Alox5	3.27	2.74	3.11	2.49	2.17	2.04
Hck	2.97	2.92	2.9	2.98	1.73	2.34
Trpm5	1.95	1.75	2.01	2.24	1.26	1.52
Dclk1	1.99	2.03	2.04	2.31	1.81	1.89
Matk	1.78	2.02	2	2.18	1.48	1.67
Gjb3	0.84	1.03	1.05	1.09	0.5	0.72
Avil	2.13	2.48	2.08	2.4	0.94	1.95
Pik3r5	3.1	1.97	2.96	2.83	1.46	1.93
Inpp5d	2.1	3.06	2.85	2.19	2.48	1.52
Slc6a19	2.5	5.15	3.11	3.54	2.56	2.9
2010106E10Rik	2.05	5.28	2.58	3.18	2.22	2.86
Ly6g6f	1.62	3.36	1.41	2.35	1.78	1.12
Mfsd8	2.77	1.41	1.09	0.83	0.35	0.22
Nefl	3.09	2.09	1.54	0.49	0.8	-0.02
Pcdh24	1.74	1.07	1.59	0.38	0.78	0.6
ENSMUST00000109638	1.76	1.21	1.13	0.07	0.6	0.39
Tpsg1	1.6	1.1	1.7	1.05	0.92	0.51
Dhrs11	1.42	1.24	1.38	0.56	0.43	0.2
Igsf21	2.77	2.47	2.2	1.24	1.36	-0.1
NAP102794-1	2.22	1.48	1.44	0.62	1.07	0.12
Mocos	2.36	1.83	1.43	0.87	1.21	0.19
Chpt1	1.81	1.28	1.06	0.63	0.77	0.02
Ido1	2.22	1.55	1.41	0.57	1.54	0.23
Samd8	1.08	1.49	1.19	0.44	0.73	0.47
Serpini1	2.08	2.05	1.61	1.68	0.75	-0.04
Atp2a3	1.27	1.08	1.13	0.75	0.31	-0.11
Hrh3	1.72	1.43	1.71	1.71	0.18	0.11
Prox1	1.67	0.92	1.42	1.17	-0.2	0.54
Rab30	2.38	2.44	0.26	0.68	0.2	1.71
Cidec	2.02	2.58	0.5	1.01	0.2	0.81
Sh3tc1	2.73	3.76	0.83	1.3	0.29	1.55
Cyp3a25	1.85	2.83	0.61	1.23	0.59	1.09
Gpr155	1.73	2.86	0.54	1.43	0.31	1.24
Ifit3	1.36	1.9	0.51	0.38	0.33	1.04
Vwa1	1.22	2.09	0.37	0.78	0.32	1.22
Plcb2	2.84	3.6	1.42	3.52	0.78	1.84
Pcsk6	1.81	1.81	0.66	1.87	-0.02	0.95
Tnrc4	1.26	1.5	0.91	1.33	-0.1	0.69
Cd79b	1.02	1.9	0.85	1.51	0	1.05
Kcns3	1.07	1.99	0.38	1.2	-0.02	0.98
Gchfr	1.11	1.84	0.38	1.07	-0.02	0.88
Yif1a	1.05	1.44	0.42	1	-0.06	0.71
Oas2	3.48	5.08	3.25	3.3	2.39	1.84
Btbd17	1.2	1.72	0.95	1.16	0.46	0.4
2210020M01Rik	1.92	2.99	1.39	1.44	0.73	0.67
Gfi1b	1.49	1.5	1.44	1.19	0.39	0.61
Tuba1a	2.48	2.4	2.04	1.91	0.82	0.98
1810046K07Rik	3.33	3.09	2.74	2.44	1.07	1.27
Pygl	3.46	3.48	3.14	3.23	1.05	1.47
Spib	1.94	2.11	1.91	1.87	0.47	0.94
1810065E05Rik	1.36	1.1	1.09	1	0.27	0.5
Vav1	1.43	1.19	1.33	1.24	0.45	0.58
Neurod2	1.33	1.38	1.15	0.99	0.21	0.66
Alox5ap	2.12	1.89	2.39	2.05	0.87	0.76
Dclk1	2.91	3.07	3.24	2.94	1.15	0.98
Ltc4s	1.58	1.55	1.44	1.51	0.6	0.84
Adamts15	1.41	1.56	1.4	1.47	0.72	0.92
Neurog3	1.24	1.33	1.27	1.32	0.37	0.81
Rbp7	2.53	2.86	1.92	2.21	0.98	1.37
St3gal4	2.31	2.74	1.75	2.12	1.02	1.58
1700011H14Rik	1.39	1.68	1.27	1.36	0.67	0.94
Ptgs1	3.66	4.24	3.34	3.21	2.12	2.68
Rbp7	2.55	2.7	2.16	2.13	1.09	1.44
Dmbt1	2.44	2.38	1.96	2.08	1.11	1.3
Car4	2.29	2.19	1.79	1.94	0.99	1.02
Nqo1	2.12	1.87	1.48	1.65	0.74	0.98
Dclk1	3.59	3.35	3.2	2.98	2.22	1.34
Mylk	1.9	2	1.74	1.82	1.35	1
Lrmp	3.15	2.75	2.77	2.96	1.65	1.42
Mylk	1.94	1.87	1.43	1.86	1.15	1.03
TC1658525	3.07	3.06	2.51	3.38	2.31	1.95
Fam78a	1.78	1.72	1.07	1.2	0.38	0.94
Gsta4	2.56	2.45	1.15	1.91	0.59	1.26
Sphk1	2.01	1.78	1.06	1.52	0.5	0.81
Pcsk9	1.36	1.59	0.83	1.19	0.36	0.55
Dll1	1.19	1.41	0.81	1.08	0.28	0.46
Dll1	1.11	1.32	0.9	1.01	0.18	0.46
Ooep	2.27	2.47	1.74	2.06	0.21	0.94
Dll1	1.18	1.18	0.8	1.03	0.21	0.48
Dll1	1.18	1.31	0.82	1.06	0.26	0.51
Scd2	1.61	1.71	1.19	1.25	0.45	0.56
Dll1	1.26	1.27	0.91	1.05	0.28	0.41
Map3k6	1.05	1.43	0.84	1.03	0.25	0.68
Pcsk5	1.26	1.72	0.94	1.15	0.46	0.76
H2-Q10	1.2	1.44	0.86	1.01	0.41	0.62
Pfkp	2.32	2.73	1.43	1.77	0.76	1.14
Alox5	2.09	1.92	1.3	2.22	0.6	0.87
1700025G04Rik	1.43	1.38	0.75	1.42	0.41	0.76
Vav1	1.28	1.53	1.12	1.55	0.42	0.71
Rgs13	3.64	3.48	2.92	3.62	0.87	1.28
Dock8	2.46	2.18	1.31	1.45	0.45	1.64
Ceacam18	1.51	1.69	0.71	1.26	0.42	1.2
Gsta4	2.25	2.46	1.21	1.75	0.59	1.46
Gsdmc2	3.24	2.96	2.19	2.42	1.34	1.17
Fcgbp	3.66	3.22	2.82	2.67	1.48	1.3
Vstm2l	3.13	2.87	2.03	1.99	1.1	1.09
Fcgbp	4.27	3.84	2.92	2.7	1.56	1.33
Anxa13	2.45	2.25	1.67	1.57	0.93	0.79
Mical1	1.64	1.48	1.01	1.05	0.6	0.49
Myl7	3.17	2.93	2.27	2.13	1.17	1.22
Pde2a	3.45	3.19	2.4	2.05	1.03	1.17
Capn9	4.21	3.63	2.96	2.58	1.13	1.47
Anxa2	2.59	2.45	1.68	1.8	0.94	1.09
Pqlc3	2.31	2.37	1.46	1.56	0.75	0.95
Scin	4.81	4.97	3.02	3.4	1.65	1.97
Anxa2	2.57	2.55	1.7	1.72	0.91	1.09
Arg2	2.59	2.63	1.72	1.76	0.93	1.1
Anxa13	2.45	2.44	1.57	1.62	0.86	0.98
Enpp3	3.07	2.84	1.88	2.25	0.9	1.17
Tcf23	2.57	2.39	1.61	1.85	0.76	1.01
Sct	3.16	3.24	1.77	2.04	0.94	1.17
Bcas1	3.97	3.94	2.28	2.75	0.84	1.39
Sec24d	2.68	2.68	1.62	1.82	0.7	1.03
Tff3	3.09	3.05	1.95	2.2	0.79	1.18
A630043P06	1.91	1.57	1.09	1.01	0.52	0.76
Muc3	2.13	2.09	1.63	1.17	0.91	0.86
Slc28a3	2.32	2.17	1.69	1.29	0.82	0.8
Gsdmc1	2.16	2.38	1.8	1.44	0.89	0.84
Clca3	6.05	5.38	3.72	3.2	2.26	1.87
Slc26a6	2.67	2.3	1.53	1.43	1.12	1.01
2010003K15Rik	2.71	2.66	1.65	1.43	1.01	1.18
Maoa	1.75	1.69	1.16	0.96	0.69	0.68
Npc1l1	2.4	2.28	1.6	1.41	1.08	1.07
Slc9a3	4.97	4.86	3.17	2.8	2.38	2.32
Alox5	1.7	1.67	1.32	1.18	0.81	0.47
Isl1	2.95	3.27	1.99	1.99	1.63	0.82
Mep1b	3.36	3.21	1.97	1.91	1.75	1.77
Slc2a2	4.72	4.49	2.55	3.01	2.36	2.5
A_51_P327496	2.62	2.73	1.43	1.68	1.37	1.54
Fabp1	3.38	3.46	1.88	2.03	1.8	1.89
Gsta1	3.92	3.94	2.44	2.56	2.08	2.15
Slc6a20a	3.36	3.29	2.11	2.25	1.65	1.94
Sulf2	2.72	2.49	1.75	1.73	1.21	1.38
Cdkn2b	4.36	4.09	2.56	2.72	1.89	2.22
2010110P09Rik	2.59	2.47	1.6	1.78	1.24	1.28
Osta	2.78	3.02	1.9	2.05	1.33	1.6
Enpep	3.84	4.26	2.45	2.91	1.89	2.12
Muc3	1.63	1.73	1.18	1.25	0.69	0.94
Gsta4	2.21	2.25	1.29	1.55	0.81	1.24
Sphk1	2.16	2.33	1.23	1.6	0.83	1.21
Gsta4	2.42	2.52	1.41	1.63	1.01	1.12
Slc25a45	2.11	2.26	1.29	1.45	0.84	0.94
Cox7a1	2.77	2.81	1.69	1.79	1.16	1.25
Krt20	4.08	4.21	2.35	2.64	1.95	2.12
Reg1	4.6	4.72	2.62	2.92	1.95	2.26
AU018778	3.11	3.43	1.73	2.14	1.41	1.7
Cyp4f14	2.33	2.62	1.42	1.64	1.03	1.25
Fam3b	4.12	4.1	2.38	2.42	1.49	2.03
Apol10b	2.7	2.83	1.57	1.69	1	1.39
Cyp3a13	2.78	2.97	1.34	1.45	1.09	1.25
2010003K11Rik	3.03	3.01	1.43	1.8	1.35	1.4
Slc13a1	4	4.06	1.96	2.21	1.66	2.05
Mogat2	2.91	2.91	1.5	1.58	1.26	1.27
2010204N08Rik	3.86	3.79	2.14	2.21	1.52	1.63
Gsta4	2.52	2.59	1.2	1.75	0.78	1.33
Gsta4	2.48	2.4	1.08	1.75	0.77	1.31
Gsta4	2.43	2.52	1.21	1.58	0.93	1.3
Gsta4	2.42	2.47	1.1	1.6	0.91	1.41
ENSMUST00000094697	1.94	2.03	1.25	1.32	0.58	1.02
Ms4a8a	2.11	2.17	1.31	1.34	0.65	0.95
Ahnak	2.14	2.42	1.34	1.47	0.75	1.14
Gsta4	2.23	2.55	1.37	1.45	0.63	1.08
Clic5	2.53	2.77	1.23	1.52	0.84	1.14
Ces5	2.46	2.69	1.27	1.55	0.79	1.15
Ugt2a3	1.79	1.99	0.97	1.02	0.56	0.8
Fabp2	1.93	2.21	1.02	1.38	0.63	1.07
Batf2	1.85	2.1	0.98	1.28	0.63	0.93
Fabp2	1.69	1.91	0.79	1.15	0.5	0.83
Ehbp1l1	2.33	2.68	1.23	1.63	0.8	1.42
Ccdc88b	2.3	2.51	1.13	1.4	0.66	1.6
Lrrc19	3.01	3.23	1.42	1.63	1.05	1.7
Gsta4	2.59	2.46	0.87	1.66	0.98	1.13
Otop3	2.77	2.55	0.84	1.82	1.25	1.35
Adamtsl5	1.75	1.89	0.69	1.13	0.71	0.61
Myo7a	1.81	1.82	0.65	1.15	0.64	0.6
Papss2	3.39	3.84	1.4	2.32	1.43	1.63
Xdh	1.5	1.64	0.69	1	0.59	0.67
Sulf2	2.8	2.95	1.45	2.11	1.27	1.24
Lct	3.6	3.19	2.49	2.46	2.62	2.6
Treh	1.8	1.68	1.2	1.14	1.18	1.26
Clec2h	1.97	1.79	1.61	1.34	1.37	1.43
Bst1	3.79	3.44	2.74	3.02	2.83	3.26
Pdzk1	2.1	2.35	1.47	1.97	1.45	1.61
Ggt1	2.78	3.11	1.72	2.41	1.89	2.41
Spink3	2.9	3.29	1.81	2.35	1.82	2.53
Slc5a4a	3.57	3.17	1.93	2.25	2.01	2.42
Cml5	3.72	4.29	2.32	2.88	2.33	2.61
Dpep1	2.69	3.1	1.87	2.01	1.72	1.95
Ace2	3.45	3.56	2.21	2.23	1.85	2.3
Apoa1	3.3	3.45	2	2.22	2.01	2.2
Slc5a11	3.21	3.51	2.11	2.2	2.02	2.24
Apoa1	3.31	3.5	1.81	2.1	2.08	2.16
Apoa1	3.36	3.44	2.01	2.35	2.14	2.18
Reg3a	3.53	3.55	2.07	2.47	2.22	2.22
Apoa1	3.25	3.34	2.06	2.3	2.1	2.2
Apoa1	3.23	3.43	2.08	2.45	2.16	2.23
Apoa1	3.24	3.34	1.93	2.39	2.08	2.23
Apoa1	3.28	3.19	1.91	2.41	2.01	2.08
Apoa1	3.25	3.21	2.03	2.43	2.13	2.17
Apoa1	3.23	3.17	2.04	2.32	2.03	2.19
Apoa1	3.34	3.18	1.99	2.27	2.16	2.23
Rbp2	3.45	3.16	1.95	2.2	2	2
Bcl2l15	2.8	2.72	1.75	2.08	1.51	1.76
A_51_P305138	3.48	3.3	2.35	2.31	2.03	1.96
Rbp2	3.56	3.38	2.33	2.25	2.07	1.74
Alpi	3.24	3.36	2.42	2.24	1.82	1.92
Apol10a	3.41	3.22	2.67	2.34	1.95	1.71
Mall	2.12	2.13	1.61	1.52	1.15	1.11
Cst6	2.12	1.93	1.38	1.31	1.05	1
Osta	2.73	2.45	1.87	1.77	1.41	1.3
1810010M01Rik	3.95	3.5	2.76	2.52	2	1.8
Slc26a6	2.58	2.14	1.64	1.69	1.1	1.24
Apoc3	2.24	1.79	1.35	1.39	1.23	1.3
Gsta2	3.62	3.23	2.49	2.21	1.9	2.12
Apoa4	3.01	2.77	1.67	1.49	1.65	1.32
Ces5	3.49	3.14	1.9	2.01	2.17	1.36
Apoc3	2.23	2.04	1.41	1.35	1.28	0.87
Clec2h	3.24	2.66	2.19	1.77	2.04	1.36
Spns2	4.17	3.23	2.58	1.67	2.16	1.17
Lgals3	2.59	2.15	1.65	1.11	1.12	0.73
Abat	1.78	1.41	1.08	0.88	0.77	0.47
Ldha	1.6	1.01	1.1	0.79	0.66	0.54
Efnb2	2.63	2.43	1.22	1.32	0.76	0.83
Slc26a3	2.23	2.12	1.03	1.05	0.73	0.77
Gcnt3	3.53	3.76	2.02	1.91	0.93	1.23
Slc40a1	1.97	2.05	1.03	0.93	0.52	0.65
Ttc22	2.14	2.1	0.95	1.19	0.73	0.56
Gde1	2.91	2.69	1.34	1.57	0.75	0.52
Sytl2	3.05	2.72	1.23	1.5	0.82	0.63
Cml4	2.29	2.09	1.02	1.15	0.99	0.62
Akr1b7	3.43	3.06	1.82	1.61	1.3	1.4
Maf	2.82	2.43	1.5	1.17	1.18	0.99
2200002D01Rik	1.77	1.64	1.02	0.76	0.57	0.57
Il18	2.72	2.39	1.53	1.08	1	0.73
Ppap2a	2.65	2.33	1.26	0.96	0.84	0.57
Hkdc1	2.45	2.13	1.23	0.88	0.83	0.59
Adh6a	2.31	2.06	1.14	1.06	0.81	0.64
Il18	2.9	2.59	1.42	1.19	0.92	0.75
Mttp	2.21	2.06	1.09	0.95	0.7	0.61
Il18	2.94	2.65	1.47	1.19	1.09	0.88
Il18	2.89	2.54	1.39	0.99	1.08	0.91
Il18	2.7	2.51	1.23	1.05	0.92	0.88
Il18	2.84	2.52	1.23	1.14	1.01	0.74
Il18	2.86	2.45	1.18	1.06	0.95	0.72
Il18	2.9	2.47	1.28	1.07	1.04	0.83
Il18	3	2.42	1.28	1.09	1.07	0.82
Creb3l3	2.78	2.48	1.23	0.85	0.93	0.84
Il18	2.78	2.44	1.16	0.95	0.86	0.75
Aldh1a1	2.72	2.5	1.29	0.89	1.16	0.75
Ppap2a	2.2	1.69	1.18	0.72	0.72	0.35
Slc22a15	2.04	1.64	1.01	0.62	0.69	0.43
Fhl1	5.49	4.21	2.23	2.01	2.05	1.05
Slc43a2	3.01	2.09	1.36	1.01	0.97	0.67
Capg	2.02	2.02	1.36	0.66	0.65	0.48
Rgma	2.94	1.91	0.8	1.2	1.21	0.68
Asah2	2.76	2.21	0.96	0.42	1.25	0.88
Slc25a24	2.08	2	0.84	0.72	1.26	0.49
Abcb1a	1.84	1.77	0.94	0.56	1.14	0.66
Cyp3a44	3.09	3.07	1.61	0.86	1.67	1.17
Cyp3a16	1.87	2	0.81	0.44	1.33	0.88
Cyp2b10	3.34	2.71	1.35	1.02	1.63	1.47
Slc47a1	4.67	3.73	2.49	1.75	2.8	1.69
Cyp2b13	2.62	2.64	1.18	1.44	1.52	2.24
Cyp2b9	2.77	2.2	1.38	1.37	1.73	1.79
ENSMUST00000005477	1.9	1.84	1.08	0.61	1.15	1.2
Dnahc2	2.6	2.61	0.87	1.13	0.94	1.25
Ostb	3.28	3.17	1.42	1.39	1.32	1.33
Cyp3a25	1.94	2.11	0.68	0.94	0.96	1.14
Cyp3a41a	1.83	2.26	0.8	1.06	0.97	1.26
1300014I06Rik	2.72	2.08	0.86	1.34	0.77	1.43
Slc16a3	1.61	1.53	0.79	1.14	0.81	0.29
Gpr120	2.16	1.92	0.49	1.16	0.43	0.16
ENSMUST00000036296	1.69	1.64	0.61	1	0.45	0
Isl1	3.64	3.38	1.53	2.19	1.01	0.17
Reep5	2.18	1.85	0.96	1.2	0.65	0.13
Cpeb2	2.78	2.06	1.06	1.24	0.69	0.48
Sult2b1	1.76	1.38	0.69	1.03	0.55	0.32
Nefm	3.61	3.45	1.58	2.33	0.46	0.19
Rab27a	2.8	2.66	1.3	1.89	0.36	0.45
Gal3st2	2.32	2.09	1.06	1.5	0.41	0.53
Alb	2.18	2.08	1.1	1.71	0.55	0.37
Cyp51	1.55	1.53	0.76	1.17	0.35	0.36
St18	2.96	2.77	1.56	2.08	0.1	0.68
Atoh1	2.02	1.92	1.12	1.24	0.03	0.41
Dnajc10	1.81	1.73	0.97	1.18	0.1	0.36
Ern2	2.17	1.97	1.21	1.32	0.24	0.41
Nefm	3.06	2.81	1.75	1.96	0.53	0.23
Isl1	3.14	3.02	1.96	2.19	0.34	0.46
Kit	1.73	1.73	1.16	1.2	0.31	0.28
Plac9	2.21	2.25	1.41	1.23	0.56	0.41
Serpinb6a	1.7	1.56	1.02	0.91	0.49	0.31
Slc2a2	2.9	2.7	1.88	1.69	0.9	0.61
Dpysl2	2.91	2.65	1.91	1.51	0.74	0.63
Gch1	2.83	2.5	1.51	1.49	0.67	0.42
Pdia5	2.2	1.93	1.26	1.15	0.46	0.28
2210417D09Rik	3.66	3.37	2.15	1.97	0.84	0.81
Muc2	2.95	2.7	1.68	1.67	0.66	0.63
Guca2a	3.46	3.2	2.02	1.88	0.68	0.62
Aplp1	3.02	2.79	1.66	1.68	0.63	0.5
2810022L02Rik	3.52	3.22	1.91	1.94	0.64	0.82
Sh2d7	2.44	2.18	1.3	1.36	0.72	0.55
Nefm	3.44	3.34	1.73	1.95	0.87	0.43
2210011C24Rik	3.22	3.16	1.81	1.91	0.93	0.47
Isl1	3.29	3.11	1.8	1.87	0.86	0.22
Sdcbp2	2.09	2.02	1.22	1.04	0.75	0.44
A_51_P395309	2.54	2.54	1.17	1.08	0.4	0.5
Myof	3.26	3.1	1.46	1.41	0.69	0.71
Gip	2.97	2.72	1.74	1.56	0.35	0.48
AK027992	2.66	2.49	1.48	1.25	0.27	0.51
Klk1	2.06	1.91	1.19	0.91	0.42	0.36
Pla2g10	4.1	3.77	2.57	1.86	0.76	0.78
Liph	2.21	2.15	1.23	0.95	0.36	0.27
Lrrc26	2.05	2.13	1.11	1.01	0.35	0.33
Kcnk6	3.53	3.46	1.89	1.67	0.76	0.69
Id4	2.48	2.71	1.79	1.52	0.52	0.98
1700025G04Rik	1.53	1.77	1.1	1	0.33	0.52
Stxbp1	3.04	2.86	2.01	1.65	0.34	0.86
Gfi1	3.47	3.52	2.12	2.49	0.53	1.1
Bace2	3.02	2.97	1.87	1.9	0.38	0.74
Cbfa2t3	2.31	2.39	1.45	1.44	0.4	0.62
Spdef	2.41	2.32	1.52	1.53	0.54	0.53
Selm	2.77	2.76	1.79	1.81	0.57	0.71
NAP063000-1	1.56	1.45	0.92	1	0.43	0.43
Agr2	4.13	3.92	2.57	2.47	1.03	1.07
Rap1gap	2.11	1.81	1.4	1.14	0.47	0.12
Kit	1.78	1.58	1.19	1.07	0.45	0.18
Syt13	3.38	2.93	2.4	1.82	0.76	0.38
Kit	1.76	1.54	1.35	0.99	0.43	0.17
Kit	1.8	1.5	1.12	1.1	0.36	0.23
Kit	1.84	1.55	1.16	1.09	0.28	0.24
Kit	1.86	1.62	1.15	1.06	0.33	0.25
Kit	1.78	1.63	1.17	1.04	0.27	0.21
Ccl9	3.21	2.81	2.01	1.69	0.57	0.3
Isl1	3.3	3.13	2.33	2.34	0.8	0.53
Kit	1.81	1.46	1.18	1.16	0.43	0.15
Kit	1.81	1.52	1.2	1.18	0.39	0.13
Isl1	3.77	2.95	2.65	2.25	0.58	0.5
Dclk1	2.62	2.19	1.53	1.64	0.82	0.4
Hepacam2	3.21	2.95	2.23	2.05	0.88	0.73
Ghrl	3.02	2.7	2.03	1.79	0.89	0.74
Ckap4	1.99	1.62	1.28	1.19	0.5	0.47
Kit	1.9	1.54	1.23	1.17	0.41	0.38
Isl1	3.53	2.56	1.98	2.03	0.42	0.23
CJ042244	1.74	1.32	1.1	0.8	0.52	0.21
Fyb	2.09	1.27	1.33	1.05	0.56	0.32
Ghrl	3.31	2.53	1.69	1.5	0.56	0.63
Gsdmc3	2.29	1.44	1.09	1.07	0.5	0.27
Isl1	2.61	3.22	2.18	2.33	0.33	0.47
Rimbp2	2.6	2.98	2.12	2.01	0.37	0.83
EG328644	2.24	2.38	1.89	1.92	0.34	0.59
Pax4	2.27	2.26	1.79	2.07	0.19	0.68
Gfra3	2.55	2.85	1.78	2.23	0.43	0.68
Nkx2-2	2.56	2.58	1.66	2.03	0.27	0.63
Insm1	3.09	2.99	2	2.39	0.42	0.8
1500009L16Rik	1.6	1.58	1.07	1.33	0.14	0.24
Kctd12	1.67	1.7	1.18	1.32	0.11	0.2
Fgd2	1.7	1.71	1.13	1.28	-0.11	0.33
Baiap3	2.42	2.33	1.46	1.95	-0.13	0.62
Cryba2	2.28	2.06	1.54	1.83	-0.05	0.47
Fxyd6	2.21	2.55	0.83	1.37	0.02	0.24
Ptprr	2.98	3.08	0.85	1.53	-0.07	0.55
Prnp	2.61	2.78	1.12	1.34	0.18	0.35
Prnp	2.55	2.73	1.16	1.19	0.14	0.27
Prnp	2.71	2.69	1	1.24	0.15	0.31
Prnp	2.71	2.73	1.08	1.25	0.13	0.36
Prnp	2.75	2.84	1.12	1.21	0.18	0.55
Tac1	2.93	3.21	1.31	1.42	-0.18	0.3
Rbp4	2.72	3.03	1.08	1.37	-0.01	0.43
Prnp	2.65	2.81	1.09	1.24	-0.05	0.33
Tph1	2.11	1.99	0.9	1.06	-0.11	0.15
Vim	3.27	3.44	1.69	1.87	0.03	0.45
Liph	2.63	2.86	1.29	1.66	0.04	0.33
Fbxl16	2.62	2.61	1.88	1.47	0.29	0.2
Ttc39a	2.13	2.13	1.37	1.18	0.14	0.19
Kctd12	2.06	1.84	1.26	1.13	0.13	0.04
Isl1	3.19	3.52	2.05	2.08	-0.12	0.09
Serpinf2	2.5	2.15	1.2	1.41	0.16	0.16
Hpd	2.57	2.15	1.2	1.17	0.21	0.03
Cck	3.81	3.63	2.09	1.89	0.41	0.46
Gcg	3.22	3.04	1.67	1.56	0.2	0.28
Cpe	3.76	3.58	2.02	1.83	0.33	0.26
Gcg	3.25	2.93	1.71	1.59	0.31	0.2
Gcg	3.26	2.98	1.62	1.6	0.26	0.23
Gcg	3.22	3.12	1.67	1.6	0.35	0.27
Gcg	3.3	3.13	1.62	1.61	0.31	0.24
Gcg	3.25	3.17	1.61	1.64	0.29	0.25
Gcg	3.21	3.01	1.56	1.55	0.19	0.17
Gcg	3.16	3	1.53	1.65	0.13	0.29
Gcg	3.02	3.12	1.69	1.54	0.4	0.16
Serpina1d	2.79	2.6	1.49	1.55	0.46	0.25
Gcg	3.25	3.07	1.57	1.67	0.41	0.34
Dnajc10	2.19	2.1	1.03	1.06	0.36	0.21
Prnp	2.69	2.61	1.3	1.24	0.23	0.29
Spink4	2.53	2.49	1.16	1.2	0.11	0.38
Myof	3.07	2.71	1.31	1.27	0.3	0.34
Runx1t1	2.42	2.44	1.19	1.01	0.41	0.03
Klk1b8	1.91	1.62	1.03	0.8	0.26	0.12
Fkbp11	2.11	1.79	1.03	0.87	0.27	0.17
Syt7	2.12	1.67	1.07	0.85	0.39	0.05
Rgs2	2.88	2.34	1.34	1.05	0.4	0.1
Klk1b3	2.26	1.99	1.27	0.85	0.47	0.27
V00829	2.04	1.83	1.13	0.77	0.43	0.09
Chgb	3.56	2.85	1.77	1.12	0.34	-0.07
Chgb	3.68	2.97	1.6	1.17	0.32	-0.14
Chgb	3.43	2.74	1.52	1.17	0.3	-0.17
Chgb	3.59	2.89	1.66	1.22	0.4	-0.11
Chgb	3.73	2.88	1.58	1.21	0.37	-0.06
Chgb	3.52	2.96	1.62	1.24	0.3	-0.08
Chgb	3.35	2.9	1.62	1.09	0.32	-0.17
Chgb	3.46	2.9	1.6	1.12	0.27	-0.14
Chgb	3.47	2.96	1.47	1.18	0.35	-0.12
Sst	2.2	1.91	1.03	0.71	0.07	-0.05
Chgb	3.27	2.98	1.56	1.11	0.27	-0.02
Bcas1	2.64	2.16	1.51	0.72	0.41	-0.27
Enpp3	3.58	3.11	1.74	1.31	0.35	0.87
Apobec1	2.32	1.93	1.03	0.63	0.36	0.31
Afp	3.62	3.37	1.38	1.1	0.42	0.57
Afp	3.62	3.36	0.99	1.03	0.44	0.52
Afp	3.64	3.53	1.15	1.08	0.48	0.4
Afp	3.54	3.45	1.23	1.19	0.49	0.58
Afp	3.74	3.43	1.19	1.09	0.51	0.58
Afp	3.62	3.46	1.2	1.11	0.54	0.55
Afp	3.69	3.45	1.2	1.1	0.56	0.52
Afp	3.61	3.39	1.16	1.15	0.45	0.46
Afp	3.72	3.48	1.23	1.16	0.41	0.51
Afp	3.61	3.38	1.27	1.39	0.67	0.56
Myt1	2.87	2.54	0.94	1.01	0.48	0.12
5730410E15Rik	3.34	3.08	1.34	1.09	0.82	0.16
Chga	2.75	2.67	0.8	1.01	0.03	0.2
D130043K22Rik	2.15	2.14	0.28	1.09	0.52	0.75
Clic5	3.04	2.86	0.64	1.36	1.05	1.17
Mocos	3.04	2.53	0.49	1.1	0.81	0.69
Mafb	3.5	2.95	0.69	2.51	0.55	1.66
Tmem106a	1.74	1.81	0.35	1.04	0.1	1.05
Lyl1	1.52	1.64	0.41	1.43	0.17	0.35
Gfpt1	2.04	1.79	0.57	1.42	0.11	0.21
Slc26a2	1.29	1.5	0.64	1	0.3	0.52
Xpnpep2	1.56	1.92	0.68	1.22	0.31	0.8
Sc4mol	1.45	1.78	0.68	1.11	0.26	0.7
Cgref1	1.96	2.36	0.94	1.28	0.49	0.88
Slc25a24	2.1	2.58	1.04	1.47	0.51	0.95
Mfsd2	1.93	2.53	0.95	1.26	0.33	1.01
Ugt2a1	1.72	2.3	0.67	1.28	0.3	0.85
Hsd17b2	1.64	2.16	0.63	1.14	0.35	0.76
Slc35b1	1.5	2.04	0.74	1.12	0.24	0.68
Rhbg	1.77	2.22	0.69	1.1	0.33	1.01
1200009I06Rik	2.39	2.99	1.04	1.5	0.68	1.43
Gltpd2	1.66	1.83	0.51	0.98	0.39	1
5730416F02Rik	1.66	2.23	0.94	1.42	0.28	1.14
Il13ra1	1.7	2.28	0.85	1.6	0.24	0.93
Elovl6	1.51	2.09	0.77	1.44	0.17	0.97
Rb1	1.37	1.79	0.45	1.05	0.11	0.76
Rb1	1.38	1.94	0.55	1.1	0.05	0.7
Rb1	1.33	1.78	0.56	1.16	0.06	0.73
Slc22a18	1.22	1.56	0.42	1.04	0.2	0.66
D130043K22Rik	1.37	1.71	0.3	1.1	0.15	0.65
Rb1	1.38	1.75	0.65	1.01	-0.01	0.72
Dapp1	1.5	1.85	0.64	1.09	-0.16	0.66
1500035N22Rik	2.11	2.47	0.69	1.4	-0.03	0.8
Grik4	1.96	2.33	0.85	1.57	-0.36	1.04
Ugt2b5	3.99	4.28	1.74	3.01	0.08	2.74
Rb1	1.4	1.51	0.63	1.05	0	0.71
Serpinb5	1.6	2.24	0.62	1.2	-0.16	0.49
Anxa3	2.72	3.43	1.14	1.44	-0.03	0.82
Tnfaip8	2.14	2.45	0.85	1.29	0.05	0.58
Dennd2a	1.41	1.71	0.81	1.13	-0.01	0.27
Samd14	1.81	1.97	0.87	1.43	0.13	0.63
2610029I01Rik	1.21	1.37	0.53	1	0.15	0.41
2010109K11Rik	1.55	1.74	0.63	1.11	0.25	0.45
Rb1	1.37	1.6	0.53	1.07	0.14	0.56
Dll4	1.36	1.46	0.43	1.07	0.11	0.52
Il13ra1	1.36	1.69	0.7	1.29	0.28	0.54
Tmem9b	1.23	1.62	0.66	1.09	0.22	0.44
Rassf6	1.9	2.35	1.12	1.32	0.37	0.46
Dnajc10	1.89	2.2	0.96	1.25	0.24	0.42
Gch1	2.46	3.37	1.24	1.74	0.45	0.79
Slc25a35	1.66	2.15	0.88	1.22	0.14	0.65
Cbfa2t3	2.06	2.57	1.22	1.62	0.27	0.71
Tppp3	1.56	1.9	0.92	1.17	0.14	0.57
Gng13	3.19	4.38	2.03	2.61	0.6	1.06
Abca7	2.2	2.76	1.3	1.53	0.48	0.8
Abcc8	2.88	2.71	1.12	1.79	0.11	0.74
S100a6	3.18	3.19	1.63	2.04	0.5	1.06
S100a14	2.48	2.38	1.13	1.49	0.34	0.78
Slc2a10	2.78	2.63	1.36	1.84	0.37	0.99
Slc12a8	1.95	2.05	0.92	1.01	0.13	0.38
Ptprr	3.25	3.35	1.49	1.75	0.44	0.72
Prnp	2.6	2.76	1.09	1.48	0.29	0.53
Prnp	2.59	2.65	1.13	1.31	0.1	0.69
Muc2	2.55	2.79	1.36	1.35	0.41	0.64
Scnn1a	2.45	2.57	1.24	1.4	0.3	0.66
Gfpt1	1.84	1.92	0.94	1.06	0.3	0.54
2010001K21Rik	3.2	3.41	1.67	1.9	0.5	0.97
Kdelr3	2.29	2.41	1.08	1.43	0.24	0.66
Ffar2	2.14	2.45	1.29	1.33	0.08	0.7
Id4	3.21	3.44	1.84	2.17	0.21	0.93
B3galt5	4.12	4.08	1.27	2.12	1.09	1.56
Xdh	1.91	1.9	0.62	1.13	0.38	0.63
Ugt2a1	1.59	1.64	0.61	1.04	0.35	0.6
Alpi	2.19	2.06	0.76	1.14	0.26	0.75
Ptpre	2.04	2.08	0.77	1.06	0.19	0.69
Slc41a2	2.36	2.45	0.79	1.3	0.18	1.03
Srxn1	2.18	2.15	0.99	1.11	0.42	0.72
ENSMUST00000108077	1.94	1.97	0.83	1.04	0.29	0.79
Osgin1	2.28	2.46	0.61	1.01	0.44	0.77
Cyp2c40	2.24	2.47	0.72	1.17	0.4	0.89
Usp18	2.57	3.09	1.04	1.31	0.63	0.75
Slc23a2	2.09	2.47	0.8	1.06	0.24	0.76
Cyp2c40	2.2	2.83	0.96	1.34	0.48	0.93
Adh4	3.15	3.91	1.24	1.73	0.61	1.15
OTTMUSG00000016644	2.16	2.5	0.58	1.38	0.28	0.57
C030027H14Rik	3.53	3.86	1.87	1.62	0.43	1.22
C530008M17Rik	4.01	4.45	2.28	1.53	0.29	1.28
1300007F04Rik	1.55	2.53	1.12	1.59	-0.05	0.83
Prnp	1.59	2.72	1.1	1.18	0.16	0.61
Dbn1	1.19	1.72	0.34	1.07	-0.42	0.01
Pax6	1.55	1.45	0.52	1.02	0	-0.42
2810022L02Rik	2.61	3.14	0.61	1.07	0.25	-0.01
