# Supplementary material for: The Transcription Co-Repressors MTG8 and MTG16 Regulate Exit of Intestinal Stem Cells From Their Niche and Differentiation Into Enterocyte vs Secretory Lineages
Source: Gastroenterology. 2020 Oct;159(4):1328–1341.e3. doi: 10.1053/j.gastro.2020.06.012 (PMC7607384; doi:10.1053/j.gastro.2020.06.012)
Supplement: Supplementary Table 2 [file mmc3.xlsx]

## Sheet: WTvsMTG16_KO.deseq2.refseq.FDR0
Supplementary Table 2 - 478 genes differentially expressed in Mtg16-/- intestine
Gene name	ENTREZID	REFSEQ	log2FoldChange	lfcSE	pvalue	FDR (q-value)	WT_R1.TPM	WT_R2.TPM	WT_R3.TPM	MTG16_KO_R1.TPM	MTG16_KO_R2.TPM	MTG16_KO_R3.TPM
Hspa1b	15511	NM_010478	1.87899	0.264964	1.32655e-12	8.52176e-09	7.21	8.51	15.41	2.07	1.66	1.06
Klhdc7b	546648	NM_001160178	1.76987	0.281514	3.23698e-10	4.15887e-07	6.29	2.92	2.4	0.65	0.65	0.28
Mcpt1	17224	NM_008570	1.66335	0.288662	8.2999e-09	6.27277e-06	12.95	15.19	8.64	0.96	0.65	2.77
Papss2	23972,	NM_001201470	1.61235	0.260232	5.79845e-10	6.77258e-07	544.83	159.08	242.55	76.31	57.97	63.95
Hsph1	15505,	NM_013559	1.57853	0.230022	6.76535e-12	2.17303e-08	91.46	110.36	201.19	27.32	37.06	37.51
Apoc2	11813,	NM_001309795	1.56636	0.270904	7.3829e-09	5.92847e-06	942.48	324.5	344.89	150.39	74.11	95.64
Sult6b2	330440,	NM_001145390	1.55831	0.276408	1.72318e-08	1.16523e-05	140.33	41.7	60.47	11.36	11.52	22.47
Fkbp5	14229,	NM_010220	1.464	0.208681	2.29185e-12	9.81524e-09	33.54	48.38	60.27	14.13	12.32	15.74
Cidec	14311,	NM_001301295	1.42024	0.268125	1.17757e-07	6.57803e-05	54.65	19.87	28.96	12.02	6.86	5.83
Slc46a1	52466	NM_026740	1.39582	0.25873	6.85579e-08	4.19444e-05	111.53	38.98	46.21	19.89	17.09	14.44
G6pc	14377	NM_008061	1.38529	0.280791	8.0761e-07	0.000273057	20.18	7.27	12.61	4.62	1.61	2.25
Ckb	12709	NM_021273	1.32233	0.210152	3.12883e-10	4.15887e-07	315.25	175.26	199.36	86.22	64.53	78.43
Apol9b	71898,	NM_173743	1.29878	0.284929	5.15837e-06	0.0012995	29.77	7.99	12.84	5.04	3.76	2.38
Reg1	19692	NM_009042	1.25414	0.268177	2.91783e-06	0.000833072	1040.25	295.02	495.58	142.08	138.16	230.4
Mfsd2a	76574	NM_029662	1.23806	0.258483	1.67009e-06	0.000510888	35.09	17.22	18.23	10.25	5.18	5.93
Tppp	72948	NM_182839	1.21477	0.211873	9.839e-09	7.02286e-06	15.75	9.59	9.85	4.18	4.33	4.28
Tppp3	67971	NM_026481	1.20863	0.25812	2.83484e-06	0.000827772	21.08	14.52	12.47	4.83	6.32	4.07
Klhdc4	234825	NM_145605	1.20364	0.184952	7.6242e-11	1.39937e-07	33.29	39.31	43.7	12.64	16.16	15.93
Tlcd2	380712,	NM_001291156	1.20268	0.284297	2.3331e-05	0.00419453	42.13	13.65	18.45	10.04	4.6	3.99
Ltb4r1	16995	NM_008519	1.15797	0.287987	5.79775e-05	0.00866156	8.89	3.55	6.25	1.74	1.88	0.93
Cdr2	12585	NM_007672	1.14825	0.255335	6.89126e-06	0.00163961	124.91	43.29	62	30.59	20.01	26.35
Ptafr	19204	NM_001081211	1.14816	0.291843	8.34785e-05	0.0117883	3.46	0.85	1.3	0.3	0.29	0.35
Lrp8	16975,	NM_001080926	1.14737	0.252643	5.5861e-06	0.0013802	2.56	4.53	2.38	1.18	1.17	0.92
Hist1h4m	100041230	NM_001195421	1.13414	0.291822	0.000101734	0.0130708	112.11	28.74	23.89	10.26	8.8	15.96
Leap2	259301	NM_153069	1.12823	0.278681	5.15529e-05	0.00798014	137.08	43.69	63.98	35.13	16.15	19.98
Dgat2	67800	NM_026384	1.12743	0.257903	1.23392e-05	0.00243899	261.49	85.11	116.37	64.66	48.36	43.71
Slc25a45	107375,	NM_134154	1.10117	0.253112	1.35817e-05	0.00264389	134.64	50.48	75.67	38.97	22.34	30.6
Parm1	231440	NM_145562	1.09289	0.219511	6.39949e-07	0.000228391	14.83	15.34	22.4	8.14	6.17	6.3
1810055G02Rik	72056,	NM_028077	1.08592	0.252411	1.69102e-05	0.00320625	97.91	40.02	49.12	30.47	17.94	19.28
Sypl2	17306,	NM_008596	1.08104	0.213987	4.37415e-07	0.000181287	8.52	6.99	7.14	3.09	3.19	2.88
Tmem189	407243,	NM_145538	1.06806	0.264538	5.40375e-05	0.008188	12.57	7.47	7.27	3.76	2.29	3.35
P4ha1	18451,	NM_001316371	1.06141	0.260666	4.66254e-05	0.00739559	2.91	2.83	4.38	1.4	1.3	0.8
Creld2	76737	NM_029720	1.05459	0.15835	2.74059e-11	7.04221e-08	104.19	104.71	132.14	50.06	50.35	51
Gpr17	574402	NM_001025381	1.05045	0.28648	0.000245652	0.0218278	4.24	2.14	1.31	0.87	0.93	0.45
Enpp3	209558,	NM_134005	1.04863	0.268836	9.5946e-05	0.0127084	181.42	49.18	90.73	50.18	34.48	26.11
Pck1	18534,	NM_011044	1.04399	0.275394	0.0001501	0.0160707	92.66	24.54	49.83	26.36	11.64	16.81
Rab30	75985,	NM_029494	1.0436	0.292089	0.000353066	0.0265274	21.15	3.15	7.64	3.63	2.01	1.8
Lipa	16889,	NM_001111100	1.04184	0.269321	0.000109548	0.0137568	36.17	10.64	15.57	8.71	6.78	6.07
Oas3	246727,	NM_145226	1.03601	0.286528	0.000299504	0.0240502	15.96	4.58	7.26	4.02	3.12	1.06
Fosb	14282,	NM_001347586	1.03091	0.291161	0.00039911	0.0281745	3.6	0.63	2.02	0.6	0.41	0.19
Ccdc114	211535,	NM_001033243	1.02216	0.269102	0.00014563	0.0157294	15.58	5.11	8.55	3.28	3.74	3.33
Gvin1	74558,	NM_001039160	1.02168	0.272411	0.000176468	0.0178525	5.71	3.78	1.87	1.18	1.92	0.93
Dhrs9	241452	NM_175512	1.01896	0.291795	0.000479351	0.03104	2.25	1.36	1.22	0.5	0.15	0.32
Apol7a	75761,	NM_001164640	1.01672	0.2788	0.000265557	0.0228985	66.42	21.43	30.07	20.36	12.03	6.58
Slc16a3	80879,	NM_030696	1.01476	0.275549	0.000230783	0.0215748	26.88	8.72	11.56	7.44	5.01	3.65
Car2	12349	NM_001357334	1.01339	0.274942	0.00022797	0.0215365	27.54	8.72	11.65	5.62	4.81	5.92
Pcx	18563,	NM_001162946	1.01138	0.230358	1.131e-05	0.00238214	25.04	12.63	16.62	8.79	8.27	5.44
Pdx1	18609	NM_008814	1.00927	0.276085	0.000256531	0.0222696	13.17	7.32	16.77	5.43	2.39	4.64
Cnpy1	269637,	NM_001310511	1.00193	0.282405	0.000388398	0.0277748	6.87	1.96	3.98	1.58	1.63	0.97
Etv4	18612,	NM_008815	0.999035	0.291391	0.000606925	0.0357696	2.76	6.41	2.64	0.47	1.38	1.33
Sulf2	72043,	NM_028072	0.998499	0.2442	4.3349e-05	0.00696186	73.83	35.23	38.03	26.85	17.85	14.43
Oas1g	23960,	NM_011852	0.998416	0.283096	0.000420645	0.028972	10.98	9.43	7.72	5.24	2.79	1.1
Treh	58866,	NM_001277847	0.998364	0.269959	0.000217126	0.0206639	286.65	96.66	115.99	88.52	44.85	44.28
Ceacam18	72431	NM_028236	0.995443	0.276828	0.000323294	0.0253018	54.53	18.06	25.98	17.33	10.44	6.23
Zg16	69036	NM_026918	0.991886	0.250217	7.36722e-05	0.0108798	4336.34	2775.92	1706.91	1635.69	924.87	949.1
Ugt1a2	22236,	NM_013701	0.990752	0.270554	0.00025031	0.0218775	5.91	4.21	3.39	2.09	1.88	0.88
Adh6a	69117	NM_026945	0.986795	0.257556	0.000127428	0.0148836	558.32	201.6	311.16	193.38	97.64	122.18
Lpgat1	226856,	NM_172266	0.982157	0.251324	9.30886e-05	0.0125895	210.66	75.45	93.01	60.98	46.69	43.46
Ccl20	20297,	NM_016960	0.982095	0.286352	0.000604289	0.0357696	24.04	19.64	1.42	2.73	3.14	1.46
Flvcr1	226844,	NM_198025	0.981473	0.263327	0.000193618	0.0188738	44.53	15.57	19.86	12.41	7.65	7.94
Sprr2a1	20755,	NM_011468	0.979723	0.267002	0.000243168	0.0218278	308.36	172.63	199.01	131.08	91.38	33.82
Sprr2a2	n/a	NM_001164787	0.979723	0.267002	0.000243168	0.0218278	308.36	172.63	199.01	131.08	91.38	33.82
Apoc3	11814,	NM_023114	0.974611	0.273655	0.000368801	0.0273894	789.69	263.53	354.75	257.14	105.8	133.84
Bbox1	170442	NM_130452	0.972404	0.292126	0.000872495	0.0463216	13.71	2.56	3.48	1.48	1.73	1.47
Rbp2	19660	NM_009034	0.965992	0.291608	0.000924219	0.0480743	4778.82	1542.58	1975.03	903.1	422.24	533.85
Alpi	76768	NM_001081082	0.965111	0.25799	0.000183373	0.0181229	728	226.93	354.49	217.64	143.47	154.24
Prap1	22264	NM_009475	0.962741	0.219476	1.15161e-05	0.00238399	2436.12	1183.78	1459.54	864.31	644.37	720.38
Gpt	76282,	NM_182805	0.961591	0.255464	0.000167152	0.0170442	200.19	79.07	103.95	72.85	42.6	37.87
Ephx2	13850,	NM_007940	0.961159	0.26116	0.000232914	0.0215748	366.9	115.83	163.06	108.04	69.5	74.03
Spns2	216892,	NM_153060	0.956524	0.274482	0.000492442	0.03104	36.81	11.46	16.36	11.4	5.49	6.71
Hsp90aa1	15519,	NM_010480	0.955624	0.1743	4.19045e-08	2.69194e-05	445.33	527.67	651.01	224.71	258.23	282.18
Efr3b	668212,	NM_001082483	0.953773	0.269373	0.000399055	0.0281745	20.95	5.7	9.78	5.67	4.28	3.8
Acsl5	433256	NM_027976	0.950033	0.247461	0.000123471	0.0147472	1106.1	438.84	542.8	380.93	242.65	243.37
Dcst1	77772,	NM_029974	0.949883	0.291932	0.00113877	0.0533977	4.13	1.85	1.59	1.01	0.46	0.31
Rec8	56739	NM_020002	0.949509	0.248958	0.000136773	0.015551	39.35	16.39	21.44	12.2	11.8	8.08
Il18	16173,	NM_001357221	0.948751	0.264417	0.000333124	0.0254761	118.96	43.78	50.16	33.09	19.67	29.84
Dnah2	327954,	NM_001081330	0.947086	0.257502	0.000235093	0.0215748	1.81	0.99	1.1	0.67	0.46	0.44
Cxcl10	15945,	NM_021274	0.941742	0.279158	0.000742182	0.0409251	8.93	4.78	1	1.04	0.6	0.17
Fanca	14087,	NM_016925	0.934311	0.18601	5.08976e-07	0.000197053	12.06	14.38	15.67	6.3	8.01	5.75
2010003K11Rik	69861	NM_027237	0.93296	0.267154	0.000479027	0.03104	151.82	65	70.92	58.67	25.74	27.84
Slc47a1	67473,	NM_026183	0.932412	0.288512	0.00123015	0.055456	24.71	6.02	7.34	5.92	2.59	3.57
2010010A06Rik	100503117,	NR_045394	0.930736	0.291707	0.00141951	0.059214	10.68	6.44	4.91	2.6	1.12	1.57
Slc16a6	104681,	NM_134038	0.928299	0.221674	2.81819e-05	0.00482774	41.32	19.8	24.71	12.81	12.45	13.43
Mafb	16658	NM_010658	0.925448	0.262827	0.000429712	0.0292547	38.74	16.98	18.02	14.63	8.48	6.58
Paqr9	75552	NM_198414	0.925408	0.263083	0.000435557	0.0292547	2.58	0.52	0.69	0.07	0.09	0
Entpd7	93685,	NM_053103	0.924347	0.228977	5.41703e-05	0.008188	126.49	55.04	72.58	44.47	35.44	33.31
Otop3	69602,	NM_001347647	0.922066	0.28619	0.00127356	0.0562291	11.23	3.16	5.61	1.73	1.8	3.14
Akr1b7	11997	NM_009731	0.917975	0.274792	0.000835925	0.0445642	162.92	53.15	57.69	50.06	25.2	28.32
Cgref1	68567,	NM_001160149	0.91719	0.246105	0.000193909	0.0188738	311.98	138.67	166	121.17	68.81	73.54
Creb3l3	208677	NM_145365	0.916672	0.257537	0.000371728	0.027448	208.25	76.79	105.47	75.5	48.6	37.82
Nat8f5	69049,	NM_023493	0.913525	0.279218	0.00106892	0.0514363	68.21	19.99	27.68	16.78	9.3	16.2
2210407C18Rik	78354	NM_144544	0.91253	0.241274	0.000155489	0.0162416	653.73	257.57	391.01	231.43	199.72	139.89
Fabp1	14080	NM_017399	0.910631	0.291137	0.00176097	0.0657703	5065.42	1642.09	2060.92	996.08	411.12	659.98
Hyou1	12282,	NM_021395	0.906791	0.150511	1.69375e-09	1.67394e-06	181.38	180.37	216.72	104.58	105.3	80.3
Map7d1	245877,	NM_001145970	0.906046	0.236956	0.000131474	0.015082	15.29	7.77	11.02	6.45	4.67	4.15
Oasl1	231655,	NM_145209	0.902677	0.26314	0.000602672	0.0357696	36.57	16.41	24.24	15.75	10.09	5.92
Chst4	26887	NM_011998	0.901869	0.19772	5.08244e-06	0.0012995	26.54	18.8	23.66	12	9.77	11.14
St3gal1	20442,	NM_009177	0.90088	0.237799	0.000151611	0.0160984	12.27	6.91	8.02	5.55	3.4	3.17
Angptl4	57875,	NM_020581	0.899608	0.282672	0.00146001	0.0601225	10.6	9.84	5.21	4.85	1.47	2.88
Acot12	74156	NM_028790	0.894685	0.283564	0.00160418	0.0625453	18.11	5.73	6.4	5.45	2.5	2.9
Rcan1	54720,	NM_001081549	0.893764	0.232196	0.000118514	0.0145016	54.22	30.14	25.77	19.49	15.5	14.66
Gdpd2	71584,	NM_001305941	0.8914	0.27684	0.00128229	0.0564206	48.92	14.95	20.64	16.32	8.24	7.9
Kmo	98256,	NM_133809	0.890897	0.289638	0.0020987	0.0732722	1.58	1.35	0.96	0.38	0.26	0.22
Mttp	17777,	NM_001355051	0.88773	0.252443	0.000437182	0.0292547	1113.97	435.97	558.53	425.24	263.48	224.56
Scarb1	20778,	NM_001205082	0.887086	0.268552	0.000955839	0.0483489	6.69	3.57	4.66	1.53	2.05	2.44
Slc9a3	105243,	NM_001081060	0.882872	0.27301	0.00122133	0.0554405	102.08	41.2	42.73	40.28	18.06	15.72
Ly6a	110454,	NM_001271446	0.881209	0.289444	0.00233073	0.0790766	6.41	8.22	9.05	4.51	1.88	1.4
Gsta1	14857	NM_008181	0.881161	0.253779	0.000516286	0.0320447	557.16	226.1	280.52	187.38	101.81	169.24
Cd101	630146	NM_001167906	0.878099	0.292241	0.00265836	0.0851256	2.96	1.03	1.22	0.63	0.52	0.33
Ltb4r2	57260	NM_020490	0.877656	0.285322	0.00209785	0.0732722	17.79	6.51	6.79	4.82	4.24	2.19
Ifi27l2b	217845	NM_145449	0.873483	0.243001	0.000324937	0.0253018	529.96	207.57	276.24	187.75	144.76	124.82
Onecut2	225631	NM_194268	0.872387	0.229048	0.000139673	0.0157294	19.73	10.66	16.14	5.2	10.26	6.35
Sec14l2	67815	NM_144520	0.872345	0.252767	0.000558129	0.0336659	100.15	38.94	48.36	36.04	22.76	23.36
Slc6a8	102857,	NM_133987	0.870407	0.261761	0.000883571	0.0466204	435.1	163.94	185.81	160.11	98.57	76.22
Sdf2l1	64136	NM_022324	0.869576	0.167422	2.05909e-07	0.000105821	98.48	112.79	117.06	56.25	50.22	59.72
Sardh	192166,	NM_138665	0.867944	0.290922	0.00285046	0.0888901	4.61	1.51	2.01	1.5	0.65	0.47
Guca2b	14916	NM_008191	0.867331	0.257553	0.000758294	0.0414577	1952.61	720.28	880.35	694.38	387.23	455.75
Sprr2a3	100042514	NM_001309382	0.867234	0.270411	0.00134082	0.0572322	224.86	88.97	178.16	111.14	52.38	38.08
Sec24d	69608,	NM_027135	0.86686	0.238688	0.00028148	0.0237924	133.3	59.96	70.29	52.33	35.54	33.01
Gatsl2	80909	NM_030719	0.862976	0.272717	0.00155425	0.0612548	25.03	9.25	9.92	8.97	4.38	4.59
H2-Q1	15006,	NM_010390	0.859278	0.264806	0.00117479	0.0542157	148.96	49.43	63.56	50.89	32	28.45
Lrrc3	237387	NM_145152	0.855898	0.29009	0.00317304	0.0941506	1.56	0.55	1.34	0.51	0.1	0.21
Vwa1	246228	NM_147776	0.854707	0.27199	0.00167557	0.0642618	30.98	11.35	12.51	10.98	5.67	5.91
H2-Bl	14963,	NM_008199	0.854631	0.275382	0.00191284	0.0696207	73.37	31.05	26.36	26.29	16.2	10.73
Cyp2d22	56448,	NM_001163472	0.85236	0.272761	0.00177844	0.0660389	17.51	5.77	8.05	5.61	3.88	3.34
Podn	242608,	NM_001285956	0.850657	0.265099	0.00133276	0.0572322	21.94	8.59	9.65	7.58	5.2	4.26
Mcpt2	17225	NM_008571	0.849474	0.289834	0.00337982	0.0973853	6.65	5.99	4.02	0.34	0.92	2.75
Apoa4	11808	NM_007468	0.84652	0.290268	0.0035416	0.0980658	5596.33	1605.57	2212.35	1151.25	599.25	608.12
Smpdl3b	100340	NM_133888	0.846461	0.249273	0.000684479	0.0384025	98.49	42.67	50.21	37.94	29.17	20.14
Cd7	12516	NM_009854	0.845645	0.28705	0.00321924	0.0948642	72.78	18.87	41.86	25.51	16.71	6.56
Slc19a3	80721,	NM_030556	0.845427	0.284479	0.00296022	0.0907705	4.11	0.89	0.62	0.32	0.5	0.3
Col20a1	73368,	NM_028518	0.842118	0.259567	0.00117732	0.0542157	3.21	2.38	2.31	1.26	1.36	0.9
Gm9992	667055	NM_001142539	0.841969	0.281019	0.00273428	0.086527	66.42	21.39	23.99	23.09	11.3	9.52
Rfx2	19725,	NM_009056	0.841258	0.289098	0.00361498	0.0987634	4.59	1.46	2.01	0.72	1.1	1.04
Cry1	12952	NM_007771	0.838671	0.211936	7.58382e-05	0.0110724	15.78	12.15	12.6	7.49	5.13	7.29
Fcer1g	14127	NM_010185	0.837549	0.288579	0.00370404	0.0995597	18.98	8.01	8.38	4.2	4.96	3.62
Epas1	13819	NM_010137	0.834272	0.215886	0.000111356	0.0137568	20.62	11.68	17.07	10.12	7.91	6.3
Slc26a6	171429,	NM_134420	0.832732	0.242519	0.000595449	0.0355829	208.54	107.87	111.58	95.58	55.39	49.76
Cyp2d26	76279	NM_029562	0.831744	0.271616	0.00219711	0.0758831	248.73	78.9	96.96	85.34	41.53	51.94
Ggt1	14598,	NM_001305992	0.83133	0.265761	0.00175934	0.0657703	455.58	157.79	213.02	179.28	99.68	80.65
Hspa5	14828,	NM_022310	0.830936	0.129398	1.34877e-10	2.16613e-07	705.49	624.08	767.65	383.56	382.37	359.31
9130230L23Rik	231253,	NR_027961	0.830893	0.275283	0.00254181	0.083097	16.67	7.45	7.65	5.66	4.5	3.06
Abhd3	106861	NM_134130	0.83082	0.23711	0.000458415	0.0303594	54.51	28.61	29.68	22.96	15.29	15.33
Ppm1j	71887	NM_027982	0.828494	0.283423	0.00346481	0.0977028	19.02	6.67	6.88	5.95	3.27	3.42
Hsd17b6	27400,	NM_013786	0.827115	0.274454	0.00258102	0.0839517	68.75	24.18	30.01	25.55	11.1	14.47
Kalrn	545156,	NM_001164268	0.825141	0.261923	0.00163096	0.0631162	14.25	5.73	6.99	5.94	3.38	2.68
Plod1	18822,	NM_011122	0.824013	0.274836	0.00271578	0.0861538	4.69	2.87	2.11	1.54	1.3	1.22
Nlrp1b	637515,	NM_001162414	0.82379	0.250286	0.000996924	0.0496453	16.16	7.94	8.12	6.49	4.69	3.77
Mertk	17289,	NM_008587	0.823421	0.255233	0.00125469	0.0557492	95.59	35.61	43.94	33.97	27.47	18.66
Erich4	632778	NM_001039243	0.820565	0.256554	0.00138188	0.0584025	100.66	47.53	57.61	46.14	24.01	23.36
Ppp1r16b	228852,	NM_001159662	0.818333	0.266666	0.00214956	0.0744408	6.93	3.6	4.03	3.35	1.61	1.42
Rhod	11854,	NM_007485	0.812567	0.267248	0.00236185	0.0798555	18.18	7.93	8.82	7.07	5.44	2.96
Vsir	74048,	NM_028732	0.808466	0.262664	0.00208427	0.0731659	2.5	1.62	2.48	1.15	1.04	0.77
Entpd4	67464,	NM_026174	0.806957	0.159639	4.3066e-07	0.000181287	35.94	42.61	39.43	22.72	20.48	20.04
Aldob	230163	NM_144903	0.805268	0.235277	0.000620151	0.0359777	2258.61	1016.92	1213.53	917.46	588.18	678.03
Slc39a10	227059,	NM_001356417	0.804657	0.209246	0.000120306	0.014582	8.06	9.68	7.01	3.75	5.24	3.66
Tmem254b	n/a	NM_001270496	0.803882	0.152584	1.37578e-07	7.36502e-05	139.77	160.4	156.47	75.22	83.71	87.32
Pax8	18510	NM_011040	0.803824	0.275591	0.0035372	0.0980658	11.27	4.96	4.75	3.92	3.07	1.97
Creb3l2	208647	NM_178661	0.803247	0.25449	0.00159787	0.0625453	44.84	19.23	24.04	19.01	13.13	9
Slc13a1	55961,	NM_019481	0.803031	0.243267	0.000963339	0.0485372	123.15	54.91	59.23	46.07	40.75	27.61
Fer1l4	74562,	NM_001136556	0.79947	0.26812	0.00286589	0.0891024	0.11	0.66	0.51	0.05	0.07	0.03
Trp53inp2	68728,	NM_178111	0.797735	0.222927	0.00034562	0.0261207	59.42	33.47	36.48	27.82	21.16	16.17
Plekhg6	213522	NM_198604	0.787868	0.265365	0.00298777	0.0910066	71.3	31.89	33.39	32.42	17.07	12.78
Mogat2	233549	NM_177448	0.785422	0.252714	0.00188389	0.0687619	356.48	162.93	176.35	161.04	82.35	87.43
Cntnap1	53321	NM_016782	0.782436	0.262176	0.00284148	0.0888258	6.81	3.36	3.41	1.77	3.01	1.6
Slc35c2	228875,	NR_045544	0.778055	0.215177	0.000299324	0.0240502	111.78	58.93	74.28	50.11	36.66	39.6
Tnfaip3	21929,	NM_009397	0.77762	0.248008	0.00171581	0.0651656	40.11	23.29	16.89	16.7	13.66	9.08
Per2	18627,	NM_011066	0.7745	0.213839	0.000292464	0.023865	35.69	17.23	23.94	13.27	14.53	12.14
Tmem253	619301,	NM_001033805	0.771367	0.219328	0.000436529	0.0292547	89.97	54.73	52.93	41.68	31.22	29.29
Muc4	140474,	NM_080457	0.771248	0.219169	0.000433224	0.0292547	53.01	49.71	58.48	29.69	38.51	16.04
Slc27a4	26569	NM_011989	0.771068	0.258786	0.00288667	0.0891024	397.91	164.72	192.31	177.49	103.41	77.34
Abcd1	11666,	NM_007435	0.770301	0.24865	0.00194877	0.0703309	95.93	38.83	48.98	39.73	27.2	22.78
Dhrs1	52585	NM_026819	0.767174	0.236451	0.00117642	0.0542157	279.02	118.43	153.17	101.88	75.67	98.09
Slc7a7	20540,	NM_001253680	0.764287	0.246493	0.00193096	0.0700818	249.97	113.13	129.26	112.72	69.1	60.59
Adap2	216991,	NM_172133	0.764114	0.253254	0.00255137	0.083198	33.7	17.18	17.75	15.07	10.05	8.2
Sec22c	215474,	NM_001164562	0.762941	0.220693	0.000546165	0.0330997	18.72	9.7	11.5	7.37	6.38	6.87
Phospho1	237928,	NM_153104	0.761391	0.238381	0.00140314	0.0587215	80.51	36.91	41.79	32.67	24.11	23.38
Dnajb11	67838,	NM_026400	0.760882	0.143361	1.11157e-07	6.49155e-05	187.27	170.58	186.09	99.78	95.38	108.9
5930403L14Rik	320939	NR_045643	0.759435	0.216984	0.00046534	0.0306599	8.48	6.96	10.61	3.77	6.2	3.77
Abhd6	66082,	NM_001331065	0.756646	0.230937	0.00105135	0.0513003	53.93	30.62	28.07	22.74	16.18	19.38
Apobec1	11810,	NM_031159	0.75594	0.247972	0.00229991	0.0783799	35.98	17.88	17.3	14.05	13.08	8.4
Plcb2	18796,	NM_001290790	0.755274	0.228525	0.000949786	0.0482326	4.24	3.36	5.15	2.17	2.73	1.73
Lgals3	16854,	NM_010705	0.751527	0.234612	0.00135872	0.057804	375.01	173.17	193.52	158.19	112.55	108.1
Cldn18	56492,	NM_001194923	0.747385	0.245884	0.00236907	0.0798891	0.08	2.68	0.76	0.06	0	0.07
Mfsd4b3	100041085	NM_001173500	0.745089	0.256204	0.00363531	0.0987634	33.23	15.66	14.51	12.77	9.09	9.09
Got1	14718,	NM_010324	0.74507	0.170113	1.18756e-05	0.00238404	117.6	78.94	99.45	58.88	55.6	50.29
Marcksl1-ps4	111002	NR_028405	0.743497	0.238844	0.00185263	0.0682024	27.48	15.44	20.73	11.22	9.39	11.8
C2cd2l	71764,	NM_027909	0.741224	0.239943	0.00200723	0.0714373	88.18	47.43	46.29	43.35	26.9	22.91
Btnl2	547431	NM_079835	0.740757	0.254719	0.00363598	0.0987634	131	57.07	69.3	59.14	42.96	25.44
Tinagl1	94242,	NM_023476	0.74051	0.204357	0.000290526	0.023865	24.68	20.1	18.9	14	10.89	9.73
Gpd1	14555	NM_010271	0.740359	0.223949	0.000946619	0.0482326	479.81	260.08	274.72	224.17	140.38	168.28
Map3k13	71751	NM_172821	0.739438	0.253468	0.00353089	0.0980658	31.07	13.87	16.8	13.6	11.16	6.02
Dock8	76088,	NM_028785	0.739044	0.238463	0.0019405	0.0702296	32.18	16.55	17.77	15.46	10.61	8.16
Crybg2	230806,	NM_001162970	0.734175	0.232722	0.00160647	0.0625453	57.65	36.58	33.01	29.67	22.77	14.33
Entpd8	72090,	NM_028093	0.732384	0.229781	0.00143597	0.0595141	106.48	54.85	56.06	44.9	41.05	28.68
H2-Q2	15013	NM_010392	0.730991	0.247744	0.00317168	0.0941506	524.56	216.69	304.05	244.07	161.47	124.56
Insig1	231070	NM_153526	0.729681	0.163026	7.61015e-06	0.00174707	109.63	90.49	81.71	50.76	53.19	55.76
Cars	27267,	NM_013742	0.728783	0.159194	4.69559e-06	0.0012312	33.48	37.61	37.14	20.45	19.68	21.54
Ahsa2	268390,	NM_172391	0.72844	0.196162	0.00020445	0.0197501	16.17	16.32	24.45	9.8	10.22	11.21
Tsc22d3	14605,	NM_001077364	0.72597	0.214963	0.000732306	0.0405546	66.15	33.92	45.63	30.13	22.77	26.16
Zfpm1	22761	NM_009569	0.723825	0.150847	1.59944e-06	0.000501211	66.86	61.93	75.91	34.6	44.03	38.87
Fam214b	230088,	NM_001253353	0.723161	0.244321	0.00307756	0.0930363	53.01	29.58	33.68	28.87	18.66	12.58
Prdm16	70673,	NM_027504	0.720684	0.171512	2.64641e-05	0.00459474	14.07	12.17	16.98	7.35	9.43	7.79
Abcb9	56325,	NM_019875	0.720307	0.2219	0.00117001	0.0542157	13.72	8.24	9.32	6.52	5.14	5.12
Phgdh	236539	NM_016966	0.719468	0.229839	0.00174617	0.0655988	22.76	43.3	25.5	15.33	16.46	17.13
Gpat3	231510,	NM_172715	0.715717	0.243797	0.00332789	0.0969541	98.01	40.17	54.55	43.23	30.33	26.35
Igsf23	70080,	NM_027308	0.710334	0.239321	0.00299625	0.0910066	169.47	79.55	88.65	77.73	54.07	45.98
2900052L18Rik	n/a	NR_151480	0.705405	0.242646	0.00364757	0.0988692	7.79	4.46	4.73	2.63	4.16	2.24
Slc23a2	54338,	NM_018824	0.704632	0.195786	0.000319461	0.0251806	32.83	21.45	25.83	16.77	13.75	11.91
Atp1a1	11928	NM_144900	0.703438	0.22449	0.00172737	0.0652288	3038.07	1518.01	1861.62	1504.08	1061.33	918.78
Calr	12317	NM_007591	0.700825	0.136291	2.71645e-07	0.000134234	1086.78	938.23	993.62	638.51	560.66	574.62
Clca1	23844	NM_017474	0.696792	0.212847	0.00106158	0.0513003	794.37	579.85	599.9	513.55	308.1	274.96
Setbp1	240427	NM_053099	0.695112	0.234183	0.00299504	0.0910066	1.55	1.61	1.82	1.08	0.9	0.69
Ormdl3	66612	NM_025661	0.695011	0.235494	0.00316454	0.0941506	72.89	32.97	45.18	34.15	23.77	23.01
Sqle	20775,	NM_009270	0.693965	0.185506	0.000183343	0.0181229	102.74	106.59	80.97	66.72	47.34	52.22
Pcyt2	68671,	NM_001347615	0.693791	0.217959	0.00145695	0.0601225	324.24	188.5	195.15	168.86	118.99	103.99
Bin1	30948,	NM_001083334	0.692404	0.235687	0.00330536	0.0967247	17.89	14.03	13.85	11.36	5.79	7.44
Samd8	67630,	NM_026283	0.685404	0.23439	0.00345339	0.0977028	37.22	16.06	20.45	15.58	13.56	10.9
Syvn1	74126,	NM_028769	0.679916	0.175177	0.000103895	0.0132162	66.83	57.32	59.35	42.2	37.84	26.97
Ankrd9	74251,	NM_175207	0.679376	0.185132	0.000242848	0.0218278	23.49	17.02	19.17	12.13	11.99	10.48
Slc3a2	17254,	NM_001161413	0.678704	0.202135	0.000785986	0.04243	208.8	124.33	146.77	112.39	84.62	75.21
Cdk18	18557	NM_008795	0.672729	0.209428	0.00131714	0.0571606	120.16	75.7	77.78	66.1	48.78	40.83
Pfkp	56421,	NM_019703	0.667636	0.20462	0.00110311	0.0526868	186.27	131.58	128.03	111.49	80.29	64.63
Stip1	20867,	NM_016737	0.66663	0.184969	0.000313338	0.0248504	126.83	171.08	194.53	86.53	93.81	107.09
Anxa2	12306,	NM_007585	0.665862	0.215902	0.0020417	0.0724547	1246.57	813.05	665.35	645	461.48	440.85
Manf	74840,	NM_029103	0.662173	0.142322	3.27694e-06	0.00089579	135.06	128.33	142.01	80.52	76.93	86.54
Eno1b	433182,	NM_001025388	0.653565	0.195273	0.000817139	0.0437442	607.94	363.88	482.93	345.72	259.09	245.44
Apba3	57267	NM_018758	0.650662	0.182202	0.000355488	0.0265541	43.79	32.41	32.29	23.11	22.69	18.77
Pkm	18746,	NM_011099	0.641609	0.184011	0.00048883	0.03104	742.49	489.56	577.89	417.75	307.09	351.83
Zfhx2	239102,	NM_001039198	0.641243	0.195505	0.00103829	0.0509157	6.74	6.24	6.55	3.78	5	2.87
Tnfrsf21	94185,	NM_178589	0.63806	0.204084	0.00176922	0.0658868	10.49	10.39	14.2	8.23	6.7	5.64
Chn2	69993,	NM_001163640	0.637564	0.212323	0.00267513	0.0852854	33.05	17.9	22.66	16.16	14.64	12
Gpd2	14571,	NM_001145820	0.635159	0.216544	0.00335531	0.0973116	129.59	66.62	79.13	62.97	55.71	41.82
Plin3	66905	NM_025836	0.633631	0.210791	0.0026474	0.0851256	276.92	146.35	168.55	134.15	112.69	99.79
Mall	228576	NM_145532	0.633392	0.216423	0.00342651	0.0973853	220.63	129.23	127.98	116.56	85.56	76.28
Hspa4l	18415,	NM_011020	0.629547	0.196915	0.0013884	0.0584859	24.02	25.28	39.83	17.74	17.33	17.82
Mcfd2	193813,	NM_139295	0.628348	0.186962	0.000777087	0.0421267	168.08	110.59	115.93	91.45	74.37	72.05
Nmnat1	66454,	NM_001356357	0.625931	0.190423	0.00101239	0.0498557	15.44	13.5	14.5	9.4	8.6	7.8
Hsp90b1	22027	NM_011631	0.622492	0.122085	3.41713e-07	0.000156797	666.01	586.11	659.94	405.9	408.03	384.04
Mvd	192156,	NM_138656	0.616421	0.210892	0.00346766	0.0977028	31.96	44.18	27.78	24.22	19.74	18.14
Tnk2	51789,	NM_016788	0.615955	0.161888	0.000141902	0.0157294	29.07	35.59	33.74	21.31	19.71	18.29
Pfkfb2	18640,	NR_027859	0.611611	0.192964	0.00152668	0.0609354	46.42	34.21	36.54	27.69	22.82	17.05
Capn15	50817,	NM_001347334	0.610227	0.184375	0.000933933	0.0482326	32.83	24.87	24.24	19.17	17.86	13.18
Mdh2	17448	NM_008617	0.600576	0.184338	0.00112193	0.0531905	1499.9	914.28	1192.7	800.57	657.45	754.77
Cystm1	66060,	NM_001081365	0.600331	0.178889	0.000791115	0.0425282	217.63	164.29	151.84	114.93	114.03	102.02
Ero1lb	67475,	NM_026184	0.594694	0.203065	0.00340499	0.0973853	13.7	8.19	11.25	7.16	6.9	6.12
Pdia4	12304	NM_009787	0.590775	0.139707	2.35061e-05	0.00419453	172.27	185.78	207.92	118.87	118.93	122.24
Sfn	55948	NM_018754	0.58679	0.156592	0.00017878	0.017945	177.15	181.29	234.9	131.45	120.97	122.64
Acot7	70025,	NM_001146058	0.582595	0.161569	0.000311133	0.0248288	86.19	96.21	99.07	66.52	54.23	60.13
Elovl6	170439,	NM_130450	0.579904	0.153806	0.000163007	0.0168897	62.78	47.83	54.59	37.94	36.89	30.65
Dnaja1	15502,	NM_001164672	0.579476	0.176296	0.00101279	0.0498557	161.42	118.25	180.25	92.55	89.36	106.14
Alg12	223774,	NM_001142357	0.578468	0.188244	0.00211947	0.0737966	17.86	15.89	15.65	11.23	9.85	9.83
P4hb	18453	NM_011032	0.577167	0.196149	0.00325585	0.0955986	1692.48	995.02	1155.98	926.23	705.44	752.33
Hmgcr	15357,	NM_008255	0.568433	0.177232	0.00133995	0.0572322	92.64	86.5	74.16	64.97	53.93	42.55
Atp6v0c-ps2	n/a	NR_037854	0.56279	0.166458	0.000722314	0.0401744	259.56	235.28	212.53	167.95	167.35	120.98
Agpat1	55979,	NM_018862	0.560233	0.163557	0.0006141	0.0359777	161.72	128.51	122.14	98.14	84.45	79.48
Ahcyl2	74340,	NM_021414	0.557004	0.170153	0.0010621	0.0513003	211.58	142.02	169.31	126.16	112.36	98.27
Cyp51	13121	NM_020010	0.546186	0.173357	0.00162916	0.0631162	52.4	53.28	41.87	37.18	29.92	28.65
Bahcc1	268515,	NM_001347621	0.539077	0.165447	0.0011208	0.0531905	14.23	12.8	15.75	10.57	9.94	7.51
Slc35b1	110172,	NM_001357797	0.538783	0.174342	0.00199903	0.0713432	181.66	132.62	138.78	109.16	88.18	96.42
Ppp1r16a	73062,	NM_033371	0.538047	0.173098	0.00188143	0.0687619	52.13	40.51	41.81	33.43	29.54	24.77
Stk16	20872,	NR_102731	0.536523	0.163894	0.00106189	0.0513003	57.48	65.13	52.48	39.01	35.7	40.01
Slc11a2	18174,	NM_008732	0.528669	0.175002	0.00252001	0.0825945	46.96	36.39	38.77	31	24.58	24.78
Lss	16987,	NM_146006	0.524817	0.174699	0.00266349	0.0851256	18.08	22.18	17	13.79	13.19	10.85
Nek6	59126,	NM_001159631	0.512251	0.159146	0.00128754	0.0564586	68.32	54.99	53.07	39.24	38.43	40.4
Chid1	68038,	NM_001142681	0.510453	0.146543	0.000495268	0.03104	23.2	22.69	24.38	16.37	16.35	14.67
Ldlr	16835,	NM_010700	0.502284	0.171555	0.0034133	0.0973853	108.02	113.11	96.76	84.88	73.19	56
Miga2	108958,	NM_175392	0.500124	0.159355	0.00169855	0.0649491	43.34	32.6	36.49	26.25	27.52	23.05
Bcl3	12051,	NM_033601	0.49969	0.160732	0.00187822	0.0687619	71.48	68.46	58.77	48.49	45.93	40.15
Tex2	21763,	NM_198292	0.498755	0.159202	0.00173124	0.0652288	40.55	30.9	35.53	26.74	23.71	21.86
Pdia6	71853,	NM_027959	0.492925	0.149526	0.000978702	0.0491186	192.62	215.3	221.93	142.2	132.92	153.59
Acot11	329910,	NM_001347159	0.49222	0.168567	0.00349999	0.0979442	45.77	34.74	40.06	31.64	27.35	22.65
Cdk11b	12537,	NM_001347308	0.490083	0.15447	0.00151045	0.0609354	126.99	93.41	113.54	81.42	76.29	69.53
Rtn4ip1	170728	NM_130892	0.480727	0.151802	0.00154119	0.0609354	29.01	28.85	30.2	18.95	22.13	19.6
Dhcr24	74754	NM_053272	0.477569	0.162596	0.00331249	0.0967247	172.77	153.91	138.6	122.62	95.87	100.7
Aars	234734	NM_146217	0.470634	0.134898	0.000485168	0.03104	68.78	73.66	75.37	53.11	52.09	46.8
Lrrc59	98238	NM_133807	0.470353	0.154998	0.00240874	0.0803829	325.58	272.48	279.79	216.22	178.85	210.84
Tmem54	66260,	NM_025452	0.469673	0.155958	0.00259923	0.0843305	319.9	269.05	263.06	222.24	187.49	182.99
Pgp	67078	NM_025954	0.4636	0.158223	0.00338912	0.0973853	98.96	113.94	113.45	71.26	76.02	79.33
Gale	74246,	NM_001356493	0.462857	0.149725	0.00199226	0.0713432	175.36	186.53	162.69	134.44	120.19	111.92
Slc35e1	270066,	NM_177766	0.462129	0.154544	0.00278728	0.087772	53.73	41.92	43.45	35.22	31.43	30.21
Adgra3	70693	NM_133911	0.457697	0.148006	0.00198539	0.0713432	35.52	28.82	34.1	23.99	22.79	22.1
Lman2	66890,	NM_025828	0.435647	0.127768	0.000650446	0.0372372	143.86	136.71	151.74	109.56	101.77	98.36
Dnajc3	100037258	NM_008929	0.429002	0.130199	0.000984342	0.0492094	69.3	61.14	66.21	45.48	49.36	46.71
Inpp5b	16330,	NM_008385	0.416137	0.140487	0.00305554	0.0925888	45.1	38.53	45.14	31.79	31.62	29.81
Atp2a2	11938,	NM_001110140	0.393673	0.131189	0.00269253	0.0856278	210.3	203.68	222.45	165.19	168.03	134.97
Slc44a1	100434,	NM_001159633	-0.382661	0.13157	0.00363258	0.0987634	79.01	71.4	80.03	105.58	103.16	90.33
Eef2	13629,	NM_007907	-0.408096	0.138043	0.00311358	0.0936356	1368.38	1477.06	1738.12	2027.31	2080.04	1988.85
Cd38	12494	NM_007646	-0.413903	0.130691	0.00154002	0.0609354	70	67.65	68.41	87.67	95.92	91.38
Aqp1	11826	NM_007472	-0.43927	0.137784	0.0014321	0.0595141	107.75	100.29	119.9	137.74	157.39	150.93
Iars2	381314,	NM_198653	-0.442169	0.152324	0.00369808	0.0995597	44.36	49	57.71	65.42	76.5	65.4
Atp13a3	224088,	NM_001128094	-0.444503	0.147021	0.00249953	0.082133	51.09	55.92	57.44	66.19	86.3	73.32
Usp22	216825,	NM_001004143	-0.449902	0.141975	0.0015303	0.0609354	41.88	41.02	50.33	60.49	66.14	56.49
Kdsr	70750,	NM_001316750	-0.461684	0.158747	0.00363391	0.0987634	24.47	23.14	29.49	38.03	39.47	39.31
Cox7a2l	20463,	NM_001159529	-0.461995	0.15904	0.00367377	0.099161	231.24	230.7	290.05	320.42	342.22	382.98
Acpp	56318,	NM_019807	-0.462633	0.154948	0.00282896	0.0886499	17.17	18.22	19.29	22.42	28.08	23.43
Cftr	12638,	NM_021050	-0.471224	0.155227	0.00239974	0.0802913	58.72	50.13	61.69	71.65	96.07	72.09
Eif4b	75705,	NM_145625	-0.476968	0.151141	0.00160067	0.0625453	210.25	255.98	280.85	333.63	370.02	347.77
Mpst	246221,	NM_001162493	-0.484651	0.162195	0.00280737	0.0881884	32.53	32.43	34.25	44.37	50.46	46.18
Chgb	12653	NM_007694	-0.486547	0.142896	0.000661886	0.0374621	98.67	104.47	87.62	138.1	141.95	131.62
Bnip3l	12177,	NM_009761	-0.487584	0.155461	0.00171047	0.0651656	22.82	19.2	20.27	28.83	29.42	30.19
Serhl	68607,	NM_023475	-0.490412	0.149068	0.00100242	0.049726	65.57	66.87	79.86	97.76	105.27	98.09
Nsa2	59050,	NM_021552	-0.491637	0.153142	0.0013258	0.0571606	79.49	79.16	91.46	108.89	115.05	130.96
Mgst1	56615	NM_001347489	-0.492854	0.168269	0.00340087	0.0973853	233.8	192.18	262.85	290.87	325.23	367.78
Rps20	67427	NM_026147	-0.493572	0.169461	0.00358437	0.0986124	167.55	218.72	236.35	268.29	304.83	320.34
2310022B05Rik	69551	NM_175149	-0.495507	0.166285	0.00288374	0.0891024	13.96	14.24	15.77	23.09	19.7	20.18
Dock11	75974	NM_001009947	-0.500812	0.16497	0.00239914	0.0802913	10.08	8.47	11.09	13.56	16.41	12.81
Acads	11409	NM_007383	-0.501376	0.158033	0.00151081	0.0609354	52.65	54.77	62.5	80.09	75.67	87.55
Ctdsp2	52468,	NM_146012	-0.50203	0.129139	0.00010128	0.0130708	95.6	101.1	103.03	151.29	146.77	131.92
Cnot6l	231464,	NM_178854	-0.506995	0.173273	0.00343365	0.0973853	13.21	11.38	13.57	15.1	22.79	17.88
Zfp703	353310,	NM_001101502	-0.509759	0.157593	0.00121786	0.0554405	43.6	46.85	51.33	60.68	81.22	63.58
Sdc4	20971	NM_011521	-0.512173	0.160257	0.00139368	0.0585163	131.48	158.82	173.61	197.51	246.36	229.24
Foxa1	15375	NM_008259	-0.514129	0.171037	0.00264754	0.0851256	13.34	15.98	13.64	19.56	22.39	20.96
Rpl39	67248	NM_026055	-0.52279	0.179073	0.00350672	0.0979442	817.37	979.58	969.02	1198.1	1233.9	1636.61
Zdhhc20	75965,	NM_029492	-0.524258	0.16555	0.00154141	0.0609354	15.49	13.97	14.08	18.06	23.36	22.56
Pxylp1	235534,	NM_001289645	-0.5253	0.168623	0.00183795	0.0678563	12.67	13.42	14.53	21.25	18.96	19.8
Serinc5	218442,	NM_172588	-0.528476	0.166299	0.00148361	0.0603211	14.29	11.36	13.79	20.89	21.14	16.16
Scaper	244891,	NM_001081341	-0.534048	0.183192	0.00355424	0.0982039	8.26	6.04	7.58	10.85	12.64	9.16
Sdr42e1	74032,	NM_028725	-0.534818	0.175169	0.00226447	0.0775837	12.36	10.67	11.37	16.05	19.33	16.98
Ptms	69202	NM_026988	-0.535071	0.165731	0.00124418	0.055504	207.11	229.17	285.4	350.85	330.33	382.44
Arid5b	71371,	NM_023598	-0.537015	0.184478	0.00360284	0.0987634	14.07	18.45	20.73	25.58	31.68	22.8
Pik3r1	18708,	NM_001077495	-0.537884	0.158236	0.000675705	0.0380765	47.96	41.89	57.42	67.26	84.65	65.4
Svip	75744,	NR_027704	-0.549172	0.184348	0.00289194	0.0891024	17.61	16.5	20.88	24.74	25.84	32.57
Heca	380629	NM_001033432	-0.552298	0.168996	0.00108263	0.0519018	11.68	11.38	11.61	18.1	19.51	14.64
Parn	74108,	NM_028761	-0.554858	0.189938	0.00348616	0.0979442	12.58	18.17	16.66	22.61	23.62	26
Tifa	211550,	NM_145133	-0.557351	0.157117	0.000389124	0.0277748	65.01	50.44	65.17	96.14	85.05	90.83
Ggact	223267,	NM_145466	-0.5593	0.159199	0.000442712	0.0294713	97.29	76.98	99.68	127.47	139.37	143.54
Paip2b	232164	NM_146169	-0.563451	0.190538	0.00310492	0.0936356	11.86	14.88	14.57	17.28	22.53	23.65
Deptor	97998,	NM_145470	-0.564795	0.157273	0.0003292	0.0254761	21.17	23.45	28.19	34.19	41.85	33.87
Ncald	52589,	NM_001170866	-0.571518	0.178676	0.00138081	0.0584025	8.43	9.08	9.77	12.57	15.72	13.61
Dynlt1b	21648	NM_009342	-0.576465	0.195931	0.00325904	0.0955986	99	78.98	69.27	152.12	108.19	124.1
Ivd	56357	NM_019826	-0.580207	0.183196	0.00153951	0.0609354	22.76	29.43	33.72	40.84	50.96	41.39
Pdk1	228026,	NM_172665	-0.580733	0.15962	0.00027452	0.0233578	18.71	22.03	23.07	29.33	33.75	34.27
Xrcc5	22596	NM_009533	-0.583856	0.181023	0.00125835	0.0557492	10.79	13.06	12.34	17.38	19.91	19.33
Tcea3	21401	NM_011542	-0.584969	0.168913	0.000533899	0.0325538	39.59	51.8	49.18	72.8	75.48	68.39
Lgr4	107515	NM_172671	-0.585563	0.131788	8.86276e-06	0.00196325	61.24	61.94	67.37	90.02	100.75	97.42
Mbtd1	103537,	NM_134012	-0.585949	0.164958	0.000382156	0.0277398	11.41	12.1	12.47	15.84	20.21	19.49
Fam199x	245622	NM_146261	-0.586079	0.190844	0.00213358	0.0740873	4.4	4.66	5.63	6.12	8.85	8.02
Hmgn2	15331,	NM_016957	-0.589498	0.194333	0.0024178	0.0804765	172.22	229.34	236.35	267.44	328.55	404.31
Lamc2	16782,	NM_008485	-0.590663	0.178671	0.000946855	0.0482326	8.2	7.07	6.62	12.14	12.47	9.6
Rps15a-ps6	100042173	NR_029471	-0.594747	0.195	0.00228853	0.0781995	72.21	85.87	86.75	120.97	107.18	156.45
Stxbp1	20910,	NM_001113569	-0.598727	0.205476	0.00357005	0.0984291	4.88	4.06	4.47	8.21	7.21	6.02
Tgif1	21815,	NM_001164075	-0.600338	0.167297	0.000332635	0.0254761	27.24	28.45	33.98	43.15	49.08	46.45
Axin2	12006,	NM_015732	-0.600346	0.18443	0.00113336	0.0533977	53.34	74.15	82.5	102.71	132.22	96.93
Nusap1	108907,	NM_133851	-0.601766	0.189264	0.00147528	0.0603142	22.93	31.54	33.01	43.88	41.66	52.2
Acadsb	66885,	NM_025826	-0.60371	0.19885	0.00239732	0.0802913	6.7	8.28	10.14	12.34	13.2	14.4
Eif2a	229317,	NM_001005509	-0.605235	0.179825	0.000763526	0.0415669	40.11	46.31	50.68	64.64	65.82	84.5
Pigp	56176,	NM_001159620	-0.607346	0.20061	0.00246587	0.0816533	42.87	32.66	34.54	49.59	62.56	67.2
Rgs2	19735	NM_009061	-0.613377	0.201488	0.00233266	0.0790766	10.01	8.52	9.03	18.14	12.4	13.78
Atxn3	110616,	NM_001167914	-0.613822	0.189857	0.00122466	0.0554405	15.11	9.97	11.63	16.98	20.66	19.73
Nit2	52633	NM_023175	-0.61709	0.207109	0.00288673	0.0891024	19.51	20.05	21.25	28.41	29.53	40.49
Akr1c14	105387	NM_134072	-0.617976	0.209128	0.00312653	0.0936356	26.14	19.21	19.33	32.2	28.79	43.91
Slc12a2	20496	NM_009194	-0.618983	0.200775	0.00204951	0.0724547	78.26	116.76	123.75	142.4	221.98	154.68
Reps2	194590,	NM_001290633	-0.625357	0.176141	0.000384755	0.0277716	7.58	5.55	7.51	11.62	12.06	9.29
Kiz	228730,	NM_001033298	-0.626923	0.203436	0.00205837	0.0724547	7.49	6.19	7.94	11.94	12.16	11.18
Tkt	21881	NM_009388	-0.628309	0.208784	0.00261788	0.0847218	325.27	337.21	353.71	692.05	656.19	335.79
Rnase4	58809,	NM_021472	-0.629778	0.155083	4.88812e-05	0.00765884	47.16	48.57	44.81	70.29	73.18	77.62
Car8	12319	NM_007592	-0.633233	0.195138	0.00117429	0.0542157	5.5	8.06	7.2	9.72	12.49	11.71
Dach1	13134,	NM_007826	-0.636587	0.208167	0.00222775	0.0765299	5.91	7.96	8.55	9.78	15.95	11.73
Bcas3	192197,	NM_001166642	-0.641039	0.199622	0.00132151	0.0571606	9.56	6.57	8.66	15.3	14.82	10.96
Neil3	234258,	NM_146208	-0.642787	0.219646	0.00342836	0.0973853	9.09	14.69	12.64	16.57	20.98	23.81
Slc25a17	20524	NM_011399	-0.650055	0.186485	0.000490605	0.03104	18.45	22.44	22.79	32.08	33.24	38.76
Nipsnap2	14467	NM_008095	-0.651704	0.167068	9.58677e-05	0.0127084	30.73	27.36	34.22	47.33	46.91	54.49
Cbx7	52609,	NM_144811	-0.658462	0.181536	0.000286549	0.0238632	12.62	17.32	16.35	23.77	28.61	23.89
Slc14a1	108052,	NM_001171010	-0.662883	0.199713	0.000902821	0.0471522	6.3	7.18	7.38	9.28	13.92	12.03
Orc5	26429	NM_011959	-0.665462	0.195107	0.00064783	0.0372372	11.16	10.24	10.12	15.88	17.3	19.49
Tceal9	22381	NM_011712	-0.668086	0.226428	0.00317211	0.0941506	36.11	56.21	38.74	63.89	65.31	98.03
Lbh	77889	NM_029999	-0.668886	0.196214	0.000652114	0.0372372	14.08	22	16.68	32.81	30.46	25.67
Ube2w	66799,	NM_025773	-0.67463	0.209944	0.0013118	0.0571323	5.4	4.96	5.06	7.19	9.26	9.15
Xpa	22590,	NM_011728	-0.677069	0.226196	0.00275994	0.0871247	10.4	9.55	10.82	17.55	18.32	17.97
Cd9	12527	NM_007657	-0.678226	0.190661	0.000374787	0.0275158	40.77	55.6	54.82	90.08	72.17	91.11
Nxt2	237082,	NM_001290532	-0.679373	0.213562	0.00146689	0.0602127	10.75	11.13	12.85	15.82	18.16	25.24
Nxf7	170722,	NM_130888	-0.685078	0.233446	0.00333945	0.0970707	4.04	4.55	4.17	8.93	7.66	6.19
Zfp395	380912	NM_199029	-0.685249	0.178682	0.000125553	0.0147992	9.07	10.06	12.64	16.5	20.26	16.46
Cyp39a1	56050,	NM_018887	-0.690056	0.198479	0.000507591	0.0316579	6.18	6.09	8.24	10.9	11.53	12.47
Stra6l	74152,	NM_028788	-0.695641	0.225718	0.00205677	0.0724547	4.62	6.16	7.14	8.99	14.46	8.65
Cbr4	234309,	NM_145595	-0.695917	0.213878	0.0011387	0.0533977	12.07	11	15.59	20.58	23.65	23.15
Lrrc31	320352,	NM_001309233	-0.696088	0.203416	0.000621658	0.0359777	11.65	15.78	18.53	24.89	31.91	22.8
Lama5	16776,	NM_001081171	-0.700024	0.23873	0.00336486	0.0973688	3.03	6.34	4.35	7.3	11.48	6.54
Defa31	13226,	NM_007848	-0.700225	0.22253	0.00165152	0.06372	2159.14	4559.26	2996.64	6429.77	5142.76	5740.18
Nnt	18115,	NM_008710	-0.700315	0.228973	0.00222448	0.0765299	22.65	20.96	26.53	31.08	32.92	60.38
Wipi1	52639,	NM_145940	-0.700568	0.217794	0.00129699	0.0566792	7.58	5.9	7.39	10.89	14.36	11.71
Cpe	12876	NM_013494	-0.706178	0.218373	0.00122147	0.0554405	6.93	8.84	6.66	13.77	11.29	14.65
Fam107b	66540	NM_025626	-0.706534	0.209799	0.000758065	0.0414577	30	33.36	50.08	53.85	63.71	80.15
Prcp	72461,	NM_028243	-0.710451	0.172325	3.74382e-05	0.00632903	9.51	9.62	10.33	16.89	16.53	16.55
Lxn	17035	NM_016753	-0.7118	0.215232	0.000942579	0.0482326	14.44	12.4	12.9	25.11	20.12	25.06
Csrp2	13008	NM_007792	-0.718284	0.216283	0.000896812	0.0470296	106.66	181.27	195.63	253	266.08	341.75
Itln1	16429	NM_010584	-0.723101	0.231486	0.0017857	0.0661171	569.66	1326.58	854.32	1964.12	1564.77	1551.59
Sox9	20682	NM_011448	-0.725804	0.214641	0.000720969	0.0401744	15.79	25.59	30.72	36.37	51.7	41.55
Cc2d2a	231214,	NM_172274	-0.726404	0.191082	0.000143801	0.0157294	4.71	5.56	6.99	9.79	11.5	8.9
Sh3bgrl2	212531,	NM_172507	-0.728399	0.166176	1.16898e-05	0.00238399	30.4	39.69	39.22	59.84	61.03	66.32
Tac1	21333,	NM_009311	-0.735075	0.24459	0.00265284	0.0851256	10.26	12.74	6.94	16.03	23.43	19.87
Cln6	76524,	NM_001033175	-0.736813	0.208517	0.000409976	0.028627	17.77	30.48	32.46	46.53	48.55	49.73
Pros1	19128	NM_011173	-0.736972	0.252409	0.00350303	0.0979442	3.37	1.59	2.08	4.7	4.75	4.31
Zc3h6	78751,	NM_178404	-0.743287	0.254746	0.00352559	0.0980658	1.98	1.35	1.28	3.16	3.89	2.14
Gas6	14456	NM_019521	-0.745015	0.149831	6.61436e-07	0.000229679	44.47	51.94	54.47	87.41	84.49	86.93
Kyat3	229905,	NM_001293560	-0.750284	0.253885	0.00312458	0.0936356	2.32	3.5	4.91	6.19	6.95	7.91
Cacnb3	12297,	NM_001044741	-0.753451	0.193302	9.70722e-05	0.0127264	10.37	14.58	16.32	23.51	26.37	24.2
Cdk19	78334,	NM_001168304	-0.756799	0.16976	8.27038e-06	0.00186417	6.38	5.23	6.16	10.32	10.28	10.43
Zfas1	68949	NR_138563	-0.757444	0.217431	0.000494715	0.03104	37.55	64.79	57.81	81.39	122.18	94.08
Mettl27	79565,	NM_001347490	-0.762155	0.207977	0.000247712	0.0218278	4.37	4.54	4.91	8.38	8.44	8.51
Pbx1	18514,	NM_183355	-0.763223	0.15209	5.21466e-07	0.000197053	11.85	13.58	14.05	22.29	24.04	21.84
Oat	18242	NM_016978	-0.766699	0.160647	1.81876e-06	0.00054343	609.14	652.65	854.39	1210.42	1202.96	1295.24
Defa30	100038927	NM_001177485	-0.779493	0.224977	0.000530678	0.0325538	2024.08	4361.93	2581.42	6079.91	5391.78	5707.27
Wls	68151,	NM_026582	-0.788058	0.178568	1.01854e-05	0.00218103	18.29	24.85	20.04	35.16	39.57	38.36
Emp2	13731	NM_007929	-0.792501	0.272736	0.00366385	0.0991012	0.89	2.22	1.45	4.05	3.38	2.72
Depdc1a	76131,	NM_029523	-0.794822	0.262353	0.0024489	0.0813009	2.95	2.65	2.37	3.11	5.37	6.98
Lgr5	14160,	NM_010195	-0.797904	0.226157	0.000418555	0.028972	6.02	8.16	7.33	12.11	20.16	9.94
Ang4	219033	NM_177544	-0.798684	0.234412	0.000656388	0.0373154	223.39	448.44	556.35	897.48	714.53	802.83
Gnpda2	67980,	NM_001347363	-0.798872	0.254048	0.00166333	0.0639836	5.07	4.5	2.9	6.58	10.03	9.47
Ghr	14600,	NM_001286370	-0.800649	0.229368	0.00048181	0.03104	4.07	5.27	5.58	7.6	9.54	10.19
Pyy	217212	NM_145435	-0.80323	0.274226	0.00339971	0.0973853	15.55	12.11	5.46	28.13	23.66	21.05
Klhl24	75785	NM_029436	-0.803344	0.19552	3.97801e-05	0.0066376	7.47	5.51	9.07	13.82	16.21	11.18
Map3k15	270672	NM_001163085	-0.804441	0.218651	0.000234053	0.0215748	2.74	2.79	2.17	4.69	5.47	4.77
Defa17	23855	NM_001167790	-0.807828	0.222715	0.000286533	0.0238632	2677.51	5636.08	3645.59	8828.5	6995.44	7530.69
Ell3	269344	NM_145973	-0.811116	0.25583	0.00152165	0.0609354	3.86	3.07	4.02	5.83	9.44	7.92
Sh3bgrl	56726	NM_019989	-0.811831	0.213734	0.000145681	0.0157294	34.23	23.35	30.76	41.66	54.14	72.97
Itih5	209378	NM_172471	-0.813641	0.183609	9.36321e-06	0.00203896	2.98	3.93	3.47	6.39	6.9	6.05
Defa37	100041895,	NM_001177522	-0.815426	0.245269	0.00088538	0.0466204	861.54	2152.22	1088.3	3404.15	2691.29	2391.66
Dmwd	13401,	NM_010058	-0.815993	0.276743	0.00319266	0.0945144	1.31	1.43	1.37	3.69	3.81	2.16
Sorbs2	234214,	NM_001310708	-0.81661	0.216914	0.000166773	0.0170442	3.93	7.3	6.62	11.06	14.1	11.41
Tfpi	21788,	NM_011576	-0.820216	0.232058	0.000408503	0.028627	6.59	12.34	7.62	19.65	16.89	17.88
2410006H16Rik	69221,	NR_030738	-0.822864	0.210224	9.06979e-05	0.0123967	44.62	63.48	77.27	113.62	138.58	106
Defa26	626708	NM_001079933	-0.823295	0.233484	0.000421681	0.028972	84.75	169.59	93.59	274.9	223.07	206.65
Ints6l	236790,	NM_172779	-0.824005	0.23796	0.000534625	0.0325538	2.11	2.63	3.17	4.59	6.98	4.57
Pdcd4	18569,	NM_011050	-0.827702	0.201873	4.12953e-05	0.00680208	108.31	106	174.5	204.78	253.52	267.15
Neurl1a	18011,	NM_021360	-0.829425	0.268366	0.0019972	0.0713432	0.83	1.1	1.21	2.19	2.7	2.15
Marcks	17118	NM_008538	-0.831838	0.217261	0.000128795	0.0149077	21.39	23.58	28.48	31.59	51.15	61.07
Defa24	503491	NM_001024225	-0.833224	0.225104	0.000214314	0.0205486	3995.92	8609.29	5171.06	13211.9	11128.6	11324.9
2010-09-01	103080,	NM_001024911	-0.843774	0.206308	4.3162e-05	0.00696186	5.68	5.97	6.66	9.99	12.5	13.24
Rgn	19733	NM_009060	-0.844993	0.261375	0.00122549	0.0554405	6.82	3.43	7.72	10.2	12	17.24
Sema3c	20348,	NM_013657	-0.850758	0.21625	8.34942e-05	0.0117883	2.05	3.02	3.01	5.14	5.8	5.15
Raet1e	379043,	NM_198193	-0.854536	0.286958	0.00290223	0.0892054	1.07	0.78	0	3.25	3.9	1.86
6720489N17Rik	211378	NM_001324406	-0.861232	0.292219	0.00320653	0.0947069	0.24	0.64	0.55	1.21	1.81	1.85
Cep83os	67723	NR_015524	-0.862573	0.236774	0.000269461	0.0230803	2.15	2.01	2.09	3.77	4.07	5.24
Rpl14-ps1	100040970	NR_110499	-0.865214	0.236122	0.000248044	0.0218278	13.16	12.49	16.58	23.52	33.09	31.93
Klf12	16597	NM_010636	-0.865536	0.267911	0.00123493	0.0554769	0.71	0.83	0.5	1.7	1.53	1.55
Gm3604	100041979	NM_001162910	-0.865621	0.291623	0.0029946	0.0910066	0.6	0.59	0.59	0.72	2.51	3.59
Myc	17869,	NM_010849	-0.865858	0.202154	1.84258e-05	0.00338192	32.62	44.83	57.16	73.86	105.46	87.17
Gad1	14415,	NM_001312900	-0.866652	0.286493	0.00248605	0.0819029	0.27	0.3	0.08	0.85	1.21	1.18
Mt1	17748,	NM_013602	-0.867146	0.221364	8.95541e-05	0.0123719	106.58	120.45	214.22	270.65	285.76	336.26
Coq8a	67426,	NM_023341	-0.868224	0.193985	7.61488e-06	0.00174707	13.96	17.34	23.25	31.76	36.08	38.95
Syn3	27204,	NM_013722	-0.869281	0.27346	0.00147875	0.0603142	0.57	0.71	0.76	1.38	1.95	0.88
Prss23	76453,	NM_029614	-0.869778	0.202784	1.79337e-05	0.0033393	14.66	19.94	12.17	35.43	29.79	28.12
Zfp992	433791,	NM_001085522	-0.883744	0.292145	0.00248616	0.0819029	0.82	0.81	0.36	0.75	4.12	2.58
Hykk	235386,	NM_177351	-0.888004	0.257724	0.000569867	0.0342133	2.2	1.02	1.13	3.22	3.08	3.64
Tmed6	66269	NM_025458	-0.888811	0.283526	0.00171942	0.0651656	3.24	10.96	3.59	15.52	18.1	14.72
Jchain	16069	NM_152839	-0.89776	0.271498	0.000944038	0.0482326	7.56	14.75	5.84	35.54	17.54	16.48
Ces1d	104158	NM_053200	-0.905188	0.23584	0.000123965	0.0147472	5.18	4.2	6.8	9.54	11.7	13.67
Gm5643	434858	NR_002883	-0.915173	0.233056	8.60731e-05	0.0120203	110.64	138.56	84.63	148.91	281.44	297.59
Zfp984	100041677,	NM_001127189	-0.91759	0.253061	0.000287889	0.0238632	5.57	3.73	4.03	6.14	12.54	12.13
Zfp991	n/a	NM_001083918	-0.917909	0.25611	0.00033832	0.0257203	4.71	3.72	4.93	5.71	12.38	12.93
Tshz2	228911,	NM_080455	-0.921996	0.285538	0.00124235	0.055504	0.25	0.74	0.51	1.37	1.76	1.22
Defa5	13239	NM_007851	-0.92722	0.267762	0.00053449	0.0325538	249.87	737.87	246.62	1246.38	1017.27	830.45
Defa2	100294660	NM_001195634	-0.929287	0.261356	0.00037707	0.0275261	669.76	2179.31	1262.55	4366.1	2851.03	2738.53
Rbm3	19652,	NM_016809	-0.931218	0.199404	3.01189e-06	0.000841233	152.76	188.94	238.24	323.07	410.99	509.4
Pitpnm3	327958,	NM_001081641	-0.990027	0.289142	0.000617022	0.0359777	0.32	0.28	0.2	0.81	1.29	0.67
Rasd2	75141	NM_029182	-1.00145	0.206653	1.25948e-06	0.000404545	5.76	6.15	4.52	13.42	12.55	10.73
Mt2	17750	NM_008630	-1.00631	0.288006	0.000475746	0.03104	11.94	12.62	52.4	126.78	130.99	183.33
Gsta3	14859,	NM_010356	-1.00699	0.260437	0.000110384	0.0137568	4.42	3.29	2.68	10.12	7.57	9.49
Mettl7a1	70152,	NM_027334	-1.00999	0.206837	1.04459e-06	0.000344126	8.92	13.82	15.09	26.39	30.99	27.32
Clps	109791,	NM_001317065	-1.01421	0.240825	2.53792e-05	0.00446673	48.89	122.65	81.72	215.72	157.53	199.69
Serpinb9	20723	NM_009256	-1.02455	0.269738	0.000145688	0.0157294	1.15	0.84	1.16	2.35	3.67	2.8
Gcg	14526	NM_008100	-1.03059	0.202649	3.66503e-07	0.000162374	34.98	39.3	29.12	70.73	68.76	93.93
Me3	109264,	NM_181407	-1.04083	0.287443	0.000293483	0.023865	0.4	0.82	0.24	1.74	1.59	1.72
Insrr	23920,	NM_011832	-1.05451	0.245153	1.69696e-05	0.00320625	2.33	5.39	5.02	10.22	13.78	8.6
Sval1	71578	NM_027832	-1.09103	0.288413	0.000155022	0.0162416	1.18	1.29	0	7.33	5.72	6.81
Cirbp	12696	NM_007705	-1.12931	0.189053	2.3217e-09	2.13065e-06	19.46	24.12	22	47.13	51.46	58.34
Mptx1	66289	NM_025470	-1.13953	0.288635	7.88081e-05	0.0113767	3.29	1.96	8.9	16.64	12.76	24.84
Acsm3	20216,	NM_212441	-1.15461	0.230998	5.78158e-07	0.000212234	6.78	13.11	11.26	23.31	26.47	33.26
Dmpk	13400,	NM_001190490	-1.18699	0.192655	7.21861e-10	7.72872e-07	8.33	10.57	10.75	24.49	29.49	20.33
Agt	11606	NM_007428	-1.19433	0.265041	6.59943e-06	0.0015998	2.78	4.9	2.04	13	9.96	8.27
Runx1t1	12395,	NM_001111026	-1.30944	0.282206	3.48347e-06	0.000932409	0.15	0.29	0.35	1.2	1.08	1.11
Serpina1b	20701,	NM_009244	-1.33372	0.259886	2.86772e-07	0.000136461	8.5	9.46	2.96	28.98	23.12	23.02
Pnliprp2	18947	NM_011128	-1.40108	0.214891	7.03303e-11	1.39937e-07	29.8	53.96	57.39	169.21	147.32	127.04
Syt2	20980,	NM_001355726	-1.44549	0.28768	5.04308e-07	0.000197053	0.09	0.27	0.23	1.44	1.03	1.03
Gm13212	433801,	NM_001324416	-1.63169	0.280188	5.76104e-09	4.93452e-06	1.16	0.59	1.04	3.09	8.89	5.34
Ces1c	13884,	NM_007954	-1.9229	0.259676	1.31177e-13	1.68536e-09	1.22	2.27	1.47	11.96	10.99	8.55
