# Supplementary material for: The Transcription Co-Repressors MTG8 and MTG16 Regulate Exit of Intestinal Stem Cells From Their Niche and Differentiation Into Enterocyte vs Secretory Lineages
Source: Gastroenterology. 2020 Oct;159(4):1328–1341.e3. doi: 10.1053/j.gastro.2020.06.012 (PMC7607384; doi:10.1053/j.gastro.2020.06.012)
Supplement: Supplementary Table 3 [file mmc4.xlsx]

## Sheet: 7843 Mtg16 binding peaks
Supplementary Table 3 - 7843 Mtg16 binding peaks
chr	start	end	RBPJ_KO_MTG16_IP_R1.starts	RBPJ_KO_MTG16_IP_R2.starts	RBPJ_KO_MTG16_IP_R1.ends	RBPJ_KO_MTG16_IP_R2.ends	RBPJ_KO_MTG16_IP_R1.fc	RBPJ_KO_MTG16_IP_R2.fc	RBPJ_KO_MTG16_IP_R1.qval	RBPJ_KO_MTG16_IP_R2.qval	RBPJ_KO_MTG16_IP_R1.pval	RBPJ_KO_MTG16_IP_R2.pval	Annotation	Nearest PromoterID
chr1	4807568	4808157	4807813	4807568	4808157	4808023	4.10831	7.31062	3.09218	14.991	6.04395	18.4935	promoter-TSS (Lypla1)	Lypla1
chr1	4834759	4836006	4834807	4834759	4835772	4836006	8.90135	6.48491	16.2493	13.711	20.0367	17.1614	intron (Lypla1, intron 5 of 7)	Tcea1
chr1	4857420	4858421	4857506	4857420	4857944	4858421	6.35977	5.62025	11.1627	10.3045	14.7366	13.5726	promoter-TSS (Tcea1)	Tcea1
chr1	5083040	5083576	5083040	5083065	5083459	5083576	4.27076	5.7737	4.07931	8.76004	7.13328	11.9546	intron (Atp6v1h, intron 1 of 12)	Atp6v1h
chr1	6214166	6215362	6214298	6214166	6215213	6215362	7.18955	7.02812	10.982	18.9225	14.5495	22.5738	exon (Rb1cc1, exon 1 of 24)	Rb1cc1
chr1	6510253	6511115	6510370	6510253	6511100	6511115	22.543	26.4626	78.1774	99.3415	82.8824	103.99	intron (St18, intron 2 of 22)	Alkal1
chr1	7088549	7089341	7088914	7088549	7089243	7089341	6.35329	10.0805	9.16616	24.0934	12.6318	27.8908	promoter-TSS (Pcmtd1)	Pcmtd1
chr1	9545249	9545794	9545345	9545249	9545794	9545766	5.1348	3.20566	5.44562	3.05269	8.64205	5.73667	exon (Rrs1, exon 1 of 1)	Rrs1
chr1	9747836	9748676	9747885	9747836	9748446	9748676	4.03052	4.71006	3.69816	8.91532	6.69615	12.1151	exon (Vcpip1, exon 1 of 3)	Vcpip1
chr1	9943727	9944316	9943802	9943727	9944255	9944316	8.17464	9.81197	15.4615	21.8627	19.2186	25.608	promoter-TSS (Snhg6)	Snhg6
chr1	10231890	10232614	10232206	10231890	10232614	10232529	3.4357	4.60782	1.94464	5.12762	4.70059	8.03699	intron (Arfgef1, intron 1 of 37)	Arfgef1
chr1	10232868	10233365	10232946	10232868	10233365	10233280	6.18906	5.89662	8.89921	8.98672	12.3348	12.1894	promoter-TSS (Arfgef1)	Arfgef1
chr1	10603477	10603869	10603518	10603477	10603869	10603811	6.98862	8.36259	11.0669	19.5508	14.6366	23.2198	intron (Cpa6, intron 1 of 9)	Cpa6
chr1	13372384	13373166	13372384	13372393	13373035	13373166	5.47775	6.05017	6.30069	10.412	9.56707	13.6916	promoter-TSS (Ncoa2)	Ncoa2
chr1	13373998	13374532	13374024	13373998	13374398	13374532	4.10831	5.85991	3.09218	8.57025	6.04395	11.7302	promoter-TSS (Ncoa2)	Ncoa2
chr1	13660079	13660769	13660183	13660079	13660696	13660769	5.39802	4.64105	10.2966	7.22919	13.8217	10.3166	promoter-TSS (Lactb2)	Lactb2
chr1	16105125	16106226	16105125	16105386	16105833	16106226	4.06232	5.94665	3.50448	8.70313	6.48734	11.8908	promoter-TSS (Rdh10)	Rdh10
chr1	16710634	16711345	16710634	16710676	16711345	16711312	6.97383	3.53181	23.1434	9.22669	27.1233	12.4335	Intergenic	Ly96
chr1	17506639	17507130	17506644	17506639	17507130	17507106	17.118	15.6573	46.7362	49.4808	51.1253	53.6983	Intergenic	Pi15
chr1	21218602	21219040	21218602	21218636	21219017	21219040	4.06232	4.12407	3.50448	4.05115	6.48734	6.86744	exon (Tmem14a, exon 1 of 5)	Tmem14a
chr1	21228984	21229630	21228984	21229012	21229543	21229630	9.61835	5.04415	20.7476	8.40042	24.6618	11.5556	intron (Tmem14a, intron 4 of 4)	Tmem14a
chr1	24099499	24100805	24100108	24099499	24100588	24100805	4.83662	9.02086	5.87074	20.8813	9.09491	24.5978	exon (Fam135a, exon 1 of 21)	Fam135a
chr1	24678528	24679135	24678528	24678619	24679135	24678923	3.77487	4.58462	3.93778	6.23104	6.9774	9.2383	promoter-TSS (Lmbrd1)	Lmbrd1
chr1	30948848	30950124	30948998	30948848	30950119	30950124	9.11096	9.0837	19.7778	32.0185	23.6749	35.9863	intron (Ptp4a1, intron 1 of 5)	Gm13363
chr1	34375906	34376680	34376158	34375906	34376680	34376580	9.08293	12.1906	18.6581	31.254	22.5221	35.2118	Intergenic	Mir5103
chr1	34380088	34380574	34380088	34380089	34380519	34380574	11.0353	12.3524	33.1349	36.8522	37.3178	40.9037	Intergenic	Mir5103
chr1	34387674	34388224	34387674	34387815	34388184	34388224	5.52007	6.32358	8.07848	10.5219	11.4631	13.8213	Intergenic	Mir5103
chr1	35931121	35931524	35931147	35931121	35931442	35931524	4.79303	3.82509	4.62703	5.68607	7.74661	8.64948	Intergenic	Hs6st1
chr1	36069077	36069922	36069077	36069404	36069646	36069922	4.36815	6.83864	5.31832	11.4569	8.486	14.8033	intron (Hs6st1, intron 1 of 1)	Hs6st1
chr1	36071322	36071732	36071322	36071358	36071695	36071732	5.82011	7.1328	7.18221	14.6301	10.517	18.1219	intron (Hs6st1, intron 1 of 1)	Hs6st1
chr1	36083471	36083933	36083593	36083471	36083885	36083933	3.98605	6.09502	3.37926	12.4545	6.35202	15.8471	intron (Hs6st1, intron 1 of 1)	Hs6st1
chr1	36251138	36251827	36251472	36251138	36251827	36251738	6.54851	4.6304	10.7095	8.1129	14.2543	11.2605	Intergenic	Uggt1
chr1	36271555	36274841	36271555;36272481;36274456	36271588	36271953;36273703;36274799	36274841	5.82843;7.34256;4.67633	7.06247	7.55035;15.75067;4.72617	17.1894	10.90673;19.51664;7.85249	20.7787	intron (Neurl3, intron 1 of 3)	Neurl3
chr1	36307557	36308216	36307557	36307576	36308141	36308216	17.1325	8.38975	49.1027	39.5978	53.5162	43.6882	intron (Arid5a, intron 1 of 6)	Arid5a
chr1	36368277	36369437	36368277;36369032	36368562	36368585;36369327	36369437	3.42359;4.54147	6.55435	1.7469;4.52606	12.1896	4.4771;7.61572	15.5642	intron (Kansl3, intron 1 of 20)	Kansl3
chr1	36471180	36472025	36471180	36471220	36472025	36471621	4.2387	6.18924	3.78884	11.8697	6.79717	15.2224	promoter-TSS (Cnnm4)	Cnnm4
chr1	36475235	36476119	36475235	36475558	36476037	36476119	4.34196	7.47754	4.46865	14.3988	7.54982	17.8756	intron (Cnnm4, intron 1 of 6)	Cnnm4
chr1	36534489	36534908	36534545	36534489	36534908	36534794	4.72445	3.49123	5.09684	2.99974	8.24746	5.67881	intron (Ankrd23, intron 1 of 8)	Ankrd23
chr1	36546681	36547370	36546817	36546681	36547284	36547370	4.897	7.95958	5.38392	16.7408	8.55552	20.3159	exon (Ankrd39, exon 1 of 4)	Ankrd39
chr1	36574191	36574769	36574328	36574191	36574669	36574769	9.44985	11.0013	18.258	26.4575	22.1045	30.3175	intron (Fam178b, intron 12 of 14)	Sema4c
chr1	36579827	36581086	36579827	36579858	36580809	36581086	29.0412	38.9693	117.3	213.588	122.257	218.782	intron (Fam178b, intron 11 of 14)	Sema4c
chr1	36604509	36605077	36604509	36604659	36605077	36605066	6.84719	5.12047	9.99498	7.88699	13.5088	11.0186	intron (Fam178b, intron 7 of 9)	Sema4c
chr1	36919899	36920877	36919914	36919899	36920877	36920547	8.25681	8.29354	16.6	20.9317	20.3979	24.6487	intron (Tmem131, intron 1 of 40)	Tmem131
chr1	36939414	36940069	36939596	36939414	36940069	36940061	3.41661	4.64105	2.11137	7.22919	4.87904	10.3166	promoter-TSS (Tmem131)	Tmem131
chr1	37299602	37300215	37299796	37299602	37300215	37299912	4.07025	6.04864	3.9919	9.62952	7.04018	12.8784	promoter-TSS (Inpp4a)	Inpp4a
chr1	37429845	37430432	37429845	37429892	37430354	37430432	5.45259	6.23323	9.70769	15.2046	13.1973	18.713	promoter-TSS (Unc50)	Unc50
chr1	37523945	37524529	37524227	37523945	37524529	37524324	4.28487	2.81013	3.84259	1.55375	6.87759	3.96936	intron (Mgat4a, intron 2 of 15)	Mgat4a
chr1	37583811	37584495	37583811	37583834	37584144	37584495	5.03316	6.45711	8.13024	14.4853	11.5311	17.9715	Intergenic	Mgat4a
chr1	37616256	37617327	37616510	37616256	37617105	37617327	6.71753	6.51536	11.8543	14.2057	15.4542	17.6695	intron (2010300C02Rik, intron 7 of 9)	Mgat4a
chr1	37665457	37666189	37665521	37665457	37666189	37666027	5.82011	4.81386	7.18221	6.98764	10.517	10.0375	intron (2010300C02Rik, intron 1 of 9)	2010300C02Rik
chr1	37694399	37694968	37694448	37694399	37694850	37694968	7.90084	7.47987	16.8941	21.478	20.6996	25.2073	intron (2010300C02Rik, intron 1 of 9)	2010300C02Rik
chr1	37890169	37890685	37890368	37890169	37890685	37890619	3.60688	5.64931	2.39316	7.83838	5.20516	10.9605	promoter-TSS (Mitd1)	Mitd1
chr1	37997861	37998649	37997861	37997867	37998436	37998649	6.83437	6.59851	12.5002	11.4471	16.1327	14.7825	exon (Eif5b, exon 1 of 24)	Eif5b
chr1	39192233	39193336	39192296	39192233	39193336	39193097	11.2979	12.1906	24.3756	31.254	28.392	35.2118	Intergenic	Npas2
chr1	39367512	39368423	39367591	39367512	39368104	39368423	5.35218	8.1204	7.76657	16.5596	11.1322	20.1302	exon (Rpl31, exon 1 of 4)	Rpl31
chr1	39430030	39430698	39430082	39430030	39430580	39430698	12.3235	15.2201	31.3199	45.5898	35.4719	49.7617	intron (Tbc1d8, intron 1 of 19)	Tbc1d8
chr1	39477857	39479013	39477879	39477857	39478969	39479013	23.8729	23.1201	83.5544	96.9859	88.2962	101.619	intron (Tbc1d8, intron 1 of 19)	Tbc1d8
chr1	39535621	39536181	39535621	39535677	39536005	39536181	4.83662	3.0279	5.87074	2.68461	9.09491	5.33084	promoter-TSS (Cnot11)	Cnot11
chr1	39867598	39868499	39868006	39867598	39868499	39868470	5.13539	7.28036	5.44562	13.5719	8.64306	17.0152	Intergenic	1700066B17Rik
chr1	40632541	40632930	40632541	40632601	40632896	40632930	5.27201	5.35198	7.61463	6.98795	10.9725	10.0523	Intergenic	Slc9a2
chr1	40681012	40681897	40681074	40681012	40681449	40681897	5.47775	4.53763	6.30069	5.5643	9.56707	8.52053	promoter-TSS (Slc9a2)	Slc9a2
chr1	43098358	43098912	43098358	43098382	43098912	43098746	6.31204	4.35015	9.48874	7.17176	12.968	10.2551	promoter-TSS (AI597479)	AI597479
chr1	43152596	43153101	43152631	43152596	43153039	43153101	6.10538	6.32358	10.2788	10.5219	13.8035	13.8213	intron (Fhl2, intron 2 of 5)	Fhl2
chr1	43163418	43164348	43163681	43163418	43164348	43164197	11.1373	7.29695	24.099	26.2193	28.099	30.067	promoter-TSS (Fhl2)	Fhl2
chr1	43445969	43446837	43445969	43446039	43446837	43446448	5.10197	3.72398	5.70671	3.61135	8.9167	6.37116	intron (Nck2, intron 1 of 4)	Nck2
chr1	43474879	43475739	43474898	43474879	43475628	43475739	9.48794	8.17685	19.9439	29.4134	23.847	33.3316	intron (Nck2, intron 1 of 4)	Nck2
chr1	43754553	43755225	43754553	43754651	43754927	43755225	4.79303	5.94665	4.62703	8.70313	7.74661	11.8908	intron (Uxs1, intron 13 of 14)	1500015O10Rik
chr1	43933749	43934477	43933929	43933749	43934442	43934477	3.98458	6.90506	4.59249	18.6055	7.68514	22.2512	exon (Tpp2, exon 1 of 30)	Tpp2
chr1	44102120	44102640	44102213	44102120	44102640	44102631	5.78293	7.99805	8.92017	20.2758	12.3604	23.9707	promoter-TSS (Tex30)	Tex30
chr1	51477937	51478775	51477937	51478098	51478775	51478725	13.8999	14.2668	35.6448	53.108	39.8713	57.3633	promoter-TSS (Nabp1)	Nabp1
chr1	51915075	51915914	51915075	51915249	51915438	51915914	4.10831	3.72398	3.09218	3.61135	6.04395	6.37116	intron (Myo1b, intron 1 of 29)	Myo1b
chr1	52113597	52114009	52113645	52113597	52113987	52114009	5.47775	3.73994	6.30069	4.77863	9.56707	7.66392	Intergenic	Stat1
chr1	52119057	52119829	52119269	52119057	52119829	52119676	3.81586	4.67321	3.33272	6.11584	6.29759	9.10078	promoter-TSS (Stat1)	Stat1
chr1	52231964	52233693	52231964;52232989	52232106	52232593;52233654	52233693	4.41409;12.09155	10.6855	3.80974;33.47276	39.9463	6.81851;37.66621	44.0397	exon (Gls, exon 1 of 18)	Gls
chr1	52726469	52727455	52726469	52726651	52727455	52727403	6.96358	6.24398	11.4511	9.59631	15.0367	12.8419	intron (Mfsd6, intron 1 of 7)	Mfsd6
chr1	52844798	52845288	52844857	52844798	52845288	52845283	4.01789	6.04864	4.89499	9.62952	8.03075	12.8784	promoter-TSS (Hibch)	Hibch
chr1	53296834	53297421	53297008	53296834	53297421	53297242	5.31361	3.73994	8.03925	4.77863	11.4179	7.66392	promoter-TSS (Pms1)	Ormdl1
chr1	53352304	53352809	53352422	53352304	53352802	53352809	4.3869	5.94665	5.6181	8.70313	8.82532	11.8908	exon (Asdurf, exon 1 of 4)	Asnsd1
chr1	53784580	53785366	53784580	53784829	53785328	53785366	5.42416	5.75408	9.99498	15.1383	13.5082	18.6423	intron (Stk17b, intron 1 of 7)	Stk17b
chr1	55026903	55027816	55027156	55026903	55027735	55027816	12.7066	7.83606	31.3869	23.3739	35.54	27.1582	exon (Sf3b1, exon 1 of 25)	Sf3b1
chr1	55052259	55053287	55052407	55052259	55053287	55053254	6.02516	5.64998	10.1213	11.1016	13.6407	14.4163	promoter-TSS (Coq10b)	Coq10b
chr1	55087350	55088708	55087391	55087350	55088687	55088708	9.96512	6.62199	23.0952	16.1517	27.0717	19.7008	promoter-TSS (Hspe1)	Hspd1
chr1	55130930	55131989	55130930	55130937	55131989	55131979	10.0209	10.3751	20.917	24.0804	24.8476	27.8771	intron (Mob4, intron 1 of 6)	Mob4
chr1	55237015	55237594	55237037	55237015	55237382	55237594	3.50952	5.93511	3.03785	12.4916	5.94456	15.8853	exon (Mars2, exon 1 of 1)	Mars2
chr1	56972106	56972977	56972106	56972168	56972591	56972977	4.98809	5.11101	5.51738	6.57636	8.71664	9.60939	exon (9130024F11Rik, exon 1 of 1)	9130024F11Rik
chr1	57377328	57377905	57377328	57377471	57377874	57377905	5.82011	3.91285	7.18221	7.6648	10.517	10.7682	promoter-TSS (1700066M21Rik)	1700066M21Rik
chr1	57969739	57970200	57969739	57969859	57970115	57970200	4.45967	7.62109	7.18822	17.9744	10.5244	21.5942	promoter-TSS (Kctd18)	Kctd18
chr1	58392401	58393266	58392401	58392503	58393228	58393266	7.53191	8.40041	11.9949	17.5908	15.6101	21.1985	promoter-TSS (Bzw1)	Bzw1
chr1	58423400	58424137	58423400	58423465	58424127	58424137	5.64272	3.97319	8.29412	5.28598	11.702	8.20458	intron (Clk1, intron 1 of 11)	Clk1
chr1	58445088	58445866	58445549	58445088	58445866	58445690	3.79922	3.63213	3.09218	3.8706	6.01689	6.67418	promoter-TSS (Ppil3)	Ppil3
chr1	58504502	58505040	58504703	58504502	58505032	58505040	4.84423	4.78972	5.2964	6.31369	8.46172	9.33088	intron (Orc2, intron 1 of 17)	Orc2
chr1	58795353	58795920	58795402	58795353	58795861	58795920	9.90543	9.41429	20.1529	26.1191	24.0592	29.9665	exon (Casp8, exon 1 of 9)	Casp8
chr1	58953830	58954357	58953863	58953830	58954357	58954260	4.897	3.02677	5.38392	2.19733	8.55552	4.7552	intron (Trak2, intron 1 of 15)	Trak2
chr1	58973070	58974162	58973163	58973070	58974162	58974089	8.21663	5.35322	14.0826	8.69775	17.7882	11.8652	promoter-TSS (Stradb)	Stradb
chr1	59119795	59120378	59119923	59119795	59120378	59120332	4.52556	4.67395	4.22866	5.51908	7.29268	8.46885	promoter-TSS (Tmem237)	Tmem237
chr1	59236907	59237470	59236907	59236985	59237470	59237391	5.82011	7.68378	7.18221	17.1545	10.517	20.7406	promoter-TSS (Als2)	Als2
chr1	59481536	59482680	59481985	59481536	59482516	59482680	7.74441	4.4626	15.6195	8.31438	19.3809	11.4675	promoter-TSS (Fzd7)	Fzd7
chr1	59670692	59671144	59670827	59670692	59671144	59671078	3.81586	4.78972	3.33272	6.31369	6.29759	9.33088	promoter-TSS (Sumo1)	Sumo1
chr1	60180201	60180679	60180242	60180201	60180644	60180679	4.3475	3.02846	5.00503	3.03623	8.14701	5.71756	promoter-TSS (Nbeal1)	Nbeal1
chr1	60566165	60567108	60566469	60566165	60566768	60567108	4.43205	9.21638	3.83902	19.6482	6.84849	23.3276	exon (Raph1, exon 1 of 14)	Raph1
chr1	63176549	63177436	63176663	63176549	63177436	63177303	3.94821	5.04181	4.27077	7.09133	7.33907	10.1631	promoter-TSS (Ndufs1)	Eef1b2
chr1	64121455	64122569	64121586	64121455	64122569	64122475	10.2456	10.9025	33.1201	48.0927	37.3022	52.2942	promoter-TSS (Klf7)	Klf7
chr1	64532038	64533244	64532722	64532038	64533166	64533244	4.62688	7.1334	7.26617	16.4428	10.6063	20.0031	promoter-TSS (Creb1)	Creb1
chr1	64580507	64580853	64580507	64580541	64580848	64580853	6.66082	7.73064	10.4999	14.3988	14.0353	17.8811	intron (Creb1, intron 7 of 7)	Mettl21a
chr1	64690382	64690965	64690499	64690382	64690965	64690955	3.68953	5.42925	4.91119	8.13575	8.04708	11.2847	promoter-TSS (Ccnyl1)	2810408I11Rik
chr1	64736074	64738642	64737434	64736074	64738108	64738642	9.92842	11.8752	19.6383	30.6466	23.5304	34.5889	exon (Fzd5, exon 1 of 2)	Fzd5
chr1	64787652	64788108	64787652	64787666	64787963	64788108	4.07785	6.87345	4.00589	12.3817	7.05461	15.7612	Intergenic	Fzd5
chr1	65178198	65179344	65178198	65178678	65179329	65179344	5.5966	4.54269	8.57014	9.11087	11.9906	12.3165	intron (Idh1, intron 1 of 8)	Idh1
chr1	66700619	66701190	66700731	66700619	66701149	66701190	4.52556	7.13598	4.22866	12.4204	7.29268	15.8119	promoter-TSS (Rpe)	Rpe
chr1	66817132	66817968	66817177	66817132	66817619	66817968	5.08263	6.00295	5.67377	10.6996	8.88283	14.0009	promoter-TSS (Kansl1l)	Kansl1l
chr1	66862685	66863340	66862685	66862705	66863193	66863340	6.54851	6.7233	10.7095	13.3728	14.2543	16.7995	intron (Acadl, intron 1 of 10)	Acadl
chr1	71102512	71103293	71102938	71102512	71103260	71103293	5.47775	5.64931	6.30069	7.83838	9.56707	10.9605	promoter-TSS (Bard1)	Bard1
chr1	72174239	72174561	72174261	72174239	72174561	72174551	7.37733	6.04864	14.9002	9.62952	18.6317	12.8784	intron (Mreg, intron 2 of 4)	Mreg
chr1	72225916	72226623	72225985	72225916	72226623	72226606	12.9521	13.0826	31.845	34.971	36.0041	38.9932	Intergenic	Mreg
chr1	72236422	72237212	72236807	72236422	72237212	72237184	7.40996	4.44647	11.7974	4.59441	15.3939	7.44755	Intergenic	Mreg
chr1	72243852	72244556	72243922	72243852	72244556	72244535	11.6251	6.3332	33.7944	20.0554	37.9909	23.7458	Intergenic	Mreg
chr1	72254695	72255363	72254768	72254695	72255327	72255363	11.9796	13.4466	31.3013	44.0307	35.453	48.1835	Intergenic	Pecr
chr1	74236328	74237403	74236382	74236328	74236986	74237403	6.66717	9.2821	13.4484	28.0575	17.125	31.9478	exon (Arpc2, exon 2 of 11)	Arpc2
chr1	74284422	74285914	74284457	74284422	74284887	74285914	4.58902	8.3253	5.7206	16.4469	8.93294	20.0155	promoter-TSS (Aamp)	Aamp
chr1	74295104	74296270	74295178	74295104	74296183	74296270	26.3617	21.3507	87.386	135.31	92.1553	140.156	intron (Tmbim1, intron 1 of 11)	Tmbim1
chr1	74303674	74304363	74303705	74303674	74304317	74304363	8.90135	5.40409	16.2493	9.49846	20.0367	12.7146	intron (Tmbim1, intron 1 of 11)	Tmbim1
chr1	74386757	74387238	74386767	74386757	74387181	74387238	4.21879	5.22382	5.55701	7.09213	8.75778	10.1678	TTS (Slc11a1)	Ctdsp1
chr1	74391332	74392906	74391332	74391357	74392625	74392906	6.31204	7.00039	9.48874	17.945	12.968	21.5643	intron (Ctdsp1, intron 1 of 6)	Ctdsp1
chr1	74396584	74398112	74397073	74396584	74397869	74398112	8.78669	8.07139	20.7444	21.9481	24.658	25.6964	TTS (Ctdsp1)	Mir26b
chr1	74408391	74410588	74408409	74408391	74409632	74410588	7.32522	11.443	29.9444	58.2101	34.0713	62.5206	intron (Vil1, intron 1 of 19)	Vil1
chr1	74418292	74419684	74418890	74418292	74419573	74419684	4.54147	5.55713	4.52606	8.38211	7.61572	11.5355	intron (Vil1, intron 4 of 19)	Vil1
chr1	74424000	74424398	74424055	74424000	74424398	74424383	7.18955	4.28554	10.982	4.8405	14.5495	7.7332	intron (Vil1, intron 12 of 19)	Vil1
chr1	74435680	74436110	74435680	74435686	74436032	74436110	6.35329	7.90159	9.16616	16.1485	12.6318	19.6963	TTS (Vil1)	Vil1
chr1	74505655	74506370	74505655	74505885	74506370	74506288	3.01342	2.75357	1.97112	2.43527	4.72792	5.01963	promoter-TSS (Cnot9)	Cnot9
chr1	74754040	74754907	74754216	74754040	74754515	74754907	6.76277	9.81197	13.2166	21.8627	16.8832	25.608	Intergenic	Prkag3
chr1	74797413	74797934	74797511	74797413	74797851	74797934	7.53191	11.596	11.9949	28.8322	15.6101	32.7427	intron (Wnt10a, intron 2 of 3)	Wnt10a
chr1	74897938	74899657	74898616	74897938	74899270	74899657	19.0797	20.0705	71.8251	71.5971	76.4769	76.0366	Intergenic	Mir375
chr1	74900244	74901472	74900501	74900244	74901428	74901472	20.3513	17.5553	78.0466	77.572	82.7508	82.0627	promoter-TSS (Mir375)	Mir375
chr1	74941573	74942202	74941693	74941573	74942202	74942197	3.98458	3.29926	4.59249	2.12256	7.68514	4.67537	Intergenic	Cfap65
chr1	74948827	74950013	74949661	74948827	74949967	74950013	3.86175	4.50732	3.17484	6.36625	6.12965	9.38835	intron (Ihh, intron 1 of 1)	Ihh
chr1	74950461	74952036	74951324	74950461	74951698	74952036	3.42359	3.89094	1.7469	4.37929	4.4771	7.22036	exon (Ihh, exon 1 of 3)	Ihh
chr1	75124662	75125300	75124677	75124662	75125300	75125250	5.75184	5.71936	10.3333	13.512	13.8631	16.951	TTS (Slc23a3)	Slc23a3
chr1	75142373	75143267	75142452	75142373	75142775	75143267	6.84719	7.11435	9.99498	12.3904	13.5088	15.7712	promoter-TSS (Cnppd1)	Cnppd1
chr1	75168554	75168972	75168636	75168554	75168972	75168945	5.74756	5.55115	9.96155	12.7134	13.4608	16.1116	promoter-TSS (Zfand2b)	Zfand2b
chr1	75218291	75219637	75218613	75218291	75219513	75219637	11.0168	14.1171	28.746	45.4991	32.8495	49.6688	intron (Tuba4a, intron 1 of 3)	Tuba4a
chr1	75236231	75237054	75236231	75236263	75236648	75237054	6.27501	6.81172	9.81721	12.2637	13.3118	15.64	promoter-TSS (Dnajb2)	Dnajb2
chr1	75251450	75252088	75251450	75251464	75252088	75252081	11.725	12.7853	36.598	33.7202	40.8414	37.7227	exon (Ptprn, exon 19 of 23)	Ptprn
chr1	75316650	75318151	75316843	75316650	75317613	75318151	5.40964	4.24301	7.18221	8.03023	10.5171	11.1727	promoter-TSS (Dnpep)	Dnpep
chr1	75478796	75479550	75478796	75478845	75479461	75479550	3.97881	5.49876	3.12824	7.91253	6.08162	11.0508	promoter-TSS (Tmem198)	Chpf
chr1	77219411	77220072	77219411	77219582	77220072	77220061	6.76277	5.32016	13.2166	6.94732	16.8832	9.99425	Intergenic	Mir6352
chr1	78309214	78311338	78309236;78310189	78309214	78309668;78310806	78311338	6.92016;5.37402	4.23748	10.53506;7.4636	5.82713	14.07191;10.81174	8.79924	promoter-TSS (Sgpp2)	Sgpp2
chr1	78657690	78658300	78657693	78657690	78658300	78658135	11.9826	11.7606	26.8322	31.0624	30.902	35.0115	promoter-TSS (Utp14b)	Acsl3
chr1	79775979	79776358	79775979	79776049	79776316	79776358	4.36815	4.39901	5.31832	4.77137	8.486	7.65526	exon (Mrpl44, exon 1 of 4)	Mrpl44
chr1	82724792	82725492	82724813	82724792	82725401	82725492	7.03944	5.58597	11.5886	9.50824	15.1775	12.7301	intron (Mff, intron 1 of 6)	Mff
chr1	82815868	82816280	82815868	82815909	82816280	82816220	7.18955	3.53255	10.982	4.3331	14.5495	7.16978	Intergenic	Agfg1
chr1	84838905	84840258	84839026	84838905	84840258	84839876	8.55899	5.83703	15.1561	9.2586	18.904	12.4667	promoter-TSS (Trip12)	Fbxo36
chr1	85793927	85794622	85793927	85794111	85794597	85794622	6.96398	6.24398	11.8855	9.59631	15.4863	12.8419	intron (Cab39, intron 1 of 9)	Cab39
chr1	86268988	86269692	86269052	86268988	86269692	86269512	5.07208	5.36585	7.23022	9.41718	10.5694	12.63	intron (Armc9, intron 23 of 24)	B3gnt7
chr1	86271678	86272284	86271773	86271678	86272243	86272284	9.05111	7.46604	17.5485	19.0548	21.3762	22.7115	intron (Armc9, intron 23 of 24)	B3gnt7
chr1	86303056	86303769	86303056	86303113	86303742	86303769	5.49532	6.64771	6.66186	13.6358	9.95197	17.0826	exon (B3gnt7, exon 1 of 2)	B3gnt7
chr1	86358747	86359946	86358747	86358752	86359587	86359946	9.00055	7.99626	22.802	22.7806	26.7719	26.5465	promoter-TSS (C130036L24Rik)	Ncl
chr1	86434367	86434862	86434367	86434545	86434689	86434862	4.34196	3.30928	4.46865	3.64391	7.54982	6.40428	Intergenic	Tex44
chr1	86442012	86443143	86442142	86442012	86443092	86443143	8.55899	5.18793	15.1561	8.70313	18.904	11.8733	Intergenic	Tex44
chr1	86487257	86488085	86487325	86487257	86487765	86488085	4.83342	3.53419	6.17294	5.87241	9.41657	8.84595	Intergenic	Ptma
chr1	86503515	86505351	86503945	86503515	86504632	86505351	7.48735	11.4437	16.055	30.4253	19.828	34.365	Intergenic	Ptma
chr1	86525846	86529089	86525846	86526031	86528627	86529089	11.725	8.57905	36.598	28.9823	40.8414	32.8936	intron (Ptma, intron 1 of 4)	Ptma
chr1	87326703	87327806	87326812	87326703	87327796	87327806	7.11159	11.8933	11.2815	30.0381	14.8593	33.9719	intron (Gigyf2, intron 1 of 28)	Gigyf2
chr1	87755821	87756538	87755995	87755821	87756312	87756538	5.13539	7.42333	5.44562	14.3008	8.64306	17.7687	exon (Atg16l1, exon 1 of 19)	Atg16l1
chr1	87846939	87847364	87847026	87846939	87847364	87847336	7.87427	5.64931	13.0285	7.83838	16.69	10.9605	Intergenic	Dgkd
chr1	88267329	88267960	88267640	88267329	88267960	88267867	2.59942	2.45961	2.66194	2.7009	5.52956	5.34733	intron (6430706D22Rik, intron 2 of 4)	6430706D22Rik
chr1	88277060	88277766	88277113	88277060	88277743	88277766	4.07147	5.05296	17.9378	33.2318	21.7778	37.2209	exon (Hjurp, exon 1 of 8)	A730008H23Rik
chr1	89015322	89015899	89015454	89015322	89015783	89015899	4.83662	8.02797	5.87074	15.4136	9.09491	18.9404	promoter-TSS (1700067G17Rik)	1700067G17Rik
chr1	89069619	89070692	89069619	89069868	89070692	89070455	3.67275	7.14839	2.45613	13.3326	5.31696	16.7568	promoter-TSS (Sh3bp4)	Sh3bp4
chr1	89364486	89365222	89364533	89364486	89365079	89365222	6.35805	6.98246	9.56969	14.7692	13.0529	18.2652	intron (C030007H22Rik, intron 1 of 2)	C030007H22Rik
chr1	89481135	89481808	89481142	89481135	89481720	89481808	5.82595	5.44819	11.6337	10.2985	15.2232	13.564	intron (Agap1, intron 1 of 16)	Agap1
chr1	89509903	89510365	89509951	89509903	89510270	89510365	5.79666	6.39223	9.6831	16.8522	13.1712	20.43	intron (Agap1, intron 1 of 16)	Agap1
chr1	89513387	89514331	89513387	89513978	89514211	89514331	4.83342	4.45998	6.17294	4.59918	9.41657	7.47155	intron (Agap1, intron 1 of 16)	Agap1
chr1	90916338	90917657	90916338	90916592	90917030	90917657	6.86616	7.13598	10.4439	12.4204	13.9754	15.8119	intron (Mlph, intron 1 of 15)	Mlph
chr1	90967528	90968124	90967528	90967756	90967834	90968124	5.07208	4.75732	7.23022	5.3659	10.5694	8.30644	promoter-TSS (Rab17)	Rab17
chr1	91052706	91053858	91052932	91052706	91053728	91053858	5.90556	8.47232	8.40316	17.2271	11.8148	20.8165	promoter-TSS (Lrrfip1)	Lrrfip1
chr1	91250024	91250545	91250024	91250199	91250433	91250545	5.49532	6.05258	6.66186	11.9725	9.95197	15.3368	promoter-TSS (Ube2f)	Ube2f
chr1	91366207	91367030	91366465	91366207	91367009	91367030	5.80332	4.9313	8.22251	7.52251	11.6249	10.6204	exon (Erfe, exon 1 of 8)	Erfe
chr1	91369261	91370425	91369376	91369261	91370425	91370380	11.3518	16.1428	33.2001	68.3632	37.3894	72.7725	intron (Erfe, intron 3 of 7)	Erfe
chr1	91412561	91414726	91412658	91412561	91414585	91414726	42.074	28.4947	191.339	175.357	196.627	180.397	promoter-TSS (Hes6)	Hes6
chr1	91456079	91456797	91456279	91456079	91456797	91456778	5.22118	4.14385	5.89871	6.97727	9.12457	10.0263	intron (Per2, intron 1 of 22)	Per2
chr1	91458453	91459830	91459019	91458453	91459786	91459830	6.66931	9.34643	9.70643	23.7336	13.1955	27.5262	intron (Per2, intron 1 of 22)	Per2
chr1	91463303	91463941	91463303	91463358	91463809	91463941	5.12492	3.52927	6.36205	2.85539	9.63516	5.52263	Intergenic	Per2
chr1	92099536	92099940	92099560	92099536	92099856	92099940	6.50483	6.83864	9.03153	11.4569	12.4891	14.8033	intron (Hdac4, intron 2 of 26)	Hdac4
chr1	92180266	92181063	92180266	92180327	92180973	92181063	4.3869	6.94864	5.6181	15.1472	8.82532	18.6523	promoter-TSS (Hdac4)	Hdac4
chr1	92906923	92907810	92907001	92906923	92907725	92907810	5.88955	5.26293	8.74629	8.83851	12.176	12.0372	exon (Dusp28, exon 1 of 2)	Dusp28
chr1	92934220	92934840	92934220	92934331	92934840	92934664	5.40964	3.61225	7.18221	6.77657	10.5171	9.81846	exon (9430060I03Rik, exon 2 of 2)	Capn10
chr1	93401170	93401689	93401213	93401170	93401519	93401689	4.10831	3.54209	3.09218	2.67327	6.04395	5.31856	intron (Ano7, intron 19 of 23)	Ano7
chr1	93445031	93445865	93445031	93445076	93445865	93445856	7.94161	10.592	14.0826	32.9274	17.7855	36.9136	intron (Hdlbp, intron 1 of 27)	Hdlbp
chr1	93478095	93479723	93478095	93478199	93479236	93479723	5.51315	5.3416	7.36772	10.0584	10.7095	13.3156	promoter-TSS (Hdlbp)	Hdlbp
chr1	93511403	93512715	93511509	93511403	93512035	93512715	6.66717	10.4737	13.4484	30.2281	17.125	34.165	promoter-TSS (Farp2)	Farp2
chr1	93634573	93636132	93635340	93634573	93635901	93636132	9.34671	10.0836	21.8807	26.4216	25.8249	30.2759	exon (Stk25, exon 2 of 12)	Stk25
chr1	93803580	93804633	93803580	93803770	93804344	93804633	4.59094	5.86519	4.60833	12.7226	7.70283	16.1222	intron (Ing5, intron 1 of 7)	Ing5
chr1	93825037	93825750	93825037	93825176	93825729	93825750	5.0033	5.52086	9.05113	11.9055	12.5089	15.2625	exon (D2hgdh, exon 1 of 10)	D2hgdh
chr1	94035136	94035640	94035207	94035136	94035608	94035640	7.53191	9.51463	11.9949	20.7476	15.6101	24.4621	Intergenic	Neu4
chr1	97660666	97661199	97660668	97660666	97661199	97661140	7.53191	6.05017	11.9949	10.412	15.6101	13.6916	exon (D1Ertd622e, exon 1 of 3)	D1Ertd622e
chr1	97661479	97662292	97661800	97661479	97662267	97662292	4.83342	5.94665	6.17294	8.70313	9.41657	11.8908	promoter-TSS (D1Ertd622e)	D1Ertd622e
chr1	97769250	97770509	97769250;97769877	97769371	97769565;97770461	97770509	4.55548;4.29922	5.40409	4.81063;4.39073	9.49846	7.94191;7.47046	12.7146	promoter-TSS (Gin1)	Ppip5k2
chr1	105179669	105180221	105179723	105179669	105180221	105180168	16.5354	12.2884	57.304	50.1565	61.8139	54.3797	Intergenic	Gm17634
chr1	105663711	105664445	105663711	105663854	105664132	105664445	5.15608	3.36364	6.74554	3.35563	10.0392	6.08972	promoter-TSS (Pign)	2310035C23Rik
chr1	105991230	105991753	105991327	105991230	105991694	105991753	4.45067	6.54131	3.84259	10.517	6.87955	13.8131	exon (Zcchc2, exon 1 of 14)	Zcchc2
chr1	106428096	106429108	106428096	106428161	106428976	106429108	36.9098	28.1013	157.931	143.756	163.08	148.646	Intergenic	Mir3473f
chr1	106586539	106587478	106586539	106586721	106587252	106587478	9.06645	7.37879	17.5756	19.79	21.4045	23.4739	intron (Bcl2, intron 1 of 1)	Mir3473f
chr1	106618431	106619402	106618431	106618809	106619388	106619402	26.0377	42.8158	95.3986	191.867	100.217	196.978	intron (Bcl2, intron 1 of 1)	Mir3473f
chr1	106759179	106760053	106759350	106759179	106759858	106760053	7.11159	7.05853	11.2815	14.0401	14.8593	17.5017	exon (Kdsr, exon 1 of 9)	Kdsr
chr1	106796243	106796944	106796250	106796243	106796729	106796944	6.84719	4.64105	9.99498	7.22919	13.5088	10.3166	exon (Vps4b, exon 1 of 11)	Vps4b
chr1	118310911	118311534	118311025	118310911	118311435	118311534	5.91143	7.73064	9.14792	14.3988	12.6122	17.8811	promoter-TSS (Tsn)	Tsn
chr1	118388618	118389829	118389110	118388618	118389829	118389402	3.81586	6.54131	3.33272	10.517	6.29759	13.8131	exon (Clasp1, exon 1 of 36)	Clasp1
chr1	118458873	118459745	118458873	118458974	118459549	118459745	16.8092	16.9712	47.7146	61.6333	52.1125	65.9745	promoter-TSS (2900060B14Rik)	2900060B14Rik
chr1	118627811	118628257	118627811	118627924	118628126	118628257	4.32453	3.87804	4.9621	3.65202	8.10143	6.41386	promoter-TSS (Tfcp2l1)	Tfcp2l1
chr1	119504417	119504964	119504417	119504431	119504956	119504964	5.9702	8.02797	9.2598	15.4136	12.7266	18.9404	promoter-TSS (Ralb)	Ralb
chr1	119525852	119526504	119525878	119525852	119526383	119526504	5.09319	7.73064	5.39951	14.3988	8.57127	17.8811	promoter-TSS (Tmem185b)	Tmem185b
chr1	119648325	119648897	119648368	119648325	119648768	119648897	5.92336	2.82499	8.07466	1.73109	11.4587	4.16736	intron (Epb41l5, intron 1 of 16)	Epb41l5
chr1	119913031	119913591	119913148	119913031	119913591	119913383	3.13189	4.7556	1.55347	7.16062	4.19166	10.2439	promoter-TSS (Tmem177)	Tmem177
chr1	120120020	120121307	120120654	120120020	120121105	120121307	8.08135	3.59479	14.3292	4.02362	18.0415	6.83508	promoter-TSS (3110009E18Rik)	Dbi
chr1	121567590	121568034	121567668	121567590	121568034	121568015	3.56147	5.16513	2.70875	7.65454	5.58226	10.7579	exon (Ddx18, exon 1 of 13)	Ddx18
chr1	125389680	125390668	125389680	125389732	125390611	125390668	16.0909	15.2494	42.5678	52.3921	46.9044	56.6426	Intergenic	Actr3
chr1	125434789	125436064	125434789	125435137	125435910	125436064	6.54687	7.46604	9.9017	19.0548	13.3989	22.7115	exon (Actr3, exon 2 of 13)	Actr3
chr1	125482533	125482933	125482542	125482533	125482933	125482871	9.90543	7.98657	20.1529	20.7476	24.0592	24.4584	Intergenic	Actr3
chr1	125560365	125561440	125560365	125560387	125561232	125561440	5.08782	4.47094	6.94702	9.22375	10.254	12.4306	promoter-TSS (Slc35f5)	Slc35f5
chr1	125808382	125808960	125808399	125808382	125808939	125808960	20.1798	32.4092	88.1281	131.636	92.901	136.464	intron (Gpr39, intron 1 of 1)	Lypd1
chr1	127773853	127774811	127774099	127773853	127774580	127774811	3.50952	5.04462	3.03785	8.71635	5.94456	11.9067	promoter-TSS (2900009J06Rik)	Ccnt2
chr1	128244073	128244690	128244073	128244168	128244690	128244633	9.11096	8.63966	19.7778	18.0472	23.6749	21.6681	exon (Ubxn4, exon 1 of 13)	Ubxn4
chr1	128416813	128417469	128416929	128416813	128417469	128417451	4.10831	5.86371	3.09218	10.4276	6.04395	13.7079	intron (Dars, intron 1 of 15)	Dars
chr1	128602115	128602525	128602115	128602122	128602411	128602525	4.79303	5.35198	4.62703	6.98795	7.74661	10.0523	Intergenic	Cxcr4
chr1	130462086	130462903	130462413	130462086	130462861	130462903	5.08263	5.86519	5.67377	12.7226	8.88283	16.1222	intron (Cd55, intron 1 of 9)	Cd55
chr1	130715495	130716371	130715553	130715495	130715886	130716371	3.90834	6.41847	3.95042	12.7437	6.99249	16.1449	promoter-TSS (Pfkfb2)	Pfkfb2
chr1	130737304	130737936	130737645	130737304	130737936	130737883	4.41409	5.43473	3.80974	7.8217	6.81851	10.9284	exon (AA986860, exon 2 of 4)	AA986860
chr1	130820374	130821311	130820392	130820374	130821268	130821311	7.0043	7.86961	14.1426	20.9713	17.8503	24.6904	Intergenic	Pigr
chr1	130826569	130828084	130826577	130826569	130827088	130828084	6.55199	10.4066	9.50804	24.1343	12.9874	27.9384	intron (Pigr, intron 1 of 10)	Pigr
chr1	131084453	131084872	131084471	131084453	131084799	131084872	4.10831	7.43331	3.09218	13.4011	6.04395	16.8381	intron (Mapkapk2, intron 1 of 9)	Mapkapk2
chr1	131526842	131528311	131527320	131526842	131527617	131528311	3.94821	6.59851	4.27077	11.4471	7.33907	14.7825	promoter-TSS (Fam72a)	Srgap2
chr1	131827604	131828253	131827636	131827604	131828111	131828253	5.34221	5.24641	7.74732	9.50824	11.1124	12.7272	promoter-TSS (Slc41a1)	Slc41a1
chr1	131910388	131910799	131910401	131910388	131910696	131910799	4.76773	6.39492	5.44562	11.8814	8.64282	15.2351	exon (Nucks1, exon 1 of 7)	Nucks1
chr1	132007351	132008657	132007351	132007421	132008618	132008657	9.40454	8.67829	21.9881	21.7733	25.9433	25.5108	intron (Elk4, intron 1 of 4)	Elk4
chr1	132095504	132095923	132095517	132095504	132095923	132095911	6.51294	5.21471	11.0467	11.1524	14.6151	14.4716	Intergenic	Mfsd4a
chr1	132125639	132126356	132125797	132125639	132126217	132126356	7.07314	6.89831	10.797	12.852	14.3439	16.2608	intron (Cdk18, intron 1 of 15)	Cdk18
chr1	132315919	132316352	132315941	132315919	132316352	132316227	4.8402	4.78972	5.57137	6.31369	8.77635	9.33088	promoter-TSS (Nuak2)	Nuak2
chr1	132330122	132330749	132330122	132330414	132330648	132330749	5.05786	5.14838	7.53412	12.0148	10.8876	15.3796	intron (Nuak2, intron 6 of 7)	Nuak2
chr1	132417295	132417915	132417360	132417295	132417703	132417915	7.56911	7.14839	13.4188	13.3326	17.0938	16.7568	exon (Dstyk, exon 1 of 13)	Dstyk
chr1	132430815	132431157	132430815	132430831	132431115	132431157	6.50483	6.48491	9.03153	13.711	12.4891	17.1614	intron (Dstyk, intron 1 of 12)	Dstyk
chr1	132660002	132660925	132660248	132660002	132660681	132660925	5.82011	10.1093	7.18221	22.9902	10.517	26.7669	intron (Nfasc, intron 2 of 29)	Gm10538
chr1	133025040	133025511	133025040	133025076	133025505	133025511	5.47775	3.59479	6.30069	4.02362	9.56707	6.83508	exon (Mdm4, exon 1 of 11)	Mdm4
chr1	133045815	133046653	133045943	133045815	133046647	133046653	5.85099	6.24398	9.41207	9.59631	12.8879	12.8419	exon (Pik3c2b, exon 1 of 33)	Pik3c2b
chr1	133057448	133058291	133057448	133057448	133057895	133058291	4.29922	4.54079	4.39073	7.31371	7.47046	10.405	intron (Pik3c2b, intron 1 of 32)	Pik3c2b
chr1	133083293	133085116	133084224	133083293	133084874	133085116	8.74265	7.9732	16.4827	16.2842	20.2759	19.839	intron (Pik3c2b, intron 12 of 32)	Pik3c2b
chr1	133131039	133132039	133131113	133131039	133131539	133132039	7.12698	9.4439	15.2974	27.3162	19.0469	31.1885	exon (Ppp1r15b, exon 1 of 2)	Ppp1r15b
chr1	133163769	133164664	133163769	133163771	133164237	133164664	5.12492	3.56184	6.36205	4.17468	9.63516	7.00057	Intergenic	Ppp1r15b
chr1	133190508	133191016	133190582	133190508	133190971	133191016	11.9807	11.4047	28.0938	34.7851	32.1888	38.8017	Intergenic	Plekha6
chr1	133309812	133310153	133309812	133309828	133310124	133310153	4.80918	4.53763	5.23944	5.5643	8.39921	8.52053	intron (Golt1a, intron 1 of 4)	Golt1a
chr1	133415132	133415743	133415132	133415159	133415471	133415743	5.82011	5.22382	7.18221	7.09213	10.517	10.1678	intron (Sox13, intron 1 of 13)	Sox13
chr1	133660910	133661562	133660920	133660910	133661533	133661562	7.59416	5.64998	12.5549	11.1016	16.1896	14.4163	promoter-TSS (Zbed6)	Zc3h11a
chr1	133989008	133989449	133989008	133989024	133989326	133989449	6.73337	8.3253	10.6287	16.4469	14.1694	20.0155	Intergenic	Fmod
chr1	134006058	134006942	134006153	134006058	134006873	134006942	32.6712	30.0306	119.321	118.507	124.288	123.266	Intergenic	Fmod
chr1	134055047	134055992	134055205	134055047	134055992	134055937	6.43727	5.38293	12.5518	11.9249	16.1858	15.285	Intergenic	Fmod
chr1	134060348	134061598	134060734	134060348	134061508	134061598	13.8412	22.6881	51.8754	92.3356	56.3211	96.9397	Intergenic	Btg2
chr1	134063155	134063745	134063431	134063155	134063745	134063731	3.50761	4.37363	2.05738	7.52108	4.81946	10.6183	Intergenic	Btg2
chr1	134067032	134067758	134067068	134067032	134067758	134067595	11.4091	15.6506	28.9071	52.5078	33.0136	56.7587	Intergenic	Btg2
chr1	134071374	134071801	134071404	134071374	134071735	134071801	6.16247	4.41363	8.09162	6.18154	11.4915	9.18578	Intergenic	Btg2
chr1	134077437	134079567	134078187	134077437	134079567	134079500	18.7914	20.6308	62.8353	87.645	67.4062	92.2173	intron (Btg2, intron 1 of 1)	Btg2
chr1	134086777	134087391	134087024	134086777	134087352	134087391	4.57903	6.54131	5.42604	10.517	8.601	13.8131	Intergenic	Btg2
chr1	134092384	134093492	134092927	134092384	134093431	134093492	3.70615	8.27318	4.26585	22.9442	7.33275	26.7131	Intergenic	Btg2
chr1	134096013	134097254	134096013	134096044	134096970	134097254	6.18013	13.4466	10.024	44.0307	13.5415	48.1835	Intergenic	Chit1
chr1	134098226	134099658	134098467	134098226	134098786	134099658	5.01973	5.49876	5.87832	7.91253	9.10394	11.0508	Intergenic	Chit1
chr1	134244972	134245763	134244972	134244988	134245681	134245763	15.7485	18.1373	41.2002	57.6247	45.5154	61.931	Intergenic	Adora1
chr1	134275648	134276716	134275899	134275648	134276399	134276716	4.67633	5.05465	4.72617	6.16412	7.85249	9.16716	Intergenic	Myog
chr1	134361784	134362196	134361784	134361790	134362126	134362196	7.87778	6.55435	13.5032	12.1896	17.18	15.5642	promoter-TSS (Tmem183a)	Tmem183a
chr1	134415165	134415906	134415206	134415165	134415806	134415906	7.42488	5.35198	11.823	6.98795	15.4204	10.0523	promoter-TSS (Adipor1)	Adipor1
chr1	134455361	134455844	134455477	134455361	134455844	134455731	4.79303	3.17293	4.62703	3.72127	7.74661	6.48709	promoter-TSS (Klhl12)	Klhl12
chr1	134560053	134560557	134560149	134560053	134560557	134560473	6.84719	5.54599	9.99498	8.70313	13.5088	11.8892	exon (Kdm5b, exon 1 of 27)	Kdm5b
chr1	134955632	134956126	134955632	134955708	134956126	134956072	4.80918	3.34695	5.23944	3.91163	8.39921	6.71613	promoter-TSS (Ppp1r12b)	Ube2t
chr1	134962347	134962984	134962347	134962428	134962878	134962984	6.50483	5.03933	9.03153	6.15257	12.4891	9.13945	exon (Ube2t, exon 1 of 7)	Ube2t
chr1	135180264	135181687	135180683	135180264	135181378	135181687	7.21032	13.1088	13.6625	35.7034	17.3453	39.736	Intergenic	Gpr37l1
chr1	135198664	135199872	135198869	135198664	135199668	135199872	6.56024	7.97464	10.7312	18.7315	14.2767	22.3798	Intergenic	Gpr37l1
chr1	135204340	135205219	135204656	135204340	135205219	135205180	8.1491	8.02797	13.9751	15.4136	17.6677	18.9404	Intergenic	Gpr37l1
chr1	135225068	135225618	135225068	135225158	135225445	135225618	4.83662	5.7737	5.87074	8.76004	9.09491	11.9546	Intergenic	Elf3
chr1	135227181	135228236	135227181	135227200	135228021	135228236	17.9372	7.96893	58.6418	26.7554	63.1669	30.6179	Intergenic	Elf3
chr1	135248438	135249143	135248520	135248438	135248945	135249143	14.7547	13.4573	48.1338	61.1047	52.5354	65.4435	Intergenic	Elf3
chr1	135250422	135259217	135250738;135252188;135253850;135254924	135250422	135251807;135253564;135254351;135259217	135259210	6.79984;5.27043;5.49908;12.45547	22.8094	10.32729;6.30069;7.01053;45.64491	99.9699	13.85648;9.55433;10.31893;50.01969	104.622	intron (Elf3, intron 8 of 8)	Elf3
chr1	135283449	135284289	135283731	135283449	135284110	135284289	7.87427	5.40409	13.0285	9.49846	16.69	12.7146	exon (Rnpep, exon 1 of 10)	Rnpep
chr1	135812566	135813271	135812566	135812949	135813255	135813271	3.77487	3.53257	3.93778	2.65872	6.9774	5.30162	Intergenic	Lad1
chr1	135818493	135819157	135818564	135818493	135819157	135819096	9.3857	9.5112	19.7574	27.4734	23.6523	31.3475	exon (Lad1, exon 1 of 10)	Lad1
chr1	135918748	135919440	135918838	135918748	135919408	135919440	5.34221	9.34789	7.74732	21.5309	11.1124	25.2628	exon (Pkp1, exon 1 of 14)	Pkp1
chr1	136118775	136120210	136118779	136118775;136119627	136120016	136119221;136120210	9.92842	10.55468;5.40409	19.6383	30.40843;9.49846	23.5304	34.34739;12.71456	exon (Cacna1s, exon 43 of 43)	Gm15850
chr1	136137166	136138103	136137779	136137166	136138103	136138103	4.56792	5.41109	5.11592	8.45862	8.27052	11.6167	intron (Kif21b, intron 1 of 34)	Kif21b
chr1	136140064	136140532	136140218	136140064	136140503	136140532	5.17206	7.13598	5.82016	12.4204	9.03911	15.8119	intron (Kif21b, intron 1 of 34)	Kif21b
chr1	136172655	136173274	136172655	136172743	136173274	136173269	4.43409	6.86068	6.56343	16.278	9.84443	19.8304	exon (Kif21b, exon 34 of 35)	Mroh3
chr1	136173642	136174544	136173642	136173759	136174495	136174544	13.1358	11.4047	31.5119	34.7851	35.6674	38.8017	exon (Kif21b, exon 35 of 35)	Mroh3
chr1	136219703	136220678	136219985	136219703	136220652	136220678	6.26379	7.43331	9.79661	13.4011	13.2905	16.8381	exon (5730559C18Rik, exon 7 of 10)	Mroh3
chr1	136227816	136229529	136228218	136227816	136228988	136229529	11.3887	15.8032	28.8675	50.5472	32.9728	54.7717	intron (5730559C18Rik, intron 1 of 9)	5730559C18Rik
chr1	136948799	136949178	136948837	136948799	136949178	136949172	4.29235	3.02573	3.62635	1.89385	6.61445	4.3772	intron (Nr5a2, intron 2 of 8)	Nr5a2
chr1	138963075	138963677	138963194	138963075	138963677	138963671	5.13539	6.54131	5.44562	10.517	8.64306	13.8131	promoter-TSS (Dennd1b)	Dennd1b
chr1	144003971	144004581	144003971	144004038	144004581	144004429	5.147	3.30428	6.09583	4.42316	9.33356	7.26605	promoter-TSS (Rgs2)	Rgs2
chr1	150392680	150393678	150392680	150392757	150393643	150393678	5.07393	4.27421	6.60052	6.72882	9.88227	9.76892	promoter-TSS (BC003331)	BC003331
chr1	151083965	151084518	151083989	151083965	151084486	151084518	19.8569	13.4021	58.2257	48.159	62.7477	52.3615	Intergenic	C730036E19Rik
chr1	151344071	151345471	151344071	151344248	151345471	151345460	7.23839	12.1003	16.4522	35.6527	20.2426	39.6853	intron (Ivns1abp, intron 1 of 14)	Ivns1abp
chr1	151427991	151429116	151428063	151427991	151429116	151429029	4.10597	8.06689	4.31258	17.9364	7.38406	21.5545	promoter-TSS (Trmt1l)	Trmt1l
chr1	151754970	151755889	151754970	151754971	151755889	151755872	4.8402	8.57108	5.57137	19.9741	8.77635	23.6623	promoter-TSS (2810414N06Rik)	Edem3
chr1	152386322	152386737	152386322	152386332	152386736	152386737	5.13539	4.44647	5.44562	4.59441	8.64306	7.44755	exon (Tsen15, exon 1 of 5)	Tsen15
chr1	152766359	152767190	152766494	152766359	152767190	152767177	5.64272	11.1719	8.29412	33.6325	11.702	37.6289	promoter-TSS (Rgl1)	Arpc5
chr1	152815163	152815694	152815163	152815247	152815679	152815694	9.15362	8.91548	19.3277	30.9987	23.2066	34.9472	intron (Ncf2, intron 3 of 15)	Ncf2
chr1	152816203	152817273	152816920	152816203	152817250	152817273	7.87427	6.26874	13.0285	12.8342	16.69	16.2418	intron (Ncf2, intron 3 of 15)	Ncf2
chr1	152902137	152903394	152902495	152902137	152903394	152903115	5.82011	4.74809	7.18221	7.78068	10.517	10.8864	promoter-TSS (Smg7)	Smg7
chr1	153486784	153487811	153486784	153486810	153487794	153487811	6.86855	7.8148	13.0032	16.9379	16.6528	20.5203	intron (Dhx9, intron 1 of 27)	Dhx9
chr1	153899547	153900543	153899727	153899547	153900427	153900543	6.30865	12.806	10.67	36.4549	14.2114	40.5003	TTS (Mir8114)	Glul
chr1	154150005	154150784	154150005	154150038	154150784	154150778	25.9093	24.6667	99.958	136.772	104.804	141.625	Intergenic	Zfp648
chr1	155083219	155084168	155083595	155083219	155083931	155084168	4.67783	4.39511	4.47067	5.03807	7.55197	7.94333	promoter-TSS (Gm9530)	Gm9530
chr1	155099074	155099812	155099233	155099074	155099805	155099812	10.7577	6.56045	27	17.7166	31.0723	21.3284	exon (Ier5, exon 1 of 1)	Ier5
chr1	155558094	155558606	155558094	155558271	155558508	155558606	4.79303	3.27066	4.62703	1.89385	7.74661	4.42553	exon (Acbd6, exon 1 of 4)	Acbd6
chr1	155809649	155810742	155809649	155809688	155810489	155810742	16.4051	13.4994	44.6589	45.5599	49.019	49.7309	intron (Qsox1, intron 1 of 12)	Qsox1
chr1	155972943	155973941	155973129	155972943	155973753	155973941	4.83342	6.55435	6.17294	12.1896	9.41657	15.5642	promoter-TSS (Cep350)	Cep350
chr1	156035417	156036677	156035534	156035417	156036677	156036566	6.05529	9.5427	8.66226	25.8382	12.0906	29.6806	promoter-TSS (Tor1aip2)	Tor1aip2
chr1	156667296	156667974	156667305	156667296	156667920	156667974	4.84881	9.51463	5.0058	20.7476	8.15214	24.4621	intron (Tor3a, intron 3 of 5)	Tor3a
chr1	157101228	157101855	157101274	157101228	157101689	157101855	4.45067	6.24398	3.84259	9.59631	6.87955	12.8419	intron (Tex35, intron 5 of 8)	Tex35
chr1	160044159	160044748	160044331	160044159	160044748	160044711	3.81197	4.75732	2.68167	5.3659	5.55156	8.30644	promoter-TSS (4930523C07Rik)	4930523C07Rik
chr1	160212592	160213418	160212643	160212592	160213332	160213418	6.26379	4.08842	9.79661	7.09213	13.2905	10.1652	promoter-TSS (Cacybp)	Cacybp
chr1	160792026	160793376	160792026	160792252	160792956	160793376	5.79402	8.05349	7.85367	16.4401	11.2247	19.9981	intron (Rabgap1l, intron 1 of 20)	Rabgap1l
chr1	160906099	160907222	160906216	160906099	160907222	160907201	5.04494	7.8148	7.8374	16.9379	11.2083	20.5203	exon (Rc3h1, exon 1 of 20)	Rc3h1
chr1	161034173	161035732	161034520	161034173	161035732	161035588	9.76942	9.08459	23.2708	33.6961	27.2621	37.6933	promoter-TSS (Zbtb37)	Zbtb37
chr1	161039353	161040745	161040002	161039353	161040745	161040661	5.43273	6.05147	6.24392	11.1893	9.48988	14.5117	TTS (Dars2)	Snord47
chr1	161070512	161071100	161070512	161070541	161070985	161071100	4.2023	5.2939	3.48234	7.88699	6.46254	11.0162	promoter-TSS (Dars2)	Cenpl
chr1	161250733	161251334	161250802	161250733	161251334	161251289	8.52318	5.29759	15.1042	10.3106	18.84	13.5804	exon (Prdx6, exon 1 of 4)	Prdx6
chr1	161876380	161877060	161876380	161876446	161876677	161877060	3.22555	6.44032	1.53782	10.7425	4.15904	14.0469	promoter-TSS (Suco)	Suco
chr1	162570571	162571122	162570571	162570591	162571122	162570950	4.76497	3.38375	4.87201	3.60212	8.0069	6.35783	promoter-TSS (Vamp4)	Vamp4
chr1	164248606	164249492	164248856	164248606	164249234	164249492	5.42745	7.05853	7.55738	14.0401	10.9144	17.5017	promoter-TSS (Slc19a2)	Slc19a2
chr1	164454595	164456936	164454854;164455729	164454595	164455246;164456350	164456936	5.10532;4.27076	7.31062	6.65627;4.07931	14.991	9.94237;7.13328	18.4935	intron (Atp1b1, intron 1 of 5)	Atp1b1
chr1	164457246	164459224	164457505	164457246	164459133	164459224	15.5847	24.9569	49.8879	105.802	54.3128	110.488	exon (Atp1b1, exon 1 of 6)	Atp1b1
chr1	165193819	165194760	165194014	165193819	165194615	165194760	10.5997	5.86519	23.711	12.7226	27.7071	16.1222	exon (Sft2d2, exon 1 of 7)	Sft2d2
chr1	165460019	165461985	165460066;165461073	165460019	165460785;165461557	165461985	7.56911;8.78669	10.0836	13.4188;20.74438	26.4216	17.09379;24.658	30.2759	promoter-TSS (Dcaf6)	Mpc2
chr1	165629621	165630342	165629675	165629621	165630330	165630342	22.0365	21.0149	74.489	113.558	79.1612	118.285	intron (Mpzl1, intron 1 of 2)	Mpzl1
chr1	165634283	165634849	165634395	165634283	165634849	165634831	6.16247	6.22401	8.09162	15.9984	11.4915	19.5427	promoter-TSS (Mpzl1)	Mpzl1
chr1	165653643	165654009	165653650	165653643	165653972	165654009	6.50483	3.70076	9.03153	4.92777	12.4891	7.82329	intron (Rcsd1, intron 5 of 5)	Mpzl1
chr1	166002451	166003563	166002451	166002454	166003440	166003563	4.84423	4.0372	5.2964	6.18154	8.46172	9.18604	promoter-TSS (Pou2f1)	Pou2f1
chr1	166130223	166130651	166130237	166130223	166130651	166130628	4.27076	5.49876	4.07931	7.91253	7.13328	11.0508	promoter-TSS (Gpa33)	Gpa33
chr1	166154498	166155640	166154680	166154498	166155640	166155639	10.6573	14.3792	26.2034	60.7437	30.2538	65.0802	intron (Gpa33, intron 3 of 6)	Gpa33
chr1	167283729	167285342	167284753	167283729	167285251	167285342	9.24371	6.30226	17.3625	11.291	21.1858	14.6195	intron (Uck2, intron 1 of 6)	Uck2
chr1	167349857	167350496	167349857	167349858	167350462	167350496	6.84719	5.64998	9.99498	11.1016	13.5088	14.4163	exon (Aldh9a1, exon 1 of 11)	Aldh9a1
chr1	167393445	167394417	167393635	167393445	167394386	167394417	3.76182	7.8148	3.03836	16.9379	5.94914	20.5203	promoter-TSS (Mgst3)	Mgst3
chr1	168287753	168289718	168287995	168287753	168289718	168289624	22.208	28.4862	80.2076	127.45	84.9261	132.256	intron (Pbx1, intron 2 of 7)	Pbx1
chr1	168306603	168307290	168306639	168306603	168307125	168307290	11.2979	8.47496	24.3756	23.9447	28.392	27.7401	intron (Pbx1, intron 2 of 7)	Pbx1
chr1	168431889	168432762	168432141	168431889	168432609	168432762	5.49532	4.10711	6.66186	5.03807	9.95197	7.94458	promoter-TSS (Pbx1)	Pbx1
chr1	169531276	169531691	169531290	169531276	169531691	169531684	7.40266	5.62916	13.5725	9.58798	17.2528	12.8212	promoter-TSS (Nuf2)	Nuf2
chr1	169968881	169969583	169968883	169968881	169969583	169969575	5.37402	5.64998	7.4636	11.1016	10.8117	14.4163	promoter-TSS (3110045C21Rik)	Hsd17b7
chr1	170174270	170175484	170174484	170174270	170175380	170175484	5.48363	8.3253	9.41272	16.4469	12.8895	20.0155	promoter-TSS (Uap1)	Uap1
chr1	170884976	170885543	170884996	170884976	170885543	170885490	9.92842	7.68071	19.6383	17.62	23.5304	21.2305	exon (Dusp12, exon 1 of 5)	Dusp12
chr1	171287527	171288130	171287527	171287534	171288047	171288130	3.70133	6.51697	2.7189	12.9461	5.59993	16.3582	TTS (Ufc1)	Usp21
chr1	171345416	171345929	171345416	171345469	171345865	171345929	6.16247	4.31983	8.09162	4.37929	11.4915	7.22148	promoter-TSS (Nit1)	Pfdn2
chr1	171360529	171361028	171360629	171360529	171361028	171360914	3.76595	3.52927	2.39316	2.85539	5.24221	5.52263	promoter-TSS (Klhdc9)	Klhdc9
chr1	171437385	171438038	171437397	171437385	171437959	171438038	10.294	9.4439	23.1434	27.3162	27.1235	31.1885	promoter-TSS (Gm26641)	F11r
chr1	171441364	171441918	171441364	171441446	171441755	171441918	5.03316	6.36767	8.13024	11.0196	11.5311	14.3286	intron (F11r, intron 1 of 9)	F11r
chr1	171503264	171504338	171503404	171503264	171504098	171504338	4.16756	5.38293	4.93401	11.9249	8.0713	15.285	exon (Alyref2, exon 1 of 1)	Alyref2
chr1	171544864	171545327	171544982	171544864	171545303	171545327	5.4003	3.27718	6.50556	2.27195	9.78465	4.84147	Intergenic	Itln1
chr1	171590344	171591560	171591029	171590344	171591327	171591560	4.64265	6.05017	4.96095	10.412	8.10005	13.6916	intron (Ly9, intron 9 of 9)	Ly9
chr1	172082375	172083008	172082375	172082515	172082945	172083008	7.04483	4.0372	10.748	6.18154	14.2937	9.18604	promoter-TSS (Ncstn)	Ncstn
chr1	172147854	172148844	172147895	172147854	172148553	172148844	5.29984	7.00034	6.33729	12.6126	9.60666	16.0087	intron (Dcaf8, intron 1 of 13)	Dcaf8
chr1	172311728	172312480	172311728	172311786	172312480	172312432	5.24287	6.23323	8.91611	15.2046	12.3558	18.713	promoter-TSS (Igsf8)	Igsf8
chr1	172376155	172376758	172376234	172376155	172376758	172376653	5.82011	7.00039	7.18221	17.945	10.517	21.5643	promoter-TSS (Pigm)	Pigm
chr1	172499999	172501235	172499999	172500015	172500983	172501235	7.53191	5.62025	11.9949	10.3045	15.6101	13.5726	intron (Tagln2, intron 1 of 4)	Tagln2
chr1	172562336	172563442	172562933	172562336	172563274	172563442	4.31724	6.52149	5.22344	10.4918	8.38157	13.7761	intron (Vsig8, intron 6 of 6)	Vsig8
chr1	172632592	172633112	172632592	172632653	172633105	172633112	5.50912	3.43847	7.02757	2.90494	10.337	5.57626	exon (Dusp23, exon 1 of 2)	Dusp23
chr1	175512072	175512740	175512123	175512072	175512707	175512740	64.6309	40.372	342.399	298.693	348.082	304.154	Intergenic	Rgs7
chr1	175692238	175693107	175692238	175692411	175693101	175693107	6.61416	6.35354	12.0677	15.0861	15.6866	18.5893	promoter-TSS (Opn3)	Opn3
chr1	176997727	176998171	176997837	176997727	176998171	176998078	5.25721	6.05017	7.24602	10.412	10.5857	13.6916	intron (Sdccag8, intron 16 of 17)	Hmga2-ps1
chr1	177441486	177442225	177441515	177441486	177442175	177442225	9.41957	7.93232	24.2501	29.1848	28.256	33.0994	promoter-TSS (Zbtb18)	Zbtb18
chr1	177795974	177796835	177795974	177796155	177796653	177796835	5.47775	4.84284	6.30069	7.96093	9.56707	11.1029	exon (Adss, exon 1 of 13)	Adss
chr1	177983172	177983669	177983248	177983172	177983669	177983563	7.43484	4.16239	12.278	5.94119	15.9019	8.91941	Intergenic	Gm16432
chr1	178187369	178188098	178187528	178187369	178188061	178188098	5.74756	7.79655	9.96155	15.9482	13.4608	19.4859	exon (Desi2, exon 1 of 5)	Desi2
chr1	178318307	178319525	178318329	178318307	178319399	178319525	7.13624	8.64654	13.9696	23.2853	17.662	27.0686	promoter-TSS (Cox20)	Cox20
chr1	178336476	178338061	178336483	178336476	178338016	178338061	11.6402	10.3357	25.597	27.5396	29.6407	31.4171	exon (Hnrnpu, exon 1 of 17)	Hnrnpu
chr1	178405616	178406706	178405616	178405971	178406696	178406706	9.92842	8.77155	19.6383	23.5726	23.5304	27.3595	intron (Efcab2, intron 1 of 6)	Efcab2
chr1	178600767	178601420	178600769	178600767	178601057	178601420	5.25721	6.45711	7.24602	14.4853	10.5857	17.9715	intron (Kif26b, intron 2 of 14)	Kif26b
chr1	179545854	179546836	179546141	179545854	179546545	179546836	5.75252	7.73064	7.77999	14.3988	11.1492	17.8811	promoter-TSS (Tfb2m)	Tfb2m
chr1	179567418	179567891	179567568	179567418	179567887	179567891	7.56911	11.4047	13.4188	34.7851	17.0938	38.8017	intron (Cnst, intron 1 of 10)	Cnst
chr1	179802966	179803876	179803440	179802966	179803876	179803842	8.08135	3.48273	14.3292	4.64138	18.0415	7.51685	exon (Ahctf1, exon 1 of 36)	Ahctf1
chr1	180255672	180256771	180255813	180255672	180256576	180256771	4.13825	5.0465	4.62703	10.3965	7.72777	13.6719	promoter-TSS (Psen2)	Psen2
chr1	180279695	180280070	180279713	180279695	180280032	180280070	8.41057	7.17204	18.9218	22.0679	22.794	25.818	Intergenic	Psen2
chr1	180411784	180412466	180411784	180411802	180412466	180412422	11.2652	14.7133	34.2811	45.3045	38.4837	49.4684	intron (Itpkb, intron 2 of 7)	Stum
chr1	180510392	180510847	180510402	180510392	180510757	180510847	5.82011	9.2173	7.18221	19.6482	10.517	23.3294	Intergenic	Stum
chr1	180568789	180569441	180568789	180568931	180569396	180569441	4.29922	3.45586	4.39073	2.37015	7.47046	4.94672	exon (Parp1, exon 1 of 23)	Parp1
chr1	180725949	180726634	180725951	180725949	180726503	180726634	5.90556	6.28422	8.40316	12.0584	11.8148	15.4271	exon (Acbd3, exon 1 of 8)	Acbd3
chr1	180757625	180758228	180757625	180757771	180758212	180758228	5.40964	4.64105	7.18221	7.22919	10.5171	10.3166	Intergenic	Acbd3
chr1	180777458	180778640	180777725	180777458	180778401	180778640	6.7787	7.99805	17.6278	20.2758	21.4588	23.9707	Intergenic	H3f3a
chr1	180812992	180814296	180813118	180812992	180814293	180814296	10.9906	10.4476	24.4241	25.984	28.4427	29.8302	promoter-TSS (H3f3a)	H3f3a
chr1	180850324	180851377	180850324	180850529	180851377	180851280	6.03819	8.32479	10.536	24.6216	14.0745	28.4347	promoter-TSS (Sde2)	Sde2
chr1	180936679	180937292	180936770	180936679	180937183	180937292	5.7109	5.86519	7.71323	12.7226	11.0733	16.1222	intron (Lefty1, intron 2 of 3)	Lefty1
chr1	181144020	181144530	181144119	181144020	181144421	181144530	5.13539	6.30226	5.44562	11.291	8.64306	14.6195	promoter-TSS (Nvl)	Nvl
chr1	181150846	181151369	181150846	181150846	181151329	181151369	7.07314	4.75732	10.797	5.3659	14.3439	8.30644	intron (Cnih4, intron 1 of 4)	Cnih4
chr1	181212006	181212616	181212006	181212204	181212616	181212532	5.6116	2.6232	7.18509	1.32665	10.5211	3.60806	promoter-TSS (Wdr26)	Wdr26
chr1	181255468	181257289	181255545	181255468	181257289	181257173	20.8876	14.6628	67.8473	73.4622	72.4632	77.9204	Intergenic	Wdr26
chr1	181841929	181843032	181841973	181841929	181842729	181843032	5.60802	6.54131	8.23172	10.517	11.6347	13.8131	promoter-TSS (Lbr)	Lbr
chr1	181864819	181865640	181864882	181864819	181865331	181865640	7.13046	8.49229	10.8946	18.2807	14.4452	21.9061	Intergenic	Lbr
chr1	182115671	182116485	182115848	182115671	182116485	182116418	11.6402	12.2047	25.597	34.5553	29.6407	38.5697	Intergenic	Srp9
chr1	182124633	182125299	182124696	182124633	182125299	182125248	8.47741	8.96599	16.5092	24.0112	20.3048	27.8071	exon (Srp9, exon 1 of 3)	Srp9
chr1	182408712	182409597	182408807	182408712	182409597	182409589	4.67633	5.39461	4.72617	8.76004	7.85249	11.952	promoter-TSS (Trp53bp2)	Trp53bp2
chr1	182506219	182507038	182506219	182506244	182506987	182507038	24.1032	27.0572	79.3824	102.49	84.0932	107.157	intron (Capn2, intron 2 of 20)	Capn2
chr1	182509007	182509686	182509060	182509007	182509594	182509686	12.0915	19.6239	33.4728	64.7185	37.6662	69.0951	intron (Capn2, intron 2 of 20)	Capn2
chr1	182564559	182565229	182564640	182564559	182565185	182565229	5.6116	8.17406	7.18509	17.161	10.5211	20.7482	promoter-TSS (Capn8)	Capn8
chr1	182908257	182908832	182908257	182908269	182908631	182908832	5.82011	7.42333	7.18221	14.3008	10.517	17.7687	Intergenic	Tlr5
chr1	183344811	183346043	183344811	183344854	183345554	183346043	7.83448	7.75719	14.8416	21.6909	18.57	25.4272	intron (Mia3, intron 6 of 26)	Mia3
chr1	183793585	183794566	183793701	183793585	183794566	183794437	13.7671	24.7444	45.2518	96.7694	49.6199	101.402	intron (Gm34068, intron 2 of 2)	Gm34068
chr1	184033609	184034546	184033609	184033654	184034497	184034546	3.27737	3.02912	2.79275	3.54646	5.68397	6.29978	promoter-TSS (Dusp10)	1700056E22Rik
chr1	184130907	184131394	184130980	184130907	184131331	184131394	8.72786	9.81197	16.4563	21.8627	20.2487	25.608	Intergenic	Dusp10
chr1	184845461	184846198	184845461	184845606	184846156	184846198	7.11159	6.24398	11.2815	9.59631	14.8593	12.8419	promoter-TSS (Marc2)	Marc2
chr1	185311977	185312561	185311977	185311994	185312537	185312561	6.10538	6.05741	10.2788	17.574	13.8035	21.1808	intron (Iars2, intron 12 of 22)	Mir194-1
chr1	185313010	185313642	185313023	185313010	185313642	185313399	4.8402	5.04248	5.57137	7.41361	8.77635	10.509	promoter-TSS (Mir194-1)	Mir194-1
chr1	185362753	185363796	185362855	185362753	185363796	185363725	9.37436	4.08273	18.6568	8.13849	22.5188	11.2875	intron (Eprs, intron 1 of 31)	Eprs
chr1	187171363	187172256	187171543	187171363	187172160	187172256	9.08293	10.4066	18.6581	24.1343	22.5221	27.9384	intron (Spata17, intron 5 of 9)	Spata17
chr1	187900557	187901146	187900558	187900557	187901027	187901146	6.27344	11.2986	8.6582	27.6398	12.083	31.5245	intron (Esrrg, intron 2 of 7)	Esrrg
chr1	189007370	189007965	189007370	189007637	189007944	189007965	5.13539	5.12047	5.44562	7.88699	8.64306	11.0186	exon (Kctd3, exon 1 of 18)	Kctd3
chr1	189803533	189804164	189803818	189803533	189804164	189804132	8.21663	10.704	14.0826	25.2911	17.7882	29.122	intron (Ptpn14, intron 3 of 18)	Ptpn14
chr1	189830533	189831322	189830667	189830533	189831322	189831304	22.2534	21.157	68.6842	72.9496	73.3098	77.4001	intron (Ptpn14, intron 5 of 18)	Smyd2
chr1	189991040	189991455	189991040	189991048	189991455	189991427	14.7215	9.04875	37.1499	21.4788	41.4053	25.2089	Intergenic	Smyd2
chr1	190446728	190447349	190446780	190446728	190447349	190447099	5.82011	4.0372	7.18221	6.18154	10.517	9.18604	Intergenic	Gm29678
chr1	190447817	190448763	190447938	190447817	190448763	190448712	42.4229	56.4683	196.744	320.713	202.055	326.237	Intergenic	Gm29678
chr1	190532835	190533569	190533010	190532835	190533454	190533569	8.10564	10.1093	14.8561	22.9902	18.5853	26.7669	Intergenic	Gm29678
chr1	190871845	190872745	190872214	190871845	190872736	190872745	7.25493	9.80048	13.7486	22.9739	17.4344	26.7437	intron (Rps6kc1, intron 5 of 14)	Rps6kc1
chr1	190928371	190928868	190928392	190928371	190928771	190928868	3.86444	7.79386	3.65278	18.3503	6.64535	21.9806	promoter-TSS (Angel2)	Angel2
chr1	191025713	191026648	191025874	191025713	191026648	191026223	5.08263	7.03645	5.67377	14.8847	8.88283	18.3823	promoter-TSS (Flvcr1)	Flvcr1
chr1	191182273	191183789	191182729	191182273	191183464	191183789	8.01146	10.7892	16.6227	31.5359	20.421	35.4972	intron (Atf3, intron 1 of 3)	Atf3
chr1	191224301	191225033	191224447	191224301	191225033	191225017	5.47775	5.1769	6.30069	7.01269	9.56707	10.0788	intron (D730003I15Rik, intron 1 of 1)	D730003I15Rik
chr1	191396752	191397973	191396824	191396752	191397973	191397727	7.08259	5.16467	11.2323	10.3434	14.8069	13.6176	promoter-TSS (Ppp2r5a)	Ppp2r5a
chr1	191445480	191446165	191445551	191445480	191446120	191446165	8.74265	4.88772	16.4827	7.11077	20.2759	10.191	intron (Gm32200, intron 2 of 5)	Gm32200
chr1	191640000	191640466	191640181	191640000	191640466	191640303	5.69435	2.67138	8.03925	1.58788	11.4209	4.01413	Intergenic	Ints7
chr1	191839333	191840078	191839413	191839333	191839717	191840078	6.71088	14.7939	14.8395	54.3585	18.5674	58.6263	Intergenic	Nek2
chr1	191840959	191841755	191840971	191840959	191841520	191841755	5.38906	4.0357	6.17294	5.15689	9.41482	8.06984	Intergenic	Nek2
chr1	191896844	191897163	191896844	191896863	191897137	191897163	5.04494	8.02797	7.8374	15.4136	11.2083	18.9404	exon (1700034H15Rik, exon 5 of 5)	Slc30a1
chr1	192092012	192092710	192092270	192092012	192092710	192092706	7.44744	4.0357	12.2996	5.15689	15.9248	8.06984	exon (Traf5, exon 1 of 10)	Traf5
chr1	192136550	192137292	192136701	192136550	192137292	192137251	4.32464	5.2939	4.68528	7.88699	7.80844	11.0162	promoter-TSS (Gm10516)	Gm10516
chr1	192137834	192138789	192138296	192137834	192138789	192138546	3.05269	5.33576	1.59763	6.97427	4.24058	10.0227	promoter-TSS (Rcor3)	Rcor3
chr1	192834641	192835164	192834656	192834641	192835164	192835078	6.27344	4.39901	8.6582	4.77137	12.083	7.65526	Intergenic	1700065J18Rik
chr1	193130984	193131806	193131489	193130984	193131806	193131666	4.67633	4.35539	4.72617	5.51396	7.85249	8.45989	Intergenic	Diexf
chr1	193152950	193154089	193152950	193152950	193153411	193154089	11.8229	5.53144	32.2753	15.9939	36.4472	19.5376	intron (Irf6, intron 1 of 7)	Irf6
chr1	193173079	193174819	193173079;193174244	193173331	193173905;193174819	193174626	4.59805;5.43118	9.08032	6.03362;6.55844	27.0126	9.26605;9.83914	30.8814	intron (A130010J15Rik, intron 1 of 1)	A130010J15Rik
chr1	193301296	193302387	193301311	193301296	193302387	193302220	9.24371	7.09355	17.3625	12.355	21.1858	15.7319	promoter-TSS (Lamb3)	Lamb3
chr1	194032541	194033276	194032644	194032541	194033276	194033000	10.0209	11.596	20.917	28.8322	24.8476	32.7427	Intergenic	4930503O07Rik
chr1	194619630	194620829	194619630	194619681	194620458	194620829	7.14494	5.73727	10.9199	11.6638	14.4708	15.014	exon (Plxna2, exon 1 of 32)	Plxna2
chr1	194976285	194977011	194976285	194976334	194976684	194977011	6.79139	3.40559	11.1429	3.43892	14.7146	6.18232	exon (Gm16897, exon 1 of 5)	Gm16897
chr10	3940863	3941770	3940966	3940863	3941758	3941770	16.5136	23.4892	51.7948	83.9124	56.2397	88.4578	intron (Plekhg1, intron 10 of 15)	Mthfd1l
chr10	3972921	3973981	3973017	3972921	3973458	3973981	5.5966	4.53944	8.57014	6.43114	11.9906	9.45734	exon (Mthfd1l, exon 1 of 28)	Mthfd1l
chr10	4386706	4387575	4387059	4386706	4387477	4387575	5.47775	12.1906	6.30069	31.254	9.56707	35.2118	intron (Zbtb2, intron 1 of 2)	Zbtb2
chr10	4431907	4432935	4432086	4431907	4432476	4432935	4.83342	5.64931	6.17294	7.83838	9.41657	10.9605	promoter-TSS (Rmnd1)	Rmnd1
chr10	5805597	5806292	5805597	5805618	5806292	5806175	7.87427	4.43927	13.0285	6.51744	16.69	9.54843	promoter-TSS (Fbxo5)	Fbxo5
chr10	5823695	5824603	5823880	5823695	5824603	5824564	4.83342	6.72449	6.17294	14.2339	9.41657	17.6985	promoter-TSS (Mtrf1l)	Mtrf1l
chr10	7211420	7212482	7211420	7211774	7212482	7212385	8.90135	5.62025	16.2493	10.3045	20.0367	13.5726	exon (Cnksr3, exon 1 of 13)	Cnksr3
chr10	7662965	7663628	7663046	7662965	7663488	7663628	4.1029	6.09502	5.84468	12.4545	9.06516	15.8471	promoter-TSS (A630066F11Rik)	A630066F11Rik
chr10	7780299	7781027	7780376	7780299	7781027	7780966	4.32464	3.0279	4.68528	2.68461	7.80844	5.33084	intron (Ginm1, intron 1 of 7)	Ginm1
chr10	7832084	7832680	7832084	7832135	7832598	7832680	7.11159	8.02797	11.2815	15.4136	14.8593	18.9404	promoter-TSS (Zc3h12d)	Zc3h12d
chr10	7839244	7840012	7839632	7839244	7839956	7840012	5.72588	5.99431	7.04333	9.54771	10.3541	12.7733	intron (Zc3h12d, intron 1 of 5)	Mir5104
chr10	7863877	7864517	7863877	7863917	7864517	7864484	8.82625	6.81172	18.7017	12.2637	22.5687	15.64	intron (Zc3h12d, intron 4 of 5)	Mir5104
chr10	8885899	8886566	8885899	8886158	8886566	8886477	5.38906	3.43034	6.17294	3.2798	9.41482	6.01004	promoter-TSS (Sash1)	Sash1
chr10	8934078	8934608	8934127	8934078	8934608	8934403	4.93282	3.91803	5.73254	5.40465	8.94591	8.34697	Intergenic	Sash1
chr10	9609281	9609747	9609314	9609281	9609691	9609747	4.62253	4.45998	4.38205	4.59918	7.45809	7.47155	Intergenic	Samd5
chr10	11280553	11281278	11280627	11280553	11281216	11281278	4.79303	6.83864	4.62703	11.4569	7.74661	14.8033	promoter-TSS (Fbxo30)	Fbxo30
chr10	11352676	11353123	11352676	11352677	11353123	11353050	3.11118	2.6232	3.35862	1.32665	6.32441	3.60806	intron (Epm2a, intron 1 of 3)	Epm2a
chr10	12823483	12824110	12823526	12823483	12824010	12824110	8.21663	5.32026	14.0826	7.26106	17.7882	10.3497	intron (Utrn, intron 1 of 73)	Utrn
chr10	12868166	12869731	12868260	12868166;12868974	12869641	12868651;12869731	6.78833	7.11435;9.81197	10.3074	12.39045;21.86271	13.8358	15.77116;25.60805	Intergenic	Utrn
chr10	13192776	13193256	13192780	13192776	13193191	13193256	5.55832	4.4523	6.76861	7.41178	10.0624	10.5063	intron (Ltv1, intron 1 of 10)	Ltv1
chr10	13473816	13474968	13473830	13473816	13474576	13474968	5.13539	5.32026	5.44562	7.26106	8.64306	10.3497	promoter-TSS (Phactr2)	Phactr2
chr10	13964664	13966252	13964664	13964772	13966214	13966252	9.35267	7.42894	19.1563	14.7648	23.0326	18.2581	promoter-TSS (Hivep2)	Hivep2
chr10	17722286	17724392	17722976	17722286	17724392	17723635	11.1103	11.6374	32.0463	35.9479	36.2136	39.9832	exon (Cited2, exon 1 of 2)	Cited2
chr10	18022699	18023380	18022699	18022817	18023330	18023380	5.91143	7.49754	9.14792	15.365	12.6122	18.8791	intron (Abracl, intron 1 of 2)	Abracl
chr10	18407405	18408027	18407531	18407405	18408027	18407907	3.98605	6.52149	3.37926	10.4918	6.35202	13.7761	promoter-TSS (Nhsl1)	Nhsl1
chr10	18494756	18495366	18494875	18494756	18495273	18495366	12.6069	14.8666	30.5454	42.6781	34.6811	46.8134	intron (Nhsl1, intron 2 of 7)	Nhsl1
chr10	18506296	18507169	18506296	18506354	18507127	18507169	9.90263	13.5196	26.4256	51.9963	30.4787	56.2394	intron (Nhsl1, intron 3 of 7)	Nhsl1
chr10	18844580	18845455	18844580	18844582	18845455	18845447	6.7783	4.69202	12.8214	15.1752	16.4671	18.6823	promoter-TSS (Perp)	Perp
chr10	19014952	19015509	19014952	19015105	19015446	19015509	5.97907	5.54599	8.90672	8.70313	12.3457	11.8892	exon (Tnfaip3, exon 1 of 9)	Tnfaip3
chr10	19187946	19188597	19188091	19187946	19188584	19188597	5.03316	8.24261	8.13024	27.0065	11.5311	30.8735	intron (Gm20139, intron 1 of 1)	Gm20139
chr10	19356830	19357626	19357329	19356830	19357626	19357621	5.47775	6.59851	6.30069	11.4471	9.56707	14.7825	exon (Olig3, exon 1 of 1)	Olig3
chr10	19591555	19592364	19591555	19591564	19592364	19592333	6.09365	8.11131	10.6491	22.5552	14.1899	26.3152	promoter-TSS (Ifngr1)	Ifngr1
chr10	19594248	19594778	19594248	19594464	19594743	19594778	3.98605	4.32376	3.37926	6.00874	6.35202	8.98952	intron (Ifngr1, intron 1 of 6)	Ifngr1
chr10	19933645	19934339	19933652	19933645	19934339	19934310	5.13539	8.62264	5.44562	17.5002	8.64306	21.1056	promoter-TSS (Map3k5)	Map3k5
chr10	20133389	20133915	20133389	20133545	20133888	20133915	9.24371	5.54599	17.3625	8.70313	21.1858	11.8892	intron (Map3k5, intron 26 of 29)	Map7
chr10	20148967	20149533	20148967	20148993	20149377	20149533	6.16247	5.11101	8.09162	6.57636	11.4915	9.60939	intron (Map7, intron 1 of 17)	Map7
chr10	20186726	20187183	20186790	20186726	20187126	20187183	4.897	4.72999	5.38392	8.03023	8.55552	11.1743	intron (Map7, intron 1 of 17)	4930405J17Rik
chr10	20311945	20313202	20311948	20311945	20313202	20313006	8.75722	6.62199	16.0063	16.1517	19.7777	19.7008	exon (Bclaf1, exon 1 of 12)	Bclaf1
chr10	21092697	21093370	21092955	21092697	21093278	21093370	5.42416	9.32735	9.99498	23.1371	13.5082	26.9172	Intergenic	Ahi1
chr10	21158928	21160133	21159054	21158928	21159682	21160133	4.3475	6.05258	5.00503	11.9725	8.14701	15.3368	intron (Myb, intron 1 of 14)	Myb
chr10	21160630	21161069	21160635	21160630	21161069	21160932	5.47775	6.54131	6.30069	10.517	9.56707	13.8131	exon (Myb, exon 1 of 16)	Myb
chr10	21993973	21994928	21993973	21994177	21994865	21994928	6.52124	8.77155	12.3046	23.5726	15.9311	27.3595	promoter-TSS (Sgk1)	Sgk1
chr10	22148414	22149034	22148414	22148507	22148907	22149034	7.03944	7.44796	11.5886	16.6551	15.1775	20.2287	exon (E030030I06Rik, exon 1 of 2)	E030030I06Rik
chr10	22731036	22731930	22731226	22731036	22731923	22731930	6.35329	5.72184	9.16616	8.69206	12.6318	11.8549	promoter-TSS (Tbpl1)	Tbpl1
chr10	23786571	23787542	23786882	23786571	23787542	23787468	10.7479	9.23681	33.1009	36.395	37.2825	40.4398	intron (Rps12, intron 1 of 5)	Rps12
chr10	23796824	23797308	23796824	23796877	23797112	23797308	4.13389	6.54131	3.62635	10.517	6.61356	13.8131	promoter-TSS (Slc18b1)	Slc18b1
chr10	24634271	24634826	24634271	24634391	24634694	24634826	6.49612	7.69426	10.2073	15.7431	13.7286	19.2797	Intergenic	Ctgf
chr10	24860642	24861270	24860642	24860644	24861207	24861270	6.16247	6.05017	8.09162	10.412	11.4915	13.6916	Intergenic	Med23
chr10	25359502	25360110	25359502	25359567	25360110	25360025	7.685	4.16239	12.7126	5.94119	16.3526	8.91941	promoter-TSS (Epb41l2)	Epb41l2
chr10	28074412	28075260	28074762	28074412	28075260	28075108	7.68738	6.05513	14.5646	14.3607	18.2857	17.8313	promoter-TSS (Ptprk)	Ptprk
chr10	29313109	29313646	29313109	29313141	29313589	29313646	5.79576	5.12047	7.1606	7.88699	10.475	11.0186	promoter-TSS (Echdc1)	Echdc1
chr10	30618121	30618641	30618154	30618121	30618587	30618641	5.28554	4.13035	7.98481	8.00035	11.3603	11.1425	promoter-TSS (Hint3)	Hint3
chr10	34019296	34020039	34019415	34019296	34019773	34020039	4.2023	6.24359	3.48234	14.4019	6.46254	17.8858	promoter-TSS (Rwdd1)	Rwdd1
chr10	34418273	34418673	34418273	34418344	34418673	34418670	5.60459	6.20486	9.66679	10.7015	13.1531	14.0039	promoter-TSS (Nt5dc1)	Nt5dc1
chr10	36974138	36975214	36974266	36974138	36974562	36975214	4.02562	4.42223	3.00672	5.63612	5.90741	8.59634	exon (Hdac2, exon 1 of 14)	Hdac2
chr10	37397324	37397759	37397324	37397346	37397671	37397759	8.08359	5.10839	13.8616	9.53873	17.5505	12.7626	Intergenic	Marcks
chr10	39535262	39535794	39535262	39535308	39535794	39535673	5.13539	4.78972	5.44562	6.31369	8.64306	9.33088	intron (Fyn, intron 12 of 13)	Traf3ip2
chr10	39536169	39536607	39536233	39536169	39536607	39536591	6.14183	7.43331	8.4345	13.4011	11.8498	16.8381	intron (Fyn, intron 12 of 13)	Traf3ip2
chr10	39612641	39613699	39613170	39612641	39613699	39613596	6.21123	4.64105	10.4845	7.22919	14.0167	10.3166	exon (Traf3ip2, exon 1 of 9)	Traf3ip2
chr10	39731134	39732531	39731369	39731134	39732446	39732531	6.89597	7.21521	12.1847	15.705	15.8053	19.2401	promoter-TSS (Rev3l)	E130307A14Rik
chr10	39898694	39899336	39898870	39898694	39899250	39899336	5.98978	5.85176	8.92503	11.9244	12.366	15.2837	exon (Mfsd4b4, exon 1 of 4)	Mfsd4b4
chr10	40141829	40142453	40141980	40141829	40142401	40142453	8.50588	6.05513	15.0757	14.3607	18.809	17.8313	exon (Slc16a10, exon 1 of 6)	Slc16a10
chr10	40257939	40258955	40258295	40257939	40258889	40258955	10.43	7.18959	27.5411	18.8625	31.6186	22.5135	promoter-TSS (Gtf3c6)	Gtf3c6
chr10	40301858	40302631	40302045	40301858	40302601	40302631	7.97041	16.0559	18.0185	48.0021	21.8604	52.2012	promoter-TSS (Amd1)	Amd1
chr10	40348933	40349810	40348937	40348933	40349810	40349396	3.76595	3.96458	2.39316	5.51228	5.24221	8.45733	promoter-TSS (Cdk19)	Cdk19
chr10	41006579	41006986	41006612	41006579	41006962	41006986	8.72786	9.51463	16.4563	20.7476	20.2487	24.4621	Intergenic	Gpr6
chr10	41450163	41450641	41450217	41450163	41450513	41450641	3.47016	5.89701	3.3581	15.1399	6.32388	18.6445	promoter-TSS (Zbtb24)	Zbtb24
chr10	41477283	41478015	41477369	41477283	41477717	41478015	3.88562	9.2173	2.78394	19.6482	5.67477	23.3294	intron (Mical1, intron 1 of 22)	Mical1
chr10	41479758	41480615	41479758	41479799	41480533	41480615	22.6278	28.5439	73.8441	110.443	78.5129	115.155	intron (Mical1, intron 5 of 22)	Mical1
chr10	41489829	41490733	41489829	41490326	41490733	41490641	4.85703	3.20566	5.01858	3.05269	8.16634	5.73667	promoter-TSS (Ppil6)	Smpd2
chr10	41518635	41520200	41518732	41518635	41519891	41520200	10.63	9.59239	24.9537	24.8139	28.9778	28.6317	promoter-TSS (Cd164)	Cd164
chr10	41552544	41553344	41552544	41552590	41553316	41553344	34.0884	31.5113	161.818	146.613	166.983	151.516	intron (Ccdc162, intron 15 of 20)	5730435O14Rik
chr10	41809594	41810726	41810037	41809594	41810557	41810726	4.41342	4.88772	4.59007	7.11077	7.68183	10.191	promoter-TSS (Cep57l1)	Cep57l1
chr10	42089111	42089906	42089196	42089111	42089821	42089906	9.96512	14.5693	23.0952	41.37	27.0717	45.4875	Intergenic	Armc2
chr10	42163495	42163986	42163527	42163495	42163965	42163986	9.58607	13.9746	18.4916	38.7814	22.3505	42.8622	Intergenic	Foxo3
chr10	42276016	42278395	42276375;42277824	42276016	42277062;42278395	42278307	5.6623;3.94821	8.62264	10.51893;4.27077	17.5002	14.05498;7.33907	21.1056	promoter-TSS (Foxo3)	Foxo3
chr10	42478225	42478655	42478227	42478225	42478583	42478655	7.04483	4.91917	10.748	6.87318	14.2937	9.91891	exon (Afg1l, exon 1 of 13)	Afg1l
chr10	42501851	42502691	42501878	42501851	42502639	42502691	7.18955	7.1328	10.982	14.6301	14.5495	18.1219	exon (Snx3, exon 1 of 4)	Snx3
chr10	42678611	42679349	42678792	42678611	42679349	42679197	10.2708	6.81119	20.8022	17.0417	24.725	20.6266	promoter-TSS (Ostm1)	Ostm1
chr10	42940276	42940875	42940322	42940276	42940742	42940875	4.2387	5.64931	3.78884	7.83838	6.79717	10.9605	intron (Scml4, intron 6 of 8)	Scml4
chr10	43221044	43222075	43221175	43221044	43221731	43222075	6.16247	7.69827	8.09162	15.2833	11.4915	18.7963	promoter-TSS (Pdss2)	Pdss2
chr10	43299798	43300334	43299849	43299798	43300270	43300334	7.87188	15.4613	14.4304	45.3228	18.148	49.4908	intron (Pdss2, intron 2 of 7)	Pdss2
chr10	43310772	43311311	43311020	43310772	43311311	43311130	5.61028	3.44342	7.53412	2.71466	10.8888	5.36275	intron (Pdss2, intron 2 of 7)	Pdss2
chr10	43540521	43541035	43540521	43540673	43540965	43541035	3.35544	5.73763	2.74848	14.3281	5.63173	17.7966	intron (1700021F05Rik, intron 1 of 3)	1700021F05Rik
chr10	43578331	43580251	43578746	43578331	43580251	43580237	7.31386	11.8933	20.3695	30.0381	24.2789	33.9719	exon (Cd24a, exon 1 of 2)	Cd24a
chr10	44084395	44085072	44084416	44084395	44085072	44085014	6.71753	4.32212	11.8543	5.1824	15.4542	8.09664	Intergenic	Crybg1
chr10	44268182	44268666	44268182	44268193	44268666	44268602	6.84546	6.30226	11.6672	11.291	15.2599	14.6195	promoter-TSS (Atg5)	Atg5
chr10	44730616	44731340	44730745	44730616	44731270	44731340	17.3397	31.5172	60.626	126.68	65.1702	131.484	Intergenic	Prdm1
chr10	50592422	50593030	50592422	50592459	50592982	50593030	8.21663	9.34643	14.0826	23.7336	17.7882	27.5262	promoter-TSS (Ascc3)	Ascc3
chr10	52233410	52234405	52233410	52233595	52234069	52234405	5.82011	4.89581	7.18221	5.90308	10.517	8.8783	intron (Dcbld1, intron 1 of 9)	Dcbld1
chr10	52417371	52417994	52417520	52417371	52417994	52417820	5.20306	6.56045	6.18908	17.7166	9.43406	21.3284	exon (Nus1, exon 1 of 5)	Nus1
chr10	54073768	54074148	54073768	54073776	54074105	54074148	4.83662	5.39496	5.87074	7.3964	9.09491	10.4897	intron (Man1a, intron 2 of 12)	Man1a
chr10	54074773	54076147	54074985	54074773	54075964	54076147	7.79233	5.04462	15.7121	8.71635	19.4774	11.9067	promoter-TSS (Gm16998)	Man1a
chr10	57675589	57676125	57675638	57675589	57676086	57676125	11.2979	11.8933	24.3756	30.0381	28.392	33.9719	intron (Pkib, intron 2 of 4)	Pkib
chr10	58231811	58232850	58231837	58231811	58232526	58232850	2.91046	2.72225	7.19722	11.2616	10.5334	14.5848	exon (Dux, exon 1 of 1)	Dux
chr10	58255361	58255858	58255362	58255361	58255690	58255858	4.94686	5.72184	6.68265	8.69206	9.97429	11.8549	promoter-TSS (Gcc2)	Gcc2
chr10	58322851	58323777	58322881	58322851	58323777	58323729	6.47604	3.46138	9.37884	4.80802	12.8519	7.69378	promoter-TSS (Lims1)	Gcc2
chr10	58446674	58447370	58446698	58446674	58447327	58447370	9.91893	7.30178	21.8706	20.5454	25.8144	24.247	exon (Ranbp2, exon 1 of 29)	Ranbp2
chr10	59221256	59222296	59221256	59221307	59222149	59222296	8.32009	6.30226	14.748	11.291	18.4749	14.6195	promoter-TSS (Sept10)	Sept10
chr10	59240900	59241564	59240954	59240900	59241501	59241564	5.05786	4.81386	7.53412	6.98764	10.8876	10.0375	Intergenic	Sowahc
chr10	59295087	59296149	59295257	59295087	59295686	59296149	6.94031	6.7675	17.1381	17.815	20.9482	21.4295	Intergenic	P4ha1
chr10	59322958	59323696	59323125	59322958	59323612	59323696	4.83662	3.38375	5.87074	3.60212	9.09491	6.35783	promoter-TSS (P4ha1)	P4ha1
chr10	59879313	59880452	59879510	59879313	59879927	59880452	6.2762	6.33078	10.9984	14.2059	14.5662	17.6698	intron (Dnajb12, intron 1 of 8)	Dnajb12
chr10	59899370	59900444	59899459	59899370	59900422	59900444	15.2479	12.4876	41.7481	53.4347	46.0699	57.6936	Intergenic	Dnajb12
chr10	59911355	59911940	59911355	59911564	59911788	59911940	4.10831	4.45998	3.09218	4.59918	6.04395	7.47155	Intergenic	Dnajb12
chr10	59920683	59922004	59920770	59920683	59921705	59922004	17.4996	8.79766	49.7896	35.0422	54.2134	39.0662	Intergenic	Ddit4
chr10	59948941	59952831	59948969;59950130	59948941	59949583;59952255	59952831	4.6938;8.7702	15.5374	4.75639;29.31443	64.5006	7.88298;33.42662	68.8705	exon (Ddit4, exon 3 of 3)	Ddit4
chr10	59972482	59973155	59972489	59972482	59973155	59972885	8.21194	12.488	19.0214	32.4821	22.8962	36.4622	Intergenic	Ddit4
chr10	59978874	59979582	59979081	59978874	59979537	59979582	5.01973	6.94864	5.87832	15.1472	9.10394	18.6523	Intergenic	Anapc16
chr10	60002627	60003424	60002627	60002657	60003367	60003424	5.64272	8.51399	8.29412	25.619	11.702	29.4569	promoter-TSS (Ascc1)	Anapc16
chr10	60042350	60043034	60042350	60042571	60043034	60042987	12.6673	8.37896	29.3421	20.6075	33.4607	24.3119	intron (Ascc1, intron 6 of 10)	Ascc1
chr10	60065305	60065988	60065370	60065305	60065930	60065988	6.26379	10.3357	9.79661	27.5396	13.2905	31.4171	intron (Ascc1, intron 9 of 10)	Spock2
chr10	60150987	60151665	60151121	60150987	60151513	60151665	6.39951	6.05439	8.86947	13.5551	12.3049	16.9974	Intergenic	Mir6906
chr10	60277439	60278000	60277439	60277580	60278000	60277989	6.05529	5.41109	8.66226	8.45862	12.0906	11.6167	promoter-TSS (Psap)	Psap
chr10	60797724	60798669	60797790	60797724	60798444	60798669	25.677	18.1654	84.2066	91.6212	88.9548	96.2211	intron (Unc5b, intron 1 of 16)	Unc5b
chr10	60830660	60831691	60831220	60830660	60831638	60831691	5.5966	7.18959	8.57014	18.8625	11.9906	22.5135	exon (Unc5b, exon 1 of 17)	Unc5b
chr10	61089188	61089736	61089221	61089188	61089736	61089690	3.63317	6.48319	2.39316	12.4575	5.24985	15.8508	intron (Pcbd1, intron 1 of 3)	Pcbd1
chr10	61147239	61147989	61147397	61147239	61147716	61147989	4.84887	8.00364	5.58641	15.3773	8.79227	18.8941	promoter-TSS (Sgpl1)	Sgpl1
chr10	61452088	61453108	61452172	61452088	61453108	61452971	7.07314	5.64931	10.797	7.83838	14.3439	10.9605	promoter-TSS (Eif4ebp2)	Eif4ebp2
chr10	61475588	61476185	61475685	61475588	61476185	61476129	5.04819	6.10235	6.24578	10.1299	9.49258	13.3885	promoter-TSS (Lrrc20)	Lrrc20
chr10	61648233	61649405	61648345	61648233	61649391	61649405	6.98623	9.77545	12.7934	26.9219	16.4362	30.7866	intron (Ppa1, intron 1 of 10)	Ppa1
chr10	61679949	61680631	61679949	61680131	61680242	61680631	4.10597	4.53944	4.31258	6.43114	7.38406	9.45734	promoter-TSS (1700022H01Rik)	1700022H01Rik
chr10	61714374	61715308	61714899	61714374	61715294	61715308	3.56515	3.84913	3.33097	3.36689	6.29252	6.10696	promoter-TSS (Aifm2)	Aifm2
chr10	62128346	62130248	62128346	62128443	62129627	62130248	8.90135	7.73064	16.2493	14.3988	20.0367	17.8811	Intergenic	Neurog3
chr10	62192672	62193317	62192790	62192672	62193102	62193317	4.45067	7.13598	3.84259	12.4204	6.87955	15.8119	intron (Tspan15, intron 4 of 7)	Mir7662
chr10	62218059	62219105	62218092	62218059	62219042	62219105	5.5283	8.17406	9.14651	17.161	12.6079	20.7482	intron (Tspan15, intron 1 of 7)	Tspan15
chr10	62221191	62222235	62221191	62221192	62221968	62222235	7.3455	7.56573	12.5686	18.3348	16.204	21.9626	intron (Tspan15, intron 1 of 7)	Tspan15
chr10	62230569	62231423	62230569	62230630	62231423	62231362	10.2498	6.05439	24.2241	13.5551	28.2288	16.9974	intron (Tspan15, intron 1 of 7)	Tspan15
chr10	62340103	62340658	62340103	62340227	62340546	62340658	4.20942	4.18948	3.49289	4.93182	6.47458	7.83124	promoter-TSS (Hk1os)	Hk1
chr10	62412983	62413549	62412983	62412985	62413364	62413549	3.38139	4.45642	2.39316	5.70152	5.24637	8.66579	intron (Hkdc1, intron 2 of 17)	Hkdc1
chr10	62650903	62651635	62650903	62650940	62651588	62651635	4.3869	4.21879	5.6181	7.70607	8.82532	10.8099	promoter-TSS (Ddx50)	Ddx50
chr10	62792066	62792605	62792066	62792145	62792378	62792605	4.79303	4.6304	4.62703	8.1129	7.74661	11.2605	promoter-TSS (Ccar1)	Ccar1
chr10	63023321	63024636	63023454	63023321	63024516	63024636	5.64272	6.09239	8.29412	13.6439	11.702	17.0909	promoter-TSS (Pbld2)	Hnrnph3
chr10	63243621	63244217	63243691	63243621	63244217	63244215	4.3869	6.05439	5.6181	13.5551	8.82532	16.9974	exon (Herc4, exon 1 of 26)	Herc4
chr10	66921148	66921841	66921400	66921148	66921786	66921841	7.87188	9.68567	14.4304	30.173	18.148	34.1083	Intergenic	1110002J07Rik
chr10	67284794	67285264	67284794	67284823	67285264	67285253	4.45067	3.63213	3.84259	3.8706	6.87955	6.67418	intron (Nrbf2, intron 1 of 3)	Nrbf2
chr10	68276296	68277370	68276693	68276296	68277159	68277370	3.51467	5.05465	2.62939	6.16412	5.49555	9.16716	intron (Arid5b, intron 2 of 9)	Arid5b
chr10	69212589	69213170	69212854	69212589	69213170	69213164	4.32464	5.35198	4.68528	6.98795	7.80844	10.0523	promoter-TSS (Rhobtb1)	A930033H14Rik
chr10	69924809	69925802	69925128	69924809	69925802	69925760	7.53191	6.54131	11.9949	10.517	15.6101	13.8131	promoter-TSS (Ank3)	Ccdc6
chr10	70060063	70061097	70060085	70060063	70060375	70061097	3.94821	7.13598	4.27077	12.4204	7.33907	15.8119	Intergenic	Ccdc6
chr10	70211206	70211715	70211303	70211206	70211645	70211715	9.66685	20.8133	24.208	70.5123	28.2112	74.9445	intron (Mrln, intron 1 of 2)	Mrln
chr10	71284958	71285587	71284983	71284958	71285536	71285587	7.53191	8.84445	11.9949	22.6615	15.6101	26.426	promoter-TSS (Ube2d1)	Ube2d1
chr10	71344658	71345146	71344764	71344658	71345141	71345146	3.76182	4.35539	3.03836	5.51396	5.94914	8.45989	promoter-TSS (Cisd1)	Cisd1
chr10	71347632	71348530	71347722	71347632	71348173	71348530	6.37389	6.05147	8.82783	11.1893	12.2599	14.5117	exon (Ipmk, exon 1 of 6)	Ipmk
chr10	72588378	72588974	72588549	72588378	72588974	72588959	11.1149	14.2968	36.4605	42.9914	40.7	47.1305	Intergenic	Zwint
chr10	74922432	74923149	74922432	74922504	74923024	74923149	8.55899	8.52308	15.1561	18.3381	18.904	21.9677	Intergenic	Gnaz
chr10	74929570	74930138	74929595	74929570	74930087	74930138	6.78833	13.0826	10.3074	34.971	13.8358	38.9932	Intergenic	Gnaz
chr10	74934510	74935738	74934608	74934510	74935088	74935738	12.6673	11.8702	29.3421	37.12	33.4607	41.1733	Intergenic	Gnaz
chr10	74952838	74953476	74952961	74952838	74953427	74953476	6.50483	6.26874	9.03153	12.8342	12.4891	16.2418	Intergenic	Gnaz
chr10	75005710	75006115	75005710	75005752	75006060	75006115	5.47775	7.43331	6.30069	13.4011	9.56707	16.8381	intron (Gnaz, intron 3 of 3)	Rsph14
chr10	75211688	75212286	75211945	75211688	75212286	75212234	4.59805	9.02086	6.03362	20.8813	9.26605	24.5978	promoter-TSS (Specc1l)	Specc1l
chr10	75373840	75374282	75373844	75373840	75374282	75374235	5.12492	5.05465	6.36205	6.16412	9.63516	9.16716	Intergenic	Gm5779
chr10	75396531	75397347	75396843	75396531	75397284	75397347	15.5878	19.0293	43.8762	61.8623	48.2262	66.2092	Intergenic	Upb1
chr10	75406848	75407370	75406876	75406848	75407370	75407172	5.13539	4.0357	5.44562	5.15689	8.64306	8.06984	exon (Upb1, exon 1 of 10)	Upb1
chr10	75428983	75429449	75429084	75428983	75429449	75429342	4.01789	5.90301	4.89499	10.1311	8.03075	13.3908	intron (Upb1, intron 5 of 9)	4933407G14Rik
chr10	75516527	75518266	75517055	75516527	75518017	75518266	6.7783	10.3357	12.8214	27.5396	16.4671	31.4171	promoter-TSS (Snrpd3)	Gucd1
chr10	75644030	75644411	75644032	75644030	75644385	75644411	5.47775	6.24398	6.30069	9.59631	9.56707	12.8419	promoter-TSS (Susd2)	Susd2
chr10	75737126	75737928	75737289	75737126	75737670	75737928	8.59844	13.9323	18.7807	38.7029	22.6505	42.7785	intron (Cabin1, intron 15 of 36)	Cabin1
chr10	75859880	75860393	75859902	75859880	75860263	75860393	5.97907	4.53763	8.90672	5.5643	12.3457	8.52053	exon (Mif, exon 1 of 3)	Mif
chr10	76031822	76032817	76031822	76031824	76032793	76032817	6.16247	5.94665	8.09162	8.70313	11.4915	11.8908	promoter-TSS (Zfp280b)	Zfp280b
chr10	76426379	76426942	76426455	76426379	76426747	76426942	6.84719	6.51697	9.99498	12.9461	13.5088	16.3582	intron (Pcnt, intron 10 of 41)	Pcnt
chr10	77024210	77024775	77024210	77024247	77024714	77024775	6.66717	13.6773	13.4484	37.5006	17.125	41.5632	intron (Gm3137, intron 1 of 3)	Gm3137
chr10	77032915	77033628	77032984	77032915	77033538	77033628	5.75252	5.83642	7.77999	11.1285	11.1492	14.4469	promoter-TSS (Slc19a1)	Slc19a1
chr10	77258805	77259771	77258874	77258805	77259771	77259631	6.26379	6.41132	9.79661	16.0609	13.2905	19.6068	promoter-TSS (Pofut2)	Pofut2
chr10	77515451	77516257	77515451	77515625	77516244	77516257	3.44854	5.58597	2.7189	9.50824	5.59588	12.7301	promoter-TSS (Fam207a)	Fam207a
chr10	77581506	77582577	77581506	77581609	77582130	77582577	7.11794	7.14839	12.598	13.3326	16.2362	16.7568	intron (Pttg1ip, intron 1 of 5)	Pttg1ip
chr10	77605848	77606789	77605882	77605848	77606688	77606789	9.91893	10.968	21.8706	26.4018	25.8144	30.2524	promoter-TSS (Sumo3)	Sumo3
chr10	77621905	77622863	77622064	77621905	77622671	77622863	6.85862	8.14621	10.8497	19.6011	14.3995	23.2725	promoter-TSS (Ube2g2)	Ube2g2
chr10	77666105	77666980	77666329	77666105	77666864	77666980	11.451	13.6129	39.8346	42.9859	44.1252	47.1239	Intergenic	Tspear
chr10	77677639	77678051	77677639	77677668	77678051	77678051	6.50483	4.42223	9.03153	5.63612	12.4891	8.59634	Intergenic	Tspear
chr10	77689816	77690944	77689816	77689939	77690870	77690944	41.4284	29.1332	164.563	220.641	169.741	225.858	exon (Gm19402, exon 1 of 1)	Gm19402
chr10	77741851	77742580	77741943	77741851	77742531	77742580	6.84719	6.59851	9.99498	11.4471	13.5088	14.7825	intron (Tspear, intron 1 of 11)	Gm10100
chr10	77787452	77788204	77787834	77787452	77788195	77788204	4.79303	9.81197	4.62703	21.8627	7.74661	25.608	intron (Tspear, intron 1 of 11)	Gm19668
chr10	77798238	77799245	77798358	77798238	77798721	77799245	5.82011	6.52149	7.18221	10.4918	10.517	13.7761	exon (Gm19668, exon 1 of 1)	Gm19668
chr10	77814608	77815390	77814608	77814670	77814914	77815390	5.13539	5.94665	5.44562	8.70313	8.64306	11.8908	exon (Gm2696, exon 1 of 1)	Gm2696
chr10	77826274	77827065	77826287	77826274	77826907	77827065	15.0638	7.75719	38.4907	21.6909	42.7656	25.4272	exon (Krtap10-4, exon 1 of 1)	Krtap10-4
chr10	77835999	77836609	77835999	77836067	77836531	77836609	7.18955	6.87345	10.982	12.3817	14.5495	15.7612	exon (Krtap10-10, exon 1 of 1)	Krtap10-10
chr10	77846818	77848053	77846818	77846822	77847935	77848053	21.3538	31.3615	75.7829	132.634	80.4663	137.466	intron (Tspear, intron 2 of 11)	Gm10318
chr10	77861890	77862720	77862136	77861890	77862640	77862720	9.92842	10.1727	19.6383	24.8512	23.5304	28.6707	exon (Gm3285, exon 1 of 1)	Gm3285
chr10	78009252	78010015	78009409	78009252	78010015	78009966	10.0209	4.64105	20.917	7.22919	24.8476	10.3166	exon (Pfkl, exon 1 of 22)	Pfkl
chr10	78324163	78325218	78324600	78324163	78325116	78325218	11.9604	12.488	28.0629	32.4821	32.1508	36.4622	intron (Agpat3, intron 2 of 9)	Mir7659
chr10	78464641	78465043	78464641	78464740	78464989	78465043	4.10831	4.54079	3.09218	7.31371	6.04395	10.405	exon (Pdxk, exon 1 of 11)	Pdxk
chr10	79533148	79533996	79533219	79533148	79533944	79533996	9.57524	7.44796	19.0145	16.6551	22.8883	20.2287	intron (Plpp2, intron 1 of 5)	Plpp2
chr10	79615856	79616235	79615856	79615902	79616228	79616235	7.18955	8.52308	10.982	18.3381	14.5495	21.9677	Intergenic	C2cd4c
chr10	79631254	79631811	79631396	79631254	79631792	79631811	6.50483	9.81197	9.03153	21.8627	12.4891	25.608	intron (Shc2, intron 1 of 12)	Shc2
chr10	79681128	79682179	79681657	79681128	79682137	79682179	9.6804	6.05639	21.9799	15.9615	25.9268	19.5038	promoter-TSS (Cdc34)	Cdc34
chr10	79704201	79704653	79704336	79704201	79704650	79704653	3.81586	4.55025	3.33272	7.04422	6.29759	10.1108	promoter-TSS (Bsg)	Bsg
chr10	79780037	79781118	79780272	79780037	79780794	79781118	4.13825	10.1093	4.62703	22.9902	7.72777	26.7669	TTS (Prss57)	Fstl3
chr10	79821587	79825097	79822173;79824456	79821587	79823419;79825097	79824994	9.10269;8.71663	12.6683	20.30242;17.45966	37.5202	24.2111;21.28521	41.5831	intron (Misp, intron 1 of 4)	Misp
chr10	79853495	79856132	79853495	79853542	79855319	79856132	5.70298	7.10617	10.2334	15.4733	13.7556	19.0011	exon (E130317F20Rik, exon 1 of 1)	E130317F20Rik
chr10	79920922	79921536	79921011	79920922	79921536	79921514	7.40266	9.68132	13.5725	22.1756	17.2528	25.9286	exon (Kiss1r, exon 4 of 5)	Kiss1r
chr10	79926609	79927030	79926609	79926681	79927026	79927030	4.20682	3.78311	3.97279	4.17024	7.0178	6.99477	promoter-TSS (Arid3a)	Arid3a
chr10	79932474	79933655	79932720	79932474	79933655	79933486	14.7215	16.0559	37.1499	48.0021	41.4053	52.2012	intron (Arid3a, intron 3 of 8)	Arid3a
chr10	79933959	79934977	79934151	79933959	79934830	79934977	54.1731	51.6631	255.139	328.546	260.598	334.09	intron (Arid3a, intron 3 of 8)	Arid3a
chr10	79936687	79937732	79936985	79936687	79937526	79937732	10.8386	7.83606	26.5576	23.3739	30.617	27.1582	intron (Arid3a, intron 3 of 8)	Arid3a
chr10	80053354	80054608	80053354	80053368	80054608	80054519	7.13069	9.32735	12.6217	23.1371	16.2607	26.9172	promoter-TSS (Gpx4)	Gpx4
chr10	80075144	80075931	80075227	80075144	80075618	80075931	3.27737	5.04462	2.79275	8.71635	5.68397	11.9067	intron (Sbno2, intron 4 of 31)	Gpx4
chr10	80098540	80099049	80098674	80098540	80099049	80098976	5.80332	4.18948	8.22251	4.93182	11.6249	7.83124	intron (Sbno2, intron 1 of 31)	Sbno2
chr10	80114697	80116070	80114984	80114697	80116070	80115958	5.69435	3.66571	8.03925	5.07934	11.4209	7.98675	promoter-TSS (Stk11)	Stk11
chr10	80142221	80142840	80142227	80142221	80142735	80142840	5.6623	6.51697	10.5189	12.9461	14.055	16.3582	exon (Atp5d, exon 1 of 3)	Atp5d
chr10	80145452	80146704	80146039	80145452	80146704	80146397	4.84766	4.22187	5.0058	4.99477	8.15016	7.89638	TTS (Atp5d)	Midn
chr10	80147793	80149939	80147793	80147869	80149939	80149511	7.62395	6.92275	13.0554	22.7301	16.718	26.4955	promoter-TSS (Midn)	Midn
chr10	80158209	80160313	80159126	80158209	80159691	80160313	3.30631	6.10235	1.75263	10.1299	4.48522	13.3885	TTS (Midn)	Cirbp
chr10	80167526	80168558	80167602	80167526	80168376	80168558	16.1901	8.90461	45.0166	29.3196	49.3821	33.2373	intron (Cirbp, intron 1 of 6)	Cirbp
chr10	80172723	80173279	80172753	80172723	80173164	80173279	6.05529	5.35198	8.66226	6.98795	12.0906	10.0523	promoter-TSS (1600002K03Rik)	1600002K03Rik
chr10	80249195	80249591	80249278	80249195	80249585	80249591	5.75252	3.937	7.77999	6.4505	11.1492	9.47842	promoter-TSS (Ndufs7)	Ndufs7
chr10	80260891	80261970	80261019	80260891	80261888	80261970	3.81586	5.29759	3.33272	10.3106	6.29759	13.5804	promoter-TSS (Gamt)	Gamt
chr10	80282612	80283453	80283108	80282612	80283452	80283453	4.2387	7.41078	3.78884	13.3694	6.79717	16.7954	exon (Dazap1, exon 8 of 12)	Mir6911
chr10	80292316	80292977	80292352	80292316	80292977	80292684	4.03052	6.05017	3.69816	10.412	6.69615	13.6916	intron (Rps15, intron 1 of 3)	Rps15
chr10	80323441	80324138	80323493	80323441	80323936	80324138	4.95271	4.88772	5.17476	7.11077	8.33108	10.191	intron (Pcsk4, intron 9 of 14)	2310011J03Rik
chr10	80331327	80332612	80331327;80332104	80331580	80331751;80332612	80332202	3.56182;4.07676	2.6488	2.12727;5.52119	1.40864	4.90871;8.72073	3.81143	intron (Reep6, intron 1 of 5)	Reep6
chr10	80398651	80400591	80398675	80398651	80400591	80400131	3.38139	4.71006	2.39316	8.91532	5.24637	12.1151	promoter-TSS (Mbd3)	Mbd3
chr10	80577151	80578523	80577425	80577151	80578002	80578523	4.79303	4.2328	4.62703	7.17413	7.74661	10.2575	promoter-TSS (Klf16)	Klf16
chr10	80605904	80606970	80606219	80605904	80606728	80606970	8.21663	10.4066	14.0826	24.1343	17.7882	27.9384	exon (Adat3, exon 2 of 2)	Mir6912
chr10	80610389	80611006	80610389	80610416	80610676	80611006	4.79303	5.05465	4.62703	6.16412	7.74661	9.16716	intron (Scamp4, intron 4 of 6)	Mir6912
chr10	80622063	80622729	80622081	80622063	80622729	80622721	8.55899	9.34789	15.1561	21.5309	18.904	25.2628	promoter-TSS (Csnk1g2)	Csnk1g2
chr10	80669489	80670392	80669893	80669489	80670194	80670392	4.64265	4.75732	4.96095	5.3659	8.10005	8.30644	exon (Mknk2, exon 6 of 14)	Mknk2
chr10	80675960	80676931	80675960	80676235	80676931	80676866	8.21663	11.5608	14.0826	28.7703	17.7882	32.6739	promoter-TSS (Mknk2)	Mknk2
chr10	80677839	80678865	80677839	80677960	80678375	80678865	6.66082	5.38293	10.4999	11.9249	14.0353	15.285	Intergenic	Mknk2
chr10	80701652	80703120	80702433	80701652	80703031	80703120	3.98204	5.41919	4.33717	10.9428	7.40885	14.2485	promoter-TSS (Izumo4)	Izumo4
chr10	80797597	80799008	80797597	80797774	80798797	80799008	4.73713	7.10617	6.30069	15.4733	9.55129	19.0011	promoter-TSS (Sf3a2)	Plekhj1
chr10	80826230	80827114	80826298	80826230	80827114	80827056	9.41246	8.90461	23.1197	29.3196	27.0975	33.2373	promoter-TSS (Oaz1-ps)	Oaz1
chr10	80900390	80901763	80900390	80900540	80901115	80901763	8.74265	9.63844	16.4827	27.1903	20.2759	31.0616	promoter-TSS (Timm13)	Timm13
chr10	80913906	80914891	80914031	80913906	80914870	80914891	110.378	126.007	786.898	1077.84	793.082	1084.39	intron (Lmnb2, intron 1 of 11)	Lmnb2
chr10	80917154	80918517	80917255	80917154	80917559	80918517	5.03316	7.91346	8.13024	18.5996	11.5311	22.2453	intron (Lmnb2, intron 1 of 11)	Lmnb2
chr10	80928702	80930596	80928716;80929853	80928702	80929225;80930333	80930596	4.79303;9.13584	12.6031	4.62703;20.90435	36.7126	7.74661;24.83301	40.7606	promoter-TSS (Gadd45b)	Gadd45b
chr10	80937559	80938290	80937559	80937575	80938161	80938290	15.268	27.0138	62.8366	104.363	67.4076	109.041	Intergenic	Gadd45b
chr10	80985656	80986104	80985721	80985656	80986104	80986074	4.1943	5.44819	5.25406	10.2985	8.41464	13.564	intron (Gng7, intron 2 of 3)	Gng7
chr10	81092543	81092946	81092622	81092543	81092908	81092946	4.55548	3.36433	4.81063	3.76518	7.94191	6.53592	intron (Creb3l3, intron 2 of 11)	Creb3l3
chr10	81105685	81106655	81105685	81105743	81106655	81106481	9.17805	8.99012	23.1728	33.421	27.161	37.4139	exon (Map2k2, exon 1 of 11)	Map2k2
chr10	81128173	81129640	81128549	81128173	81129460	81129640	3.70133	6.54131	2.7189	10.517	5.59993	13.8131	Intergenic	Zbtb7a
chr10	81134073	81134590	81134147	81134073	81134590	81134573	5.47775	3.25848	6.30069	2.42966	9.56707	5.01358	Intergenic	Zbtb7a
chr10	81136036	81137039	81136036	81136137	81137039	81136884	6.84719	3.42423	9.99498	5.14328	13.5088	8.05277	exon (Zbtb7a, exon 1 of 3)	Zbtb7a
chr10	81137384	81138670	81137384	81137404	81137946	81138670	6.15223	3.31715	8.45153	4.25303	11.8683	7.08146	intron (Zbtb7a, intron 1 of 2)	Zbtb7a
chr10	81141088	81142697	81141667	81141088	81142697	81142665	6.54851	8.719	10.7095	19.2339	14.2543	22.8941	intron (Zbtb7a, intron 1 of 2)	Zbtb7a
chr10	81167151	81167989	81167631	81167151	81167964	81167989	5.64272	5.35322	8.29412	8.69775	11.702	11.8652	intron (Pias4, intron 1 of 10)	Pias4
chr10	81168727	81169587	81169091	81168727	81169456	81169587	4.79303	9.2173	4.62703	19.6482	7.74661	23.3294	Intergenic	Pias4
chr10	81176330	81178166	81176330	81176395	81177479	81178166	9.13584	7.78809	20.9044	28.238	24.833	32.1314	intron (Eef2, intron 1 of 13)	Eef2
chr10	81182176	81183295	81182398	81182176	81183252	81183295	5.51678	10.9975	7.72434	28.2875	11.0851	32.1825	promoter-TSS (Dapk3)	Dapk3
chr10	81232788	81233374	81233000	81232788	81233374	81233329	3.45519	5.29759	2.72762	10.3106	5.60882	13.5804	promoter-TSS (Zfr2)	Zfr2
chr10	81284711	81286081	81285746	81284711	81286039	81286081	5.34221	5.83642	7.74732	11.1285	11.1124	14.4469	intron (Tjp3, intron 1 of 20)	Tjp3
chr10	81289811	81290496	81289811	81289927	81290227	81290496	5.41032	3.38375	6.85931	3.60212	10.1584	6.35783	intron (Tjp3, intron 1 of 20)	Tjp3
chr10	81320183	81321250	81320183	81320316	81320486	81321250	3.56147	5.56819	2.70875	12.3899	5.58226	15.7694	promoter-TSS (Cactin)	Cactin
chr10	81363140	81364049	81363140	81363615	81363668	81364049	4.10831	3.64018	3.09218	2.83203	6.04395	5.49233	TTS (4930404N11Rik)	4930404N11Rik
chr10	81388350	81388914	81388438	81388350	81388889	81388914	9.426	14.9758	25.3847	47.3204	29.4181	51.5117	TTS (Dohh)	Mir6913
chr10	81392413	81393427	81392413	81392434	81393281	81393427	7.97251	7.20627	15.099	17.5162	18.8347	21.1219	promoter-TSS (Smim24)	Smim24
chr10	81396735	81398842	81397347	81396735	81398664	81398842	5.38906	6.51697	6.17294	12.9461	9.41482	16.3582	exon (Nfic, exon 9 of 9)	Smim24
chr10	81399232	81400702	81399448	81399232	81400702	81400624	4.45067	7.73064	3.84259	14.3988	6.87955	17.8811	exon (Nfic, exon 9 of 9)	Smim24
chr10	81410830	81412297	81411079	81410830	81412297	81412150	11.6371	12.3524	26.8322	36.8522	30.9028	40.9037	intron (Nfic, intron 2 of 9)	Mir1191b
chr10	81414014	81414928	81414014	81414033	81414341	81414928	4.2387	4.42223	3.78884	5.63612	6.79717	8.59634	intron (Nfic, intron 2 of 9)	Mir1191b
chr10	81416629	81417408	81416629	81416682	81417361	81417408	22.132	31.6538	88.1782	158.569	92.9521	163.53	promoter-TSS (Mir1191b)	Mir1191b
chr10	81432713	81433178	81432713	81432745	81433014	81433178	3.49312	3.86532	2.39316	3.16212	5.23123	5.88586	Intergenic	Nfic
chr10	81450053	81450482	81450101	81450053	81450430	81450482	8.20579	12.5909	25.1588	57.8539	29.1841	62.1612	Intergenic	Nfic
chr10	81495986	81496772	81496186	81495986	81496487	81496772	4.03052	3.95674	3.69816	4.99477	6.69615	7.89585	promoter-TSS (Ncln)	Ncln
chr10	81541079	81543844	81541830;81542713	81541079	81542270;81543228	81543844	3.93594;4.84881	6.59851	3.0887;5.0058	11.4471	6.00786;8.15214	14.7825	intron (Gna11, intron 1 of 6)	Gna11
chr10	81546175	81546773	81546374	81546175	81546752	81546773	3.87905	3.88081	2.77476	4.83969	5.66379	7.72701	Intergenic	Gna11
chr10	81643286	81644005	81643286	81643467	81643946	81644005	5.08263	3.53419	5.67377	5.87241	8.88283	8.84595	exon (Ankrd24, exon 17 of 20)	Gm10778
chr10	82048132	82048611	82048156	82048132	82048541	82048611	4.64265	3.40559	4.96095	3.43892	8.10005	6.18232	intron (Zfp873, intron 1 of 2)	Zfp873
chr10	82622501	82623522	82622849	82622501	82623464	82623522	3.21432	5.40409	2.47878	9.49846	5.34029	12.7146	exon (1190007I07Rik, exon 1 of 3)	1190007I07Rik
chr10	82629682	82630314	82629785	82629682	82630307	82630314	5.75252	6.05258	7.77999	11.9725	11.1492	15.3368	exon (Tdg, exon 1 of 10)	Gm9855
chr10	82763906	82764815	82763906	82763910	82764268	82764815	4.8402	3.29253	5.57137	4.59841	8.77635	7.45167	promoter-TSS (Nfyb)	Nfyb
chr10	82858893	82859766	82858916	82858893	82859508	82859766	10.2708	6.37515	20.8022	17.6449	24.725	21.2559	intron (Txnrd1, intron 1 of 13)	Txnrd1
chr10	82860156	82860813	82860204	82860156	82860813	82860789	6.66082	6.97129	10.4999	12.131	14.0353	15.5002	exon (Txnrd1, exon 1 of 14)	Txnrd1
chr10	82876209	82876692	82876403	82876209	82876692	82876624	3.07083	3.60177	1.89964	3.16702	4.65224	5.89181	intron (Txnrd1, intron 3 of 13)	Eid3
chr10	82942942	82943339	82943010	82942942	82943339	82943311	6.16247	3.95673	8.09162	4.25667	11.4915	7.0891	Intergenic	Chst11
chr10	83119953	83120585	83119953	83120039	83120494	83120585	7.12294	8.44653	13.943	18.1894	17.6347	21.8143	intron (Chst11, intron 2 of 2)	Chst11
chr10	83120972	83121437	83120972	83121065	83121357	83121437	6.71753	5.22382	11.8543	7.09213	15.4542	10.1678	intron (Chst11, intron 2 of 2)	Chst11
chr10	83648277	83648900	83648593	83648277	83648900	83648897	4.29922	8.02797	4.39073	15.4136	7.47046	18.9404	promoter-TSS (Appl2)	Appl2
chr10	83722212	83722903	83722433	83722212	83722728	83722903	2.96492	8.3253	2.0515	16.4469	4.8131	20.0155	promoter-TSS (1500009L16Rik)	1500009L16Rik
chr10	83984917	83985687	83984965	83984917	83985546	83985687	11.5037	21.4452	36.7385	78.8339	40.9836	83.3356	Intergenic	1500009L16Rik
chr10	84621852	84622657	84622304	84621852	84622636	84622657	3.81586	5.10012	3.33272	11.2033	6.29759	14.5262	promoter-TSS (Polr3b)	Polr3b
chr10	84917160	84917967	84917593	84917160	84917967	84917841	4.62253	4.88772	4.38205	7.11077	7.45809	10.191	promoter-TSS (Ric8b)	Ric8b
chr10	85125227	85125681	85125262	85125227	85125620	85125681	4.3475	7.75607	5.00503	16.3439	8.14701	19.9001	intron (Mterf2, intron 2 of 2)	Mterf2
chr10	85184656	85185667	85184802	85184656	85185128	85185667	3.90834	5.7737	3.95042	8.76004	6.99249	11.9546	promoter-TSS (Cry1)	Cry1
chr10	85916640	85917265	85916726	85916640	85917183	85917265	4.10597	6.91723	4.31258	15.5124	7.38406	19.0424	promoter-TSS (Prdm4)	Prdm4
chr10	85957419	85957913	85957419	85957426	85957850	85957913	4.52556	3.67478	4.22866	3.74953	7.29268	6.51902	exon (Rtcb, exon 1 of 12)	Rtcb
chr10	86387998	86388478	86388024	86387998	86388478	86388409	8.09504	8.91997	14.353	18.5678	18.0665	22.2104	intron (Syn3, intron 4 of 13)	Timp3
chr10	86778510	86779127	86778510	86778620	86779115	86779127	6.31204	4.35159	9.48874	6.61786	12.968	9.65314	promoter-TSS (Nt5dc3)	Nt5dc3
chr10	88730707	88731792	88731075	88730707	88731792	88731660	4.59094	4.80236	4.60833	6.64744	7.70283	9.68374	promoter-TSS (Gm4925)	Gm4925
chr10	88885730	88886631	88885862	88885730	88886311	88886631	4.52556	5.35198	4.22866	6.98795	7.29268	10.0523	exon (Slc5a8, exon 1 of 15)	Slc5a8
chr10	89685759	89686538	89685805	89685759	89686418	89686538	3.30708	4.93659	2.11986	7.84998	4.89592	10.9727	promoter-TSS (1500026H17Rik)	Scyl2
chr10	89744880	89745327	89744904	89744880	89745327	89745326	3.70133	6.44032	2.7189	10.7425	5.59993	14.0469	exon (Uhrf1bp1l, exon 1 of 21)	Uhrf1bp1l
chr10	91082023	91082763	91082129	91082023	91082763	91082686	9.24371	5.2939	17.3625	7.88699	21.1858	11.0162	promoter-TSS (Ikbip)	Apaf1
chr10	91123213	91124148	91123460	91123213	91124139	91124148	12.4133	7.78189	31.4919	19.2982	35.6469	22.9607	exon (Slc25a3, exon 2 of 8)	Slc25a3
chr10	91171130	91172095	91171363	91171130	91171846	91172095	7.18955	7.08418	10.982	13.2094	14.5495	16.6303	promoter-TSS (Tmpo)	Tmpo
chr10	91181532	91182067	91181532	91181552	91181865	91182067	4.87492	5.79808	6.54952	9.55139	9.83012	12.7813	Intergenic	Tmpo
chr10	91183264	91183879	91183264	91183275	91183879	91183713	6.18013	5.40409	10.024	9.49846	13.5415	12.7146	Intergenic	Tmpo
chr10	92721972	92722787	92721972	92722027	92722336	92722787	4.32464	7.271	4.68528	15.8243	7.80844	19.3616	promoter-TSS (Nedd1)	Nedd1
chr10	93275306	93277089	93275821;93276496	93275306	93276170;93277089	93276819	6.14212;2.85149	7.73064	9.96709;1.43288	14.3988	13.46687;4.04832	17.8811	intron (Elk3, intron 2 of 4)	Elk3
chr10	93681908	93682586	93681908	93681914	93682586	93682577	3.81586	5.64931	3.33272	7.83838	6.29759	10.9605	intron (Gm15915, intron 1 of 5)	Gm15915
chr10	93759354	93759980	93759354	93759456	93759980	93759951	9.58607	4.45998	18.4916	4.59918	22.3505	7.47155	Intergenic	Usp44
chr10	94035276	94036371	94035349	94035276	94036371	94036262	6.50483	8.21422	9.03153	21.2669	12.4891	24.9922	promoter-TSS (Vezt)	Vezt
chr10	94047785	94048163	94047816	94047785	94048124	94048163	4.32464	6.6589	4.68528	15.3773	7.80844	18.8945	intron (Fgd6, intron 2 of 20)	Fgd6
chr10	94129690	94130210	94129709	94129690	94130117	94130210	7.75945	9.51463	19.5299	20.7476	23.4124	24.4621	intron (Fgd6, intron 14 of 20)	Nr2c1
chr10	94567868	94568499	94567923	94567868	94568385	94568499	14.5464	13.0358	38.2593	41.0405	42.5271	45.1507	intron (Tmcc3, intron 1 of 3)	Tmcc3
chr10	94688225	94689113	94688332	94688225	94689053	94689113	5.47775	5.60375	6.30069	9.89556	9.56707	13.1512	promoter-TSS (Cep83os)	Cep83os
chr10	95416438	95417442	95416438	95416488	95417284	95417442	7.79233	4.71006	15.7121	8.91532	19.4774	12.1151	promoter-TSS (Socs2)	5730420D15Rik
chr10	95514384	95515920	95514384	95514621	95515417	95515920	6.35977	12.1906	11.1627	31.254	14.7366	35.2118	promoter-TSS (Ube2n)	Ube2n
chr10	96616371	96618482	96616522	96616371	96618455	96618482	13.7371	12.3213	43.0526	42.1397	47.3939	46.2663	exon (Btg1, exon 1 of 2)	Btg1
chr10	98913873	98915247	98913878	98913873	98915247	98915081	8.78017	5.86519	17.5756	12.7226	21.4061	16.1222	promoter-TSS (Atp2b1)	Atp2b1
chr10	99106807	99107720	99106807	99107111	99107720	99107507	5.82011	4.53763	7.18221	5.5643	10.517	8.52053	promoter-TSS (Poc1b)	Poc1b
chr10	99107989	99108611	99108159	99107989	99108611	99108359	4.03052	5.3796	3.69816	9.08463	6.69615	12.2899	exon (Galnt4, exon 1 of 1)	Galnt4
chr10	99126892	99128265	99127616	99126892	99128087	99128265	9.65436	9.08539	22.4834	35.3755	26.4503	39.4022	intron (Poc1b, intron 3 of 11)	Galnt4
chr10	99132150	99133232	99132190	99132150	99132934	99133232	10.2708	12.4544	20.8022	33.0787	24.725	37.0676	intron (Poc1b, intron 4 of 11)	Galnt4
chr10	99261355	99263414	99261355;99262945	99261517	99262246;99263301	99263414	6.84719;6.26379	7.73064	9.99498;9.79661	14.3988	13.50878;13.29047	17.8811	promoter-TSS (Dusp6)	Dusp6
chr10	100015533	100016248	100015553	100015533	100016132	100016248	6.71753	4.37363	11.8543	7.52108	15.4542	10.6183	promoter-TSS (Kitl)	Kitl
chr10	100487087	100487843	100487211	100487087	100487843	100487653	4.73149	3.78399	5.68486	4.63509	8.89466	7.5095	promoter-TSS (Tmtc3)	Tmtc3
chr10	105567067	105567504	105567067	105567139	105567491	105567504	3.90834	4.08842	3.95042	7.09213	6.99249	10.1652	intron (Tmtc2, intron 1 of 11)	Tmtc2
chr10	105841032	105841506	105841032	105841061	105841506	105841412	7.87427	4.72999	13.0285	8.03023	16.69	11.1743	promoter-TSS (Ccdc59)	Mettl25
chr10	108161622	108162837	108161817	108161622	108162669	108162837	8.90135	12.9268	16.2493	38.7489	20.0367	42.825	promoter-TSS (Ppp1r12a)	Ppp1r12a
chr10	108331889	108332669	108331920	108331889	108332585	108332669	7.52363	7.44796	14.7218	16.6551	18.4484	20.2287	promoter-TSS (Pawr)	Pawr
chr10	108345244	108345574	108345271	108345244	108345561	108345574	4.84423	5.22382	5.2964	7.09213	8.46172	10.1678	intron (Pawr, intron 2 of 6)	Pawr
chr10	110744855	110745907	110744936	110744855	110745499	110745907	3.93594	7.73064	3.0887	14.3988	6.00786	17.8811	promoter-TSS (E2f7)	E2f7
chr10	110919831	110920475	110919844	110919831	110920475	110920410	8.93652	7.37354	22.1146	19.3106	26.0772	22.9736	promoter-TSS (Csrp2)	Csrp2
chr10	111009594	111010295	111009817	111009594	111010112	111010295	4.79303	6.83864	4.62703	11.4569	7.74661	14.8033	exon (Zdhhc17, exon 1 of 17)	Zdhhc17
chr10	111164450	111165577	111164450	111164523	111165159	111165577	7.62395	7.34956	13.0554	17.3808	16.718	20.9766	exon (Osbpl8, exon 1 of 23)	Osbpl8
chr10	111506100	111507691	111506198	111506100	111507691	111507068	11.1818	14.2968	25.3857	42.9914	29.419	47.1305	exon (Phlda1, exon 1 of 2)	Phlda1
chr10	111526752	111527450	111526752	111526845	111527391	111527450	2.85149	7.43331	1.43288	13.4011	4.04832	16.8381	Intergenic	Phlda1
chr10	111558743	111559789	111558797	111558743	111559789	111559745	40.2677	33.7215	173.767	185.081	178.982	190.165	Intergenic	4933440J02Rik
chr10	111575789	111576768	111575897	111575789	111576768	111576673	6.35805	4.67395	9.56969	5.51908	13.0529	8.46885	Intergenic	4933440J02Rik
chr10	111669549	111670021	111669634	111669549	111669982	111670021	6.16247	9.16251	8.09162	19.5546	11.4915	23.2237	Intergenic	4933440J02Rik
chr10	112928478	112929230	112928752	112928478	112929086	112929230	3.50952	4.43927	3.03785	6.51744	5.94456	9.54843	exon (Atxn7l3b, exon 1 of 1)	Atxn7l3b
chr10	115362158	115362611	115362253	115362158	115362582	115362611	4.3869	5.8279	5.6181	10.7261	8.82532	14.0294	promoter-TSS (Tmem19)	Tmem19
chr10	115384271	115385990	115384297	115384271	115385611	115385990	5.51766	8.11663	9.12408	18.5392	12.5853	22.1736	promoter-TSS (Thap2)	Zfc3h1
chr10	115505618	115506209	115505876	115505618	115506187	115506209	8.39489	8.79022	18.8892	20.423	22.7612	24.1213	intron (Lgr5, intron 2 of 17)	A930009A15Rik
chr10	116581162	116582040	116581470	116581162	116582040	116581898	5.47775	4.54079	6.30069	7.31371	9.56707	10.405	promoter-TSS (Cnot2)	Cnot2
chr10	117063293	117063874	117063470	117063293	117063755	117063874	4.20682	4.45642	3.97279	5.70152	7.0178	8.66579	intron (Cct2, intron 1 of 15)	Cct2
chr10	117223903	117224661	117223903	117224185	117224556	117224661	6.94327	4.94074	12.7107	10.4583	16.3506	13.7407	exon (Yeats4, exon 1 of 7)	Yeats4
chr10	117285810	117287635	117286444	117285810	117286829	117287635	4.10831	8.17406	3.09218	17.161	6.04395	20.7482	Intergenic	Lyz2
chr10	117299837	117300328	117299837	117299869	117300328	117300296	7.11794	5.44937	12.598	7.83838	16.2362	10.9564	Intergenic	Lyz1
chr10	117571174	117571886	117571492	117571174	117571794	117571886	4.56479	6.26874	5.67509	12.8342	8.88437	16.2418	Intergenic	Cpm
chr10	117575658	117576372	117575845	117575658	117576133	117576372	3.91588	6.32358	3.96535	10.5219	7.00758	13.8213	Intergenic	Cpm
chr10	117629046	117629893	117629046	117629255	117629632	117629893	5.28776	6.72866	8.31772	18.5943	11.7273	22.2378	promoter-TSS (Cpm)	Cpm
chr10	117709916	117710891	117709916	117710198	117710712	117710891	4.93282	5.86371	5.73254	10.4276	8.94591	13.7079	intron (Mdm2, intron 1 of 10)	Mdm2
chr10	118804528	118804911	118804604	118804528	118804894	118804911	4.82344	3.70076	7.38004	4.92777	10.7239	7.82329	Intergenic	Dyrk2
chr10	118868084	118870323	118869089;118869703	118868084	118869415;118870323	118870274	3.07083;4.58758	10.3972	1.89964;5.44205	24.7062	4.65224;8.61757	28.5208	promoter-TSS (Dyrk2)	Dyrk2
chr10	119198394	119198838	119198394	119198491	119198838	119198806	8.21663	3.56184	14.0826	4.17468	17.7882	7.00057	TTS (Cand1)	Cand1
chr10	119239225	119240885	119239782	119239225	119240673	119240885	5.91143	3.75655	9.14792	7.19508	12.6122	10.2795	promoter-TSS (Cand1)	Cand1
chr10	120158244	120158755	120158294	120158244	120158584	120158755	6.23511	9.2173	8.97583	19.6482	12.4184	23.3294	intron (Irak3, intron 8 of 11)	Irak3
chr10	120557948	120558521	120558003	120557948	120558455	120558521	12.5276	16.1274	33.6923	49.6719	37.888	53.8921	Intergenic	Hmga2
chr10	120979067	120979675	120979067	120979128	120979584	120979675	6.16247	7.13598	8.09162	12.4204	11.4915	15.8119	promoter-TSS (Lemd3)	Lemd3
chr10	121350768	121351602	121350768	121350789	121351602	121351597	7.01137	4.43927	12.4016	6.51744	16.0301	9.54843	Intergenic	Gns
chr10	121384584	121385224	121384693	121384584	121385224	121385055	5.92336	4.65498	8.07466	6.36185	11.4587	9.38327	intron (Gns, intron 9 of 13)	Gns
chr10	121475650	121476756	121476237	121475650	121476688	121476756	7.75809	8.02797	13.2936	15.4136	16.9629	18.9404	promoter-TSS (Rassf3)	Rassf3
chr10	121510070	121510678	121510070	121510142	121510591	121510678	8.41885	10.704	15.4088	25.2911	19.163	29.122	Intergenic	Rassf3
chr10	121586669	121587202	121586747	121586669	121587043	121587202	5.4003	10.4476	6.50556	25.984	9.78465	29.8302	promoter-TSS (Tbk1)	Tbk1
chr10	121625876	121626817	121625876	121626051	121626817	121626628	4.83662	5.12047	5.87074	7.88699	9.09491	11.0186	promoter-TSS (Xpot)	Xpot
chr10	122678500	122679622	122678555	122678500	122679306	122679622	8.90135	9.30729	16.2493	22.5487	20.0367	26.3086	promoter-TSS (Mir8104)	Mir8104
chr10	123032104	123032709	123032108	123032104	123032640	123032709	19.072	16.7579	57.5919	63.534	62.1038	67.899	intron (Mon2, intron 12 of 33)	Mon2
chr10	123075802	123076940	123075802	123076206	123076940	123076873	9.96512	7.68071	23.0952	17.62	27.0717	21.2305	exon (Mon2, exon 1 of 34)	Mon2
chr10	123196667	123197082	123196676	123196667	123196996	123197082	5.69156	5.05465	6.98635	6.16412	10.2946	9.16716	exon (Usp15, exon 1 of 22)	Usp15
chr10	125906402	125906888	125906422	125906402	125906888	125906875	14.9643	14.6991	41.2086	55.6211	45.5241	59.9037	Intergenic	Lrig3
chr10	126935206	126935949	126935308	126935206	126935645	126935949	3.33041	3.52927	1.78518	2.85539	4.52549	5.52263	Intergenic	Atp23
chr10	126978227	126979044	126978328	126978227	126979008	126979044	5.69435	5.18793	8.03925	8.70313	11.4209	11.8733	promoter-TSS (Ctdsp2)	Mir26a-2
chr10	127090645	127091801	127090992	127090645	127091768	127091801	3.98458	7.05853	4.59249	14.0401	7.68514	17.5017	exon (Agap2, exon 18 of 19)	Agap2
chr10	127165028	127166601	127165028	127165065	127165985	127166601	7.48213	4.90361	12.8127	11.3434	16.4572	14.674	promoter-TSS (B4galnt1)	B4galnt1
chr10	127172894	127175079	127173129;127174402	127172894	127173548;127175079	127175049	3.64636;4.10831	5.22382	2.25755;3.09218	7.09213	5.0473;6.04395	10.1678	exon (Slc26a10, exon 13 of 17)	Slc26a10
chr10	127211184	127211844	127211505	127211184	127211844	127211693	4.84423	4.6304	5.2964	8.1129	8.46172	11.2605	exon (Pip4k2c, exon 1 of 10)	Pip4k2c
chr10	127288287	127289529	127288744	127288287	127289450	127289529	5.47775	6.66168	6.30069	11.1512	9.56707	14.4697	exon (Mbd6, exon 1 of 13)	Mbd6
chr10	127290307	127291416	127290307	127290519	127291241	127291416	7.94161	4.54185	14.0826	8.20763	17.7855	11.3589	promoter-TSS (Ddit3)	Ddit3
chr10	127509288	127510052	127509361	127509288	127509841	127510052	6.61262	5.78249	10.4146	16.7586	13.9459	20.334	TTS (Stac3)	Ndufa4l2
chr10	127603615	127604242	127603714	127603615	127604172	127604242	6.63199	6.46952	12.9575	11.2069	16.6051	14.5298	intron (Lrp1, intron 6 of 88)	Lrp1
chr10	127642471	127643244	127642564	127642471	127643136	127643244	4.76773	3.98447	5.44562	6.31369	8.64282	9.32955	promoter-TSS (Stat6)	Stat6
chr10	127659730	127660394	127659730	127659754	127660394	127660250	7.87427	7.13598	13.0285	12.4204	16.69	15.8119	TTS (Nab2)	Nab2
chr10	127702904	127703707	127702974	127702904	127703511	127703707	4.27076	3.33131	4.07931	4.08113	7.13328	6.89807	Intergenic	Myo1a
chr10	127704302	127704728	127704311	127704302	127704637	127704728	6.96358	10.704	11.4511	25.2911	15.0367	29.122	promoter-TSS (Myo1a)	Myo1a
chr10	127877701	127878534	127877701	127877733	127878534	127878335	6.83437	5.15122	12.5002	8.63183	16.1327	11.7926	TTS (Rdh16f2)	Rdh7
chr10	128035316	128036081	128035393	128035316	128036081	128035949	4.82795	8.72877	6.77143	18.7288	10.0669	22.3766	intron (Naca, intron 1 of 8)	Naca
chr10	128058424	128059795	128058719	128058424	128059586	128059795	6.24655	8.74184	11.3462	22.9739	14.9251	26.7433	exon (Ptges3, exon 1 of 8)	Ptges3
chr10	128082840	128084054	128082840	128083276	128083653	128084054	5.31361	5.60375	8.03925	9.89556	11.4179	13.1512	exon (Atp5b, exon 1 of 10)	Atp5b
chr10	128091604	128092242	128091811	128091604	128092242	128092006	3.49312	3.78397	2.39316	3.26218	5.23123	5.9893	promoter-TSS (Baz2a)	Baz2a
chr10	128149650	128150078	128149650	128149671	128149945	128150078	5.6091	4.03345	7.88817	4.14617	11.2602	6.97015	intron (Rbms2, intron 3 of 13)	Rbms2
chr10	128270237	128270720	128270237	128270331	128270720	128270720	5.38906	4.69816	6.17294	8.5953	9.41482	11.7553	promoter-TSS (Stat2)	Stat2
chr10	128337580	128338343	128337580	128337589	128338121	128338343	5.31361	4.73555	8.03925	7.43274	11.4179	10.5286	intron (Cs, intron 1 of 10)	Cs
chr10	128368872	128369250	128368872	128368893	128369222	128369250	4.10831	4.52966	3.09218	6.71088	6.04395	9.74959	exon (Coq10a, exon 1 of 5)	Coq10a
chr10	128493511	128494184	128493624	128493511	128494184	128493906	4.46863	4.7556	4.94528	7.16062	8.08314	10.2439	promoter-TSS (Myl6)	Myl6
chr10	128547209	128548413	128547395	128547209	128548337	128548413	5.48363	6.62199	9.41272	16.1517	12.8895	19.7008	promoter-TSS (Zc3h10)	Zc3h10
chr10	128548741	128549311	128548873	128548741	128549254	128549311	8.54153	7.34956	17.6429	17.3808	21.4762	20.9766	intron (Rpl41, intron 1 of 3)	Rpl41
chr10	128565713	128566597	128565713	128565781	128566569	128566597	6.05529	6.05513	8.66226	14.3607	12.0906	17.8313	promoter-TSS (Pa2g4)	Pa2g4
chr10	128587285	128588250	128587649	128587285	128588250	128587983	4.59094	5.85176	4.60833	11.9244	7.70283	15.2837	intron (Erbb3, intron 1 of 27)	Erbb3
chr10	128626082	128626577	128626213	128626082	128626536	128626577	3.99319	6.10235	3.39091	10.1299	6.36472	13.3885	intron (Rps26, intron 1 of 3)	Rps26
chr10	128743739	128744346	128743865	128743739	128744257	128744346	4.48728	4.42223	4.69313	5.63612	7.81742	8.59634	promoter-TSS (Dgka)	Dgka
chr10	128747555	128748561	128747555	128747588	128748549	128748561	7.87427	6.41847	13.0285	12.7437	16.69	16.1449	promoter-TSS (Pym1)	Pym1
chr10	128805112	128805625	128805112	128805302	128805495	128805625	5.47775	3.50633	6.30069	4.4963	9.56707	7.34204	promoter-TSS (Dnajc14)	Dnajc14
chr10	128821395	128821895	128821395	128821409	128821797	128821895	3.62291	4.67321	3.02876	6.11584	5.93227	9.10078	promoter-TSS (Sarnp)	Ormdl2
chr10	128909558	128910661	128909558	128909606	128910280	128910661	5.17206	4.53763	5.82016	5.5643	9.03911	8.52053	intron (Cd63, intron 1 of 7)	Cd63
chr10	128923045	128923554	128923153	128923045	128923513	128923554	4.2023	4.72999	3.48234	8.03023	6.46254	11.1743	intron (Bloc1s1, intron 1 of 3)	Bloc1s1
chr11	3123647	3124392	3123647	3123693	3124392	3124197	7.26673	6.64771	12.875	13.6358	16.5216	17.0826	promoter-TSS (Pisd-ps1)	Pisd-ps1
chr11	3135381	3135867	3135465	3135381	3135867	3135839	9.78527	18.9141	37.8296	103.088	42.0921	107.758	intron (Sfi1, intron 26 of 32)	Pisd-ps1
chr11	3136824	3137549	3136929	3136824	3137535	3137549	3.12259	3.12388	7.27275	12.3003	10.6129	15.6768	intron (Sfi1, intron 22 of 32)	Pisd-ps1
chr11	3142204	3143292	3142287	3142204	3142963	3143292	29.6143	43.3987	802.476	1177.55	808.674	1184.18	intron (Sfi1, intron 20 of 32)	Pisd-ps1
chr11	3143743	3144460	3143857	3143743	3144375	3144460	15.9024	19.4121	66.7621	101.091	71.3674	105.75	intron (Sfi1, intron 18 of 32)	Pisd-ps1
chr11	3186233	3186559	3186242	3186233	3186559	3186554	1.92607	1.85258	5.72728	6.16412	8.93969	9.15658	intron (Sfi1, intron 3 of 32)	Sfi1
chr11	3187567	3189403	3188727	3187567	3189399	3189403	2.45805	2.28751	18.0165	16.8684	21.8573	20.4463	intron (Sfi1, intron 2 of 32)	Sfi1
chr11	3192743	3193717	3192757	3192743	3193717	3193687	2.403	2.91695	19.2637	37.8442	23.1418	41.9086	intron (Sfi1, intron 1 of 32)	Sfi1
chr11	3195043	3196712	3195220;3196033	3195043	3195692;3196712	3196689	1.77386;2.13329	2.14003	4.8875;9.21087	13.7367	8.02268;12.67696	17.1872	Intergenic	Sfi1
chr11	3199030	3199528	3199069	3199030	3199528	3199489	1.77542	2.01369	5.25047	11.957	8.41025	15.3183	Intergenic	Eif4enif1
chr11	3265974	3266834	3266187	3265974	3266834	3266739	9.68846	9.42942	20.8696	26.7152	24.7962	30.5774	promoter-TSS (Drg1)	Drg1
chr11	3451586	3452591	3451862	3451586	3452416	3452591	5.26429	8.89294	8.61687	18.5249	12.0402	22.1585	promoter-TSS (8430429K09Rik)	8430429K09Rik
chr11	3514373	3515204	3514628	3514373	3515081	3515204	5.6091	5.94632	7.88817	9.82585	11.2602	13.079	exon (Selenom, exon 1 of 5)	Selenom
chr11	3515544	3516436	3515548	3515544	3516078	3516436	13.0242	13.4439	32.6454	41.2232	36.8213	45.3344	intron (Selenom, intron 1 of 4)	Selenom
chr11	3538968	3539711	3538968	3539008	3539554	3539711	12.0915	10.2409	33.4728	29.1147	37.6662	33.029	promoter-TSS (Smtn)	Smtn
chr11	3602129	3603025	3602129	3602225	3602947	3603025	6.50483	5.35198	9.03153	6.98795	12.4891	10.0523	Intergenic	Tug1
chr11	3648621	3649613	3648621	3648637	3649426	3649613	5.18083	7.05853	5.8341	14.0401	9.05438	17.5017	promoter-TSS (Tug1)	Morc2a
chr11	3982160	3982855	3982315	3982160	3982772	3982855	3.87905	4.75732	2.77476	5.3659	5.66379	8.30644	Intergenic	Gal3st1
chr11	4116372	4117109	4116610	4116372	4117088	4117109	4.45067	6.32358	3.84259	10.5219	6.87955	13.8213	exon (Sec14l2, exon 2 of 12)	Sec14l2
chr11	4118399	4119159	4118399	4118447	4118749	4119159	4.32464	5.79808	4.68528	9.55139	7.80844	12.7813	promoter-TSS (Sec14l2)	Sec14l2
chr11	4186421	4187050	4186504	4186421	4186922	4187050	7.11159	9.51463	11.2815	20.7476	14.8593	24.4621	promoter-TSS (Tbc1d10a)	Tbc1d10a
chr11	4266778	4267577	4266778	4266780	4267186	4267577	6.50483	5.64931	9.03153	7.83838	12.4891	10.9605	intron (Lif, intron 1 of 2)	Lif
chr11	4503701	4504094	4503769	4503701	4504094	4504074	7.12364	9.73616	11.3025	22.2812	14.8811	26.037	intron (Mtmr3, intron 8 of 17)	Hormad2
chr11	4637559	4638124	4637559	4637567	4638124	4638110	5.94325	4.91919	7.7468	8.76397	11.1089	11.9604	promoter-TSS (Ascc2)	Ascc2
chr11	4674624	4676116	4674730	4674624	4675996	4676116	27.2198	43.4105	118.418	195.431	123.38	200.557	intron (Ascc2, intron 15 of 19)	Uqcr10
chr11	4849073	4849799	4849202	4849073	4849731	4849799	5.17206	3.70076	5.82016	4.92777	9.03911	7.82329	exon (Nf2, exon 1 of 16)	Nf2
chr11	4986804	4987170	4986838	4986804	4987170	4987113	4.55548	4.67321	4.81063	6.11584	7.94191	9.10078	exon (Ap1b1, exon 1 of 23)	Ap1b1
chr11	5098797	5100126	5099340	5098797	5100126	5099468	4.07025	3.89094	3.9919	4.37929	7.04018	7.22036	promoter-TSS (Ewsr1)	Rhbdd3
chr11	5444780	5445405	5444869	5444780	5445405	5445238	3.72887	5.04181	3.64026	7.09133	6.62975	10.1631	promoter-TSS (Znrf3)	Znrf3
chr11	5498764	5500605	5498892;5500139	5498764	5499786;5500605	5500518	6.61416;5.06344	6.98246	12.06774;5.6418	14.7692	15.68658;8.84917	18.2652	Intergenic	Xbp1
chr11	5520595	5522223	5520630	5520595	5522223	5522138	10.8875	10.7892	23.0594	31.5359	27.0326	35.4972	intron (Xbp1, intron 1 of 4)	Xbp1
chr11	5707214	5707907	5707450	5707214	5707835	5707907	8.09504	4.09612	14.353	6.06551	18.0665	9.04889	intron (Mrps24, intron 1 of 3)	Mrps24
chr11	5740816	5741436	5741092	5740816	5741385	5741436	5.44976	6.54131	6.92584	10.517	10.2298	13.8131	promoter-TSS (Urgcp)	Urgcp
chr11	5761984	5762508	5761984	5762002	5762508	5762468	9.76767	9.86259	19.3591	28.2729	23.2393	32.1666	promoter-TSS (Ube2d-ps)	Ube2d-ps
chr11	5788185	5789063	5788272	5788185	5788630	5789063	6.0063	5.29759	10.4762	10.3106	14.0079	13.5804	exon (Dbnl, exon 1 of 13)	Dbnl
chr11	5837529	5838078	5837636	5837529	5838078	5838054	3.89994	4.26889	3.71553	6.16412	6.71402	9.16373	exon (Polm, exon 1 of 11)	Polm
chr11	5955303	5956165	5955303	5955525	5955960	5956165	7.78249	6.05513	16.6536	14.3607	20.4527	17.8313	promoter-TSS (Ykt6)	Ykt6
chr11	6006350	6007958	6007212	6006350	6007958	6007908	4.45067	5.94665	3.84259	8.70313	6.87955	11.8908	intron (Camk2b, intron 3 of 20)	Ykt6
chr11	6017720	6019083	6018206	6017720	6019083	6019034	8.55899	4.7556	15.1561	7.16062	18.904	10.2439	intron (Camk2b, intron 2 of 20)	Camk2b
chr11	6291502	6292587	6291531	6291502	6292133	6292587	4.59856	8.10936	7.81233	24.5895	11.1819	28.4015	promoter-TSS (Ogdh)	Ogdh
chr11	6415450	6416960	6415450	6415521	6416914	6416960	17.7338	10.2748	55.0134	36.395	59.4948	40.4398	intron (Ppia, intron 1 of 4)	Ppia
chr11	6546250	6547029	6546418	6546250	6546863	6547029	5.82843	7.90618	7.55035	25.0656	10.9067	28.8884	promoter-TSS (Ccm2)	Ccm2
chr11	6625775	6626287	6625775	6625871	6626192	6626287	7.92434	6.7233	13.583	13.3728	17.2642	16.7995	promoter-TSS (Tbrg4)	Tbrg4
chr11	7135962	7136748	7136311	7135962	7136748	7136726	10.6131	10.1093	21.9799	22.9902	25.9337	26.7669	intron (Adcy1, intron 5 of 19)	Gm11985
chr11	8558357	8559335	8558357	8558485	8559251	8559335	9.94194	18.4346	24.198	59.0298	28.2	63.3501	intron (Tns3, intron 4 of 30)	Tns3
chr11	8572764	8573521	8572819	8572764	8573234	8573521	14.8053	17.3942	43.8237	62.5613	48.1733	66.9148	intron (Tns3, intron 4 of 30)	Tns3
chr11	8582288	8582888	8582433	8582288	8582888	8582882	3.94291	2.42277	3.55035	1.32814	6.53443	3.60991	intron (Tns3, intron 3 of 30)	Tns3
chr11	8653650	8654241	8653706	8653650	8654090	8654241	7.18955	5.79808	10.982	9.55139	14.5495	12.7813	intron (Tns3, intron 1 of 30)	Tns3
chr11	8663599	8664577	8664067	8663599	8664556	8664577	4.59805	9.62283	6.03362	22.6251	9.26605	26.3867	intron (Tns3, intron 1 of 30)	Tns3
chr11	8986279	8986959	8986305	8986279	8986704	8986959	4.10831	5.16006	3.09218	7.96093	6.04395	11.101	Intergenic	Hus1
chr11	9010920	9011458	9011080	9010920	9011458	9011282	4.56792	2.84948	5.11592	2.02422	8.27052	4.56358	promoter-TSS (Hus1)	Hus1
chr11	9117781	9119223	9117781	9118396	9118484	9119223	4.84881	4.75732	5.0058	5.3659	8.15214	8.30644	promoter-TSS (Upp1)	Upp1
chr11	16507935	16508488	16508033	16507935	16508395	16508488	5.61028	7.50555	7.53412	16.7782	10.8888	20.3545	exon (Sec61g, exon 1 of 4)	Sec61g
chr11	17158866	17159660	17159247	17158866	17159547	17159660	4.43409	9.79162	6.56343	22.3892	9.84443	26.1464	promoter-TSS (Ppp3r1)	Ppp3r1
chr11	17257486	17257988	17257486	17257523	17257988	17257847	3.70133	3.72398	2.7189	3.61135	5.59993	6.37116	promoter-TSS (C1d)	C1d
chr11	19849645	19850199	19849645	19849677	19850024	19850199	3.63199	3.52927	2.23445	2.85539	5.0238	5.52263	Intergenic	Spred2
chr11	19919943	19920697	19919943	19920077	19920697	19920653	5.44155	3.63213	8.27392	3.8706	11.6785	6.67418	Intergenic	Spred2
chr11	19923922	19925769	19923922	19924020	19924495	19925769	4.00956	7.44796	2.98153	16.6551	5.88084	20.2287	exon (Spred2, exon 1 of 6)	Spred2
chr11	19992326	19993121	19992326	19992545	19992860	19993121	6.83322	4.6304	11.6443	8.1129	15.2365	11.2605	intron (Spred2, intron 1 of 5)	Spred2
chr11	20011141	20011677	20011283	20011141	20011661	20011677	6.84719	9.81197	9.99498	21.8627	13.5088	25.608	intron (Spred2, intron 4 of 5)	Spred2
chr11	20112321	20113601	20112840	20112321	20113601	20113406	8.6941	8.58537	18.4586	23.145	22.308	26.9253	promoter-TSS (Actr2)	Actr2
chr11	20200862	20202145	20201150	20200862	20201831	20202145	7.83448	8.1204	14.8416	16.5596	18.57	20.1302	promoter-TSS (Rab1a)	Rab1a
chr11	20248896	20249567	20248896	20248956	20249567	20249501	4.79303	5.64931	4.62703	7.83838	7.74661	10.9605	intron (Cep68, intron 1 of 6)	Cep68
chr11	20332040	20333399	20332521	20332040	20333264	20333399	5.45259	4.08273	9.70769	8.13849	13.1973	11.2875	promoter-TSS (Slc1a4)	Slc1a4
chr11	20395812	20396717	20395975	20395812	20396500	20396717	6.8332	7.73064	10.8049	14.3988	14.3529	17.8811	Intergenic	Slc1a4
chr11	20453854	20454199	20453854	20453865	20454191	20454199	7.52363	8.90461	14.7218	29.3196	18.4484	33.2373	Intergenic	Sertad2
chr11	20542740	20543522	20542740	20542816	20543460	20543522	4.01789	5.48222	4.89499	9.63637	8.03075	12.8864	promoter-TSS (Sertad2)	Sertad2
chr11	20631385	20632923	20631746	20631385	20632923	20632887	6.19073	6.05639	15.2791	15.9615	19.0275	19.5038	exon (Sertad2, exon 1 of 2)	Sertad2
chr11	20741295	20741953	20741295	20741363	20741953	20741949	6.18013	5.24641	10.024	9.50824	13.5415	12.7272	promoter-TSS (Aftph)	Aftph
chr11	20831141	20831674	20831141	20831143	20831674	20831569	6.96358	5.94665	11.4511	8.70313	15.0367	11.8908	promoter-TSS (Lgalsl)	Lgalsl
chr11	21090957	21091611	21090957	21090968	21091572	21091611	10.6131	10.4476	21.9799	25.984	25.9337	29.8302	promoter-TSS (Peli1)	Peli1
chr11	21370383	21371211	21370539	21370383	21371048	21371211	5.60802	8.24814	8.23172	17.3041	11.6347	20.8963	promoter-TSS (Ugp2)	Ugp2
chr11	21571635	21572136	21571635	21571660	21571985	21572136	4.202	3.27183	5.52118	4.92981	8.72046	7.82537	promoter-TSS (Wdpcp)	Mdh1
chr11	22372564	22373211	22372564	22372582	22373211	22373191	64.7059	57.9798	291.396	286.174	296.954	291.601	Intergenic	Ehbp1
chr11	22437583	22438188	22437588	22437583	22438155	22438188	7.44781	10.6715	15.9729	25.2344	19.7433	29.0588	Intergenic	Tmem17
chr11	22858965	22860343	22859236	22858965	22860248	22860343	7.85273	10.1093	15.3506	22.9902	19.1008	26.7669	promoter-TSS (B3gnt2)	B3gnt2
chr11	22990368	22991060	22990387	22990368	22990690	22991060	5.05224	7.05853	5.33154	14.0401	8.50146	17.5017	exon (Cct4, exon 1 of 14)	Cct4
chr11	23255346	23256396	23255346	23255392	23255674	23256396	4.20682	5.41109	3.97279	8.45862	7.0178	11.6167	promoter-TSS (Xpo1)	Xpo1
chr11	23305619	23307117	23306130	23305619	23306653	23307117	6.45046	9.81197	10.5296	21.8627	14.0664	25.608	promoter-TSS (Usp34)	Usp34
chr11	23497548	23498316	23497556	23497548	23498316	23498262	6.89708	7.21521	14.3644	15.705	18.0789	19.2401	exon (Ahsa2, exon 1 of 9)	Ahsa2
chr11	23665293	23666550	23665374	23665293	23666403	23666550	4.3869	5.70151	5.6181	10.4696	8.82532	13.7524	promoter-TSS (Pex13)	Pex13
chr11	23770582	23771523	23770582	23770635	23771523	23771377	3.66294	6.62374	3.94653	11.0868	6.98656	14.3977	promoter-TSS (Rel)	Rel
chr11	24077442	24078033	24077737	24077442	24078033	24077997	4.03052	3.86532	3.69816	3.16212	6.69615	5.88586	promoter-TSS (Bcl11a)	Bcl11a
chr11	29130478	29130973	29130478	29130488	29130803	29130973	3.83861	3.16539	2.94084	2.5961	5.83954	5.23812	promoter-TSS (Pnpt1)	Pnpt1
chr11	29172644	29173382	29172644	29172741	29173382	29173368	5.12492	5.44819	6.36205	10.2985	9.63516	13.564	exon (Ppp4r3b, exon 1 of 16)	Ppp4r3b
chr11	29547649	29548483	29547649	29547673	29548483	29548376	6.67622	3.82813	11.7769	5.21757	15.3723	8.13203	promoter-TSS (Rps27a)	Rps27a
chr11	29692723	29693223	29692836	29692723	29693133	29693223	6.73633	5.94665	9.81828	8.70313	13.3139	11.8908	promoter-TSS (Rtn4)	Rtn4
chr11	30197636	30198687	30197912	30197636	30198280	30198687	3.86444	5.83642	3.65278	11.1285	6.64535	14.4469	promoter-TSS (Sptbn1)	Sptbn1
chr11	31870676	31871222	31870843	31870676	31871222	31871176	4.82795	4.84284	6.77143	7.96093	10.0669	11.1029	promoter-TSS (Cpeb4)	Cpeb4
chr11	32226266	32226853	32226266	32226409	32226700	32226853	6.18013	8.6117	10.024	21.628	13.5415	25.3632	promoter-TSS (Mpg)	Mpg
chr11	32642294	32642938	32642294	32642528	32642885	32642938	5.44976	5.18793	6.92584	8.70313	10.2298	11.8733	promoter-TSS (Fbxw11)	Fbxw11
chr11	33162265	33163401	33162809	33162265	33163314	33163401	5.08782	6.0558	6.94702	15.1598	10.254	18.6669	intron (Npm1, intron 1 of 9)	Npm1
chr11	35832030	35832487	35832147	35832030	35832487	35832487	5.47712	6.64088	6.30069	12.7771	9.56598	16.1819	intron (Rars, intron 2 of 14)	Rars
chr11	35857485	35857925	35857485	35857510	35857877	35857925	5.82011	5.54599	7.18221	8.70313	10.517	11.8892	intron (Wwc1, intron 17 of 22)	Rars
chr11	35970799	35971726	35970799	35971075	35971713	35971726	4.13389	4.88772	3.62635	7.11077	6.61356	10.191	intron (Wwc1, intron 1 of 22)	Wwc1
chr11	35972261	35972618	35972261	35972272	35972618	35972604	6.14183	10.3414	8.4345	26.957	11.8498	30.823	intron (Wwc1, intron 1 of 22)	Wwc1
chr11	35980436	35980885	35980484	35980436	35980772	35980885	4.2387	6.59851	3.78884	11.4471	6.79717	14.7825	promoter-TSS (Wwc1)	Wwc1
chr11	43469427	43469816	43469427	43469440	43469728	43469816	9.92842	10.5528	19.6383	26.1957	23.5304	30.0433	Intergenic	C1qtnf2
chr11	43548007	43548780	43548106	43548007	43548422	43548780	3.76595	4.75732	2.39316	5.3659	5.24221	8.30644	intron (Ccnjl, intron 2 of 5)	Ccnjl
chr11	43652638	43653756	43653001	43652638	43653756	43653602	17.102	26.7599	56.1356	100.913	60.6304	105.571	Intergenic	Pwwp2a
chr11	43681806	43682185	43681864	43681806	43682166	43682185	6.84719	6.30226	9.99498	11.291	13.5088	14.6195	promoter-TSS (Pwwp2a)	Pwwp2a
chr11	44469886	44470716	44470274	44469886	44470580	44470716	3.67844	7.17927	3.32083	12.9448	6.2814	16.3541	intron (Ublcp1, intron 1 of 10)	Ublcp1
chr11	45900220	45900639	45900220	45900253	45900620	45900639	11.5541	13.1087	31.0884	40.5057	35.2379	44.6109	intron (Clint1, intron 8 of 11)	Lsm11
chr11	46436844	46437330	46436844	46436978	46437325	46437330	4.73149	3.50862	5.68486	3.216	8.89466	5.94275	exon (Med7, exon 1 of 3)	Med7
chr11	48799927	48800737	48800395	48799927	48800737	48800395	4.27076	3.66956	4.07931	4.4065	7.13328	7.24909	promoter-TSS (Rack1)	Rack1
chr11	48806878	48807783	48806967	48806878	48807273	48807783	5.82011	7.13598	7.18221	12.4204	10.517	15.8119	exon (Trim41, exon 6 of 6)	Snord95
chr11	48816841	48817649	48817032	48816841	48817649	48817594	4.64572	4.98658	6.40989	9.58407	9.68397	12.8167	exon (Trim41, exon 1 of 6)	Trim41
chr11	48837409	48838342	48837409	48837413	48838251	48838342	5.13539	4.78972	5.44562	6.31369	8.64306	9.33088	exon (Trim7, exon 1 of 7)	Trim7
chr11	49202948	49204220	49203164	49202948	49204015	49204220	6.43727	8.44374	12.5518	20.7476	16.1858	24.4552	promoter-TSS (Zfp62)	Zfp62
chr11	49243814	49244554	49243814	49243907	49244173	49244554	4.56364	5.64931	4.82403	7.83838	7.95677	10.9605	promoter-TSS (Mgat1)	Mgat1
chr11	49846374	49847162	49846776	49846374	49847148	49847162	4.83662	8.24814	5.87074	17.3041	9.09491	20.8963	promoter-TSS (Mapk9)	Mapk9
chr11	50138256	50138800	50138256	50138292	50138800	50138763	7.94161	5.18793	14.0826	8.70313	17.7855	11.8733	intron (Tbc1d9b, intron 2 of 21)	Tbc1d9b
chr11	50210126	50211049	50210289	50210126	50211049	50211042	11.9826	8.13559	26.8322	23.6336	30.902	27.4222	exon (Sqstm1, exon 1 of 8)	Sqstm1
chr11	50224277	50225473	50224277	50224288	50225473	50225396	5.40964	5.41888	7.18221	12.7363	10.5171	16.1364	promoter-TSS (Mgat4b)	Mgat4b
chr11	50236563	50237380	50236877	50236563	50237324	50237380	4.27076	4.71006	4.07931	8.91532	7.13328	12.1151	intron (Ltc4s, intron 4 of 4)	Ltc4s
chr11	50292062	50292677	50292074	50292062	50292464	50292677	6.06846	7.21521	9.43885	15.705	12.9166	19.2401	promoter-TSS (Maml1)	Maml1
chr11	50325308	50326240	50325405	50325308	50326161	50326240	6.36101	8.11663	12.8055	18.5392	16.449	22.1736	promoter-TSS (Canx)	Canx
chr11	50376946	50378578	50377318	50376946	50378456	50378578	7.79233	9.06474	15.7121	20.4365	19.4774	24.1349	promoter-TSS (Hnrnph1)	Hnrnph1
chr11	50430590	50431270	50430927	50430590	50431270	50431187	4.79303	5.64998	4.62703	11.1016	7.74661	14.4163	exon (Rufy1, exon 1 of 18)	Rufy1
chr11	51262683	51263548	51262683	51262812	51263548	51263485	6.44883	7.65018	10.9356	24.8512	14.4891	28.671	promoter-TSS (BC049762)	Clk4
chr11	51494173	51494700	51494173	51494173	51494675	51494700	13.352	13.6773	31.9011	37.5006	36.0657	41.5632	intron (Col23a1, intron 2 of 28)	Phykpl
chr11	51584187	51585361	51584187	51584213	51585168	51585361	8.90135	7.56573	16.2493	18.3348	20.0367	21.9626	promoter-TSS (Phykpl)	Phykpl
chr11	51605726	51607186	51605747	51605726	51607158	51607186	12.3249	14.5717	28.0809	44.2785	32.1754	48.4341	exon (Hnrnpab, exon 2 of 8)	Hnrnpab
chr11	51635471	51636079	51635663	51635471	51635955	51636079	4.56364	6.1603	4.82403	9.83891	7.95677	13.0931	exon (Rmnd5b, exon 1 of 10)	Rmnd5b
chr11	51646924	51647698	51647189	51646924	51647673	51647698	11.6371	8.87853	26.8322	25.98	30.9028	29.8245	intron (N4bp3, intron 1 of 4)	D930048N14Rik
chr11	51650509	51651047	51650566	51650509	51650898	51651047	4.45067	3.86532	3.84259	3.16212	6.87955	5.88586	promoter-TSS (D930048N14Rik)	D930048N14Rik
chr11	51755789	51756952	51755789	51756115	51756851	51756952	4.64265	7.23653	4.96095	16.6644	8.10005	20.2384	exon (Sec24a, exon 1 of 23)	Sec24a
chr11	51858519	51859032	51858676	51858519	51859027	51859032	3.70133	3.27066	2.7189	1.89385	5.59993	4.42553	Intergenic	Jade2
chr11	51875782	51877382	51875845;51876682	51875782	51876247;51877321	51877382	7.40266;9.03773	5.88758	13.57247;21.79784	14.3337	17.25278;25.74066	17.8029	Intergenic	Jade2
chr11	51898338	51899027	51898381	51898338	51898773	51899027	11.2979	12.052	24.3756	36.2099	28.392	40.248	Intergenic	Jade2
chr11	51915755	51916873	51915755	51915795	51916846	51916873	8.39489	11.1719	18.8892	33.6325	22.7612	37.6289	Intergenic	Cdkn2aipnl
chr11	51999593	52000819	51999794	51999593	52000794	52000819	4.75595	4.54269	4.85811	9.11087	7.99124	12.3165	intron (Ube2b, intron 1 of 5)	Ube2b
chr11	52003996	52004585	52004202	52003996	52004585	52004428	5.34221	3.27183	7.74732	4.92981	11.1124	7.82537	promoter-TSS (Cdkl3)	Cdkl3
chr11	52098174	52099556	52098416	52098174	52098895	52099556	5.7109	4.7556	7.71323	7.16062	11.0733	10.2439	promoter-TSS (Ppp2ca)	Ppp2ca
chr11	52231643	52232481	52231698	52231643	52232481	52232383	10.2373	11.0243	27.7264	35.1768	31.81	39.2025	promoter-TSS (Skp1a)	Skp1a
chr11	52359991	52361864	52360542	52359991	52361864	52361831	8.54153	7.31062	17.6429	14.991	21.4762	18.4935	promoter-TSS (Vdac1)	Vdac1
chr11	52396350	52396880	52396403	52396350	52396831	52396880	4.83662	5.22382	5.87074	7.09213	9.09491	10.1678	intron (9530068E07Rik, intron 1 of 2)	9530068E07Rik
chr11	53107710	53108103	53107736	53107710	53108103	53108068	7.56911	5.44819	13.4188	10.2985	17.0938	13.564	intron (Fstl4, intron 6 of 15)	Gm11186
chr11	53299506	53300774	53299872	53299506	53300735	53300774	7.79233	8.6117	15.7121	21.628	19.4774	25.3632	exon (Hspa4, exon 1 of 19)	Hspa4
chr11	53350337	53351290	53350752	53350337	53351257	53351290	6.84719	5.35198	9.99498	6.98795	13.5088	10.0523	promoter-TSS (Aff4)	Aff4
chr11	53430266	53431288	53430467	53430266	53430798	53431288	5.15608	5.62025	6.74554	10.3045	10.0392	13.5726	promoter-TSS (Uqcrq)	Uqcrq
chr11	53479328	53480286	53479801	53479328	53480286	53480284	5.6116	6.2762	7.18509	12.4415	10.5211	15.8337	exon (Sowaha, exon 1 of 1)	Sowaha
chr11	53483334	53484044	53483334	53483540	53483865	53484044	5.13539	5.21471	5.44562	11.1524	8.64306	14.4716	Intergenic	Sowaha
chr11	53757578	53758276	53757669	53757578	53758045	53758276	7.54974	9.84484	18.559	26.4912	22.4191	30.3517	Intergenic	Mir7671
chr11	53758960	53759975	53758984	53758960	53759759	53759975	7.65296	6.43279	13.1069	15.2764	16.7711	18.787	Intergenic	Mir7671
chr11	53762624	53764250	53762667	53762624	53763735	53764250	3.95968	6.62199	6.79228	16.1517	10.088	19.7008	TTS (Mir7671)	Mir7671
chr11	53769774	53770790	53769836	53769774	53770790	53770614	12.2836	6.7675	29.2983	17.815	33.4103	21.4295	promoter-TSS (Irf1)	Irf1
chr11	53796524	53797056	53796524	53796633	53797056	53797012	4.13758	4.42223	3.85421	5.63612	6.89207	8.59634	intron (Gm12216, intron 3 of 3)	Irf1
chr11	53797398	53797795	53797466	53797398	53797787	53797795	7.24583	11.8483	15.0971	34.4635	18.8321	38.4757	intron (Gm12216, intron 3 of 3)	Irf1
chr11	53839537	53840899	53839861	53839537	53840899	53840534	7.49225	8.07139	21.3034	21.9481	25.2401	25.6964	intron (Gm12216, intron 2 of 3)	Gm12216
chr11	53858995	53859507	53859165	53858995	53859456	53859507	3.44854	5.68779	2.7189	8.96974	5.59588	12.1723	promoter-TSS (Gm12216)	Gm12216
chr11	53979772	53980542	53980110	53979772	53980475	53980542	4.21879	7.73064	5.55701	14.3988	8.75778	17.8811	promoter-TSS (Slc22a21)	Slc22a21
chr11	54312212	54312819	54312297	54312212	54312817	54312819	3.81586	4.45998	3.33272	4.59918	6.29759	7.47155	intron (Acsl6, intron 1 of 20)	Acsl6
chr11	54438001	54438586	54438070	54438001	54438586	54438426	5.47775	5.94665	6.30069	8.70313	9.56707	11.8908	exon (Fnip1, exon 1 of 18)	Fnip1
chr11	54522499	54523347	54522512	54522499	54523347	54523193	7.03131	8.54842	16.8981	27.3027	20.7038	31.1748	promoter-TSS (Rapgef6)	Rapgef6
chr11	54787012	54787955	54787257	54787012	54787871	54787955	8.4046	10.2409	15.3835	29.1147	19.137	33.029	intron (Cdc42se2, intron 1 of 5)	Cdc42se2
chr11	54860413	54861066	54860413	54860530	54860914	54861066	5.147	6.79449	6.09583	15.6832	9.33356	19.2158	promoter-TSS (Lyrm7)	Lyrm7
chr11	54866243	54867162	54866313	54866243	54866602	54867162	5.47775	7.43331	6.30069	13.4011	9.56707	16.8381	intron (Hint1, intron 1 of 2)	Hint1
chr11	54955834	54956305	54955895	54955834	54956305	54956280	5.31361	3.937	8.03925	6.4505	11.4179	9.47842	exon (Tnip1, exon 2 of 19)	Tnip1
chr11	54958609	54959134	54958609	54958645	54958901	54959134	3.44854	4.91769	2.7189	6.24073	5.59588	9.2481	intron (Tnip1, intron 1 of 18)	Tnip1
chr11	54973732	54974295	54973732	54973748	54974295	54974275	8.72786	9.89777	16.4563	23.7307	20.2487	27.5228	Intergenic	Tnip1
chr11	55097436	55098265	55097932	55097436	55098265	55098231	3.98605	7.43331	3.37926	13.4011	6.35202	16.8381	promoter-TSS (Gm2a)	Gm2a
chr11	55264267	55264870	55264297	55264267	55264870	55264845	20.588	26.7973	68.127	111.774	72.7452	116.49	intron (Fat2, intron 17 of 22)	Fat2
chr11	55265635	55266188	55265678	55265635	55266188	55266120	13.352	10.1093	31.9011	22.9902	36.0657	26.7669	exon (Fat2, exon 17 of 23)	Fat2
chr11	55460927	55461520	55461111	55460927	55461401	55461520	4.07025	2.77686	3.9919	2.76183	7.04018	5.41887	promoter-TSS (Atox1)	Atox1
chr11	55469094	55469892	55469436	55469094	55469807	55469892	8.72786	10.8987	16.4563	28.089	20.2487	31.9807	promoter-TSS (G3bp1)	G3bp1
chr11	57518242	57518734	57518339	57518242	57518687	57518734	5.69435	5.64998	8.03925	11.1016	11.4209	14.4163	promoter-TSS (Mfap3)	Fam114a2
chr11	57645075	57645809	57645273	57645075	57645636	57645809	3.99319	5.04181	3.39091	7.09133	6.36472	10.1631	promoter-TSS (Galnt10)	Galnt10
chr11	57651482	57652098	57651733	57651482	57652098	57651886	3.76595	3.02509	2.39316	1.74738	5.24221	4.19129	intron (Galnt10, intron 1 of 11)	Galnt10
chr11	57653246	57653733	57653282	57653246	57653663	57653733	7.18955	10.0787	10.982	22.9401	14.5495	26.7075	intron (Galnt10, intron 1 of 11)	Galnt10
chr11	57676434	57677041	57676679	57676434	57677035	57677041	4.45067	3.56799	3.84259	2.50521	6.87955	5.13889	intron (Galnt10, intron 1 of 11)	Galnt10
chr11	57688029	57689218	57688230	57688029	57688765	57689218	3.14572	5.64931	2.20991	7.83838	4.99638	10.9605	intron (Galnt10, intron 1 of 11)	Galnt10
chr11	57746853	57747689	57747026	57746853	57747607	57747689	10.6131	10.535	21.9799	31.5773	25.9337	35.5392	intron (Galnt10, intron 4 of 11)	2010001A14Rik
chr11	57778971	57780322	57779507	57778971	57780266	57780322	8.78017	8.02797	17.5756	15.4136	21.4061	18.9404	intron (Galnt10, intron 8 of 11)	2010001A14Rik
chr11	57973045	57973616	57973045	57973070	57973616	57973408	5.315	5.1769	6.69207	7.01269	9.98482	10.0788	Intergenic	Larp1
chr11	58009480	58009859	58009480	58009515	58009806	58009859	4.45067	3.86532	3.84259	3.16212	6.87955	5.88586	intron (Larp1, intron 1 of 18)	Larp1
chr11	58103852	58104722	58103939	58103852	58104428	58104722	6.71753	3.87773	11.8543	7.8217	15.4542	10.9279	promoter-TSS (Cnot8)	Cnot8
chr11	58306984	58308041	58307615	58306984	58307938	58308041	4.52556	4.72999	4.22866	8.03023	7.29268	11.1743	exon (Zfp692, exon 2 of 12)	Zfp692
chr11	58322871	58323652	58322972	58322871	58323429	58323652	4.32464	6.81119	4.68528	17.0417	7.80844	20.6266	promoter-TSS (Zfp672)	Zfp672
chr11	58378806	58379350	58378918	58378806	58379238	58379350	3.86444	6.09826	3.65278	11.2873	6.64535	14.6115	promoter-TSS (Lypd8)	Lypd8
chr11	58380103	58380521	58380226	58380103	58380521	58380482	4.55548	3.02819	4.81063	2.85619	7.94191	5.524	promoter-TSS (Lypd8)	Lypd8
chr11	58390205	58391561	58390682	58390205	58391141	58391561	4.05282	5.41109	3.25117	8.45862	6.20842	11.6167	TTS (Lypd8)	Lypd8
chr11	58393025	58394196	58393194	58393025	58393559	58394196	3.55579	5.59936	2.11986	7.76325	4.89881	10.8687	Intergenic	Lypd8
chr11	58867143	58867578	58867143	58867190	58867440	58867578	5.44976	3.67478	6.92584	3.74953	10.2298	6.51902	intron (2810021J22Rik, intron 1 of 4)	2810021J22Rik
chr11	58953695	58955429	58954711	58953695	58955331	58955429	4.07676	8.64654	5.52119	23.2853	8.72073	27.0686	promoter-TSS (Hist3h2a)	Hist3h2bb-ps
chr11	59161435	59161842	59161458	59161435	59161842	59161801	9.76767	7.80956	19.3591	25.8002	23.2393	29.6401	exon (Iba57, exon 2 of 2)	Iba57
chr11	59163063	59163926	59163181	59163063	59163897	59163926	7.52363	5.29981	14.7218	12.7736	18.4484	16.1775	exon (Iba57, exon 1 of 3)	Iba57
chr11	59191395	59192340	59191395	59191562	59192066	59192340	6.47003	5.65705	11.379	9.28406	14.9598	12.4947	promoter-TSS (Guk1)	Guk1
chr11	59208086	59209534	59208267	59208086	59208750	59209534	7.12294	6.70107	13.943	14.6041	17.6347	18.0951	intron (2310033P09Rik, intron 1 of 6)	2310033P09Rik
chr11	59227399	59228561	59227748	59227399	59228561	59228475	6.27972	10.9463	11.412	34.9933	14.9947	39.0161	exon (Arf1, exon 1 of 5)	Arf1
chr11	59307870	59308500	59308073	59307870	59308489	59308500	6.16247	8.63966	8.09162	18.0472	11.4915	21.6681	intron (Wnt9a, intron 1 of 3)	Wnt9a
chr11	59505365	59505934	59505365	59505525	59505693	59505934	5.38906	3.87804	6.17294	3.65202	9.41482	6.41386	promoter-TSS (4933439C10Rik)	4933439C10Rik
chr11	59639729	59641103	59639944	59639729	59641018	59641103	36.7122	43.9895	187.661	247.906	192.933	253.22	Intergenic	Mprip
chr11	59661965	59662529	59662082	59661965	59662529	59662478	6.44883	7.8148	10.9356	16.9379	14.4891	20.5203	promoter-TSS (Mprip)	Mprip
chr11	59809384	59810080	59809726	59809384	59810044	59810080	5.24094	4.53763	6.89991	5.5643	10.2002	8.52053	promoter-TSS (Gm16062)	Flcn
chr11	59885167	59885629	59885167	59885187	59885629	59885629	3.70133	5.94665	2.7189	8.70313	5.59993	11.8908	Intergenic	1810063I02Rik
chr11	59908280	59908778	59908381	59908280	59908734	59908778	7.53191	6.24398	11.9949	9.59631	15.6101	12.8419	Intergenic	1810063I02Rik
chr11	59931880	59932485	59932021	59931880	59932342	59932485	7.68738	9.84484	14.5646	26.4912	18.2857	30.3517	Intergenic	1810063I02Rik
chr11	60105544	60107181	60105596	60105544	60106215	60107181	6.92016	7.69827	10.5351	15.2833	14.0719	18.7963	intron (Rai1, intron 1 of 5)	Rai1
chr11	60222394	60223246	60222892	60222394	60223226	60223246	4.2023	2.52325	3.48234	1.35348	6.46254	3.69586	promoter-TSS (Srebf1)	Srebf1
chr11	60352505	60353101	60352653	60352505	60353034	60353101	6.01147	5.10012	8.58831	11.2033	12.0102	14.5262	promoter-TSS (Drc3)	Tom1l2
chr11	60416732	60417590	60416764	60416732	60417261	60417590	3.33553	4.11787	3.09218	5.32986	6.02742	8.24925	promoter-TSS (Gid4)	Gid4
chr11	60537130	60538353	60537309	60537130	60538353	60538223	5.97638	4.80849	12.7531	8.83276	16.3936	12.0308	promoter-TSS (Alkbh5)	Alkbh5
chr11	60699553	60700144	60699553	60699591	60700019	60700144	3.76595	3.85361	2.39316	3.16212	5.24221	5.86555	exon (Llgl1, exon 1 of 21)	Llgl1
chr11	60726726	60727523	60726890	60726726	60727523	60727303	4.2023	5.1769	3.48234	7.01269	6.46254	10.0788	intron (Flii, intron 1 of 29)	Flii
chr11	60876726	60877152	60876726	60876768	60877014	60877152	5.13539	5.47179	5.44562	7.53343	8.64306	10.6328	intron (Tmem11, intron 1 of 2)	Tmem11
chr11	60931727	60932571	60931814	60931727	60932571	60932356	10.9114	11.092	24.8846	30.9557	28.9081	34.9026	promoter-TSS (Map2k3os)	Map2k3
chr11	60935372	60936065	60935372	60935381	60936065	60935759	5.26429	4.09612	8.61687	6.06551	12.0402	9.04889	intron (Map2k3, intron 1 of 11)	Map2k3
chr11	60964349	60964743	60964380	60964349	60964696	60964743	6.16247	6.55435	8.09162	12.1896	11.4915	15.5642	Intergenic	Map2k3
chr11	61042681	61043120	61042744	61042681	61043038	61043120	5.82011	8.91997	7.18221	18.5678	10.517	22.2104	intron (Kcnj12, intron 1 of 1)	Kcnj12
chr11	61174530	61175528	61174530	61174676	61175250	61175528	5.51678	7.8148	7.72434	16.9379	11.0851	20.5203	promoter-TSS (Usp22)	Usp22
chr11	61266621	61267652	61266654	61266621	61267594	61267652	5.64272	6.25533	8.29412	13.6156	11.702	17.0618	promoter-TSS (Aldh3a2)	Aldh3a2
chr11	61319233	61319707	61319282	61319233	61319639	61319707	4.55548	5.35198	4.81063	6.98795	7.94191	10.0523	intron (Slc47a2, intron 8 of 16)	Slc47a2
chr11	61377856	61378821	61377866	61377856	61378821	61378402	5.38906	4.12407	6.17294	4.05115	9.41482	6.86744	promoter-TSS (Slc47a1)	Slc47a1
chr11	61674615	61675753	61674615	61674622	61675052	61675753	7.53191	10.1093	11.9949	22.9902	15.6101	26.7669	intron (Slc5a10, intron 12 of 15)	Fam83g
chr11	61683906	61685126	61684009	61683906	61684783	61685126	6.20737	9.51463	11.6677	20.7476	15.2616	24.4621	exon (Fam83g, exon 1 of 5)	Fam83g
chr11	61695157	61695665	61695225	61695157	61695575	61695665	5.37402	5.58049	7.4636	10.2215	10.8117	13.4842	intron (Fam83g, intron 2 of 4)	Fam83g
chr11	61854116	61855562	61854914	61854116	61855238	61855562	5.82011	8.82317	7.18221	21.0135	10.517	24.7352	exon (Ulk2, exon 1 of 27)	Ulk2
chr11	62047984	62048855	62048112	62047984	62048587	62048855	7.52363	16.6506	14.7218	50.7112	18.4484	54.9434	intron (Specc1, intron 3 of 7)	Specc1
chr11	62050523	62050989	62050523	62050631	62050824	62050989	5.1341	5.2939	6.37823	7.88699	9.65216	11.0162	intron (Specc1, intron 3 of 7)	Specc1
chr11	62076669	62077515	62076824	62076669	62077310	62077515	5.97747	11.0681	10.8049	31.5245	14.3531	35.4853	promoter-TSS (Specc1)	Specc1
chr11	62277893	62278314	62278005	62277893	62278314	62278310	6.50483	3.53255	9.03153	4.3331	12.4891	7.16978	intron (Zswim7, intron 1 of 4)	Zswim7
chr11	62280966	62281941	62281009	62280966	62281941	62281541	7.53191	7.14839	11.9949	13.3326	15.6101	16.7568	promoter-TSS (Ttc19)	Ttc19
chr11	62457281	62457791	62457281	62457289	62457602	62457791	6.50483	7.43331	9.03153	13.4011	12.4891	16.8381	promoter-TSS (Ncor1)	Ncor1
chr11	62458250	62458706	62458250	62458271	62458660	62458706	5.81857	5.35198	7.53412	6.98795	10.8893	10.0523	promoter-TSS (Pigl)	Pigl
chr11	62494659	62495406	62494892	62494659	62495260	62495406	4.79303	3.97979	4.62703	3.82841	7.74661	6.60267	intron (Pigl, intron 2 of 6)	Pigl
chr11	62511565	62512227	62511565	62511582	62512131	62512227	11.6402	10.1597	25.597	30.7158	29.6407	34.6596	intron (Pigl, intron 5 of 6)	Cenpv
chr11	62550761	62552300	62550840	62550761	62552188	62552300	20.6018	22.1111	70.7528	95.5911	75.3928	100.216	promoter-TSS (Gm1821)	Gm1821
chr11	62602418	62603621	62602651	62602418	62603272	62603621	12.8123	12.5375	34.9245	43.3278	39.1417	47.4708	promoter-TSS (Snord49a)	Snord49b
chr11	62605555	62606902	62605555	62605646	62606114	62606902	3.49431	5.35198	2.03624	6.98795	4.79752	10.0523	exon (Lrrc75a, exon 4 of 4)	Snord65
chr11	62624133	62625398	62624183	62624133	62625330	62625398	6.96398	9.80048	11.8855	22.9739	15.4863	26.7437	intron (Lrrc75a, intron 1 of 3)	Snord65
chr11	62643085	62643767	62643271	62643085	62643767	62643713	3.30708	5.40409	2.11986	9.49846	4.89592	12.7146	intron (Lrrc75a, intron 1 of 3)	Lrrc75a
chr11	62820367	62821173	62820384	62820367	62821052	62821173	4.13389	5.94665	3.62635	8.70313	6.61356	11.8908	exon (Trim16, exon 1 of 6)	Trim16
chr11	62879240	62879960	62879240	62879287	62879920	62879960	6.78833	10.704	10.3074	25.2911	13.8358	29.122	exon (Tvp23b, exon 1 of 7)	Tvp23b
chr11	63942236	63942576	63942274	63942236	63942576	63942540	7.53191	6.24398	11.9949	9.59631	15.6101	12.8419	Intergenic	Hs3st3b1
chr11	64079276	64079796	64079280	64079276	64079796	64079754	6.84719	3.49123	9.99498	2.99974	13.5088	5.67881	promoter-TSS (Cox10)	2810001G20Rik
chr11	65787677	65788437	65788115	65787677	65788437	65788433	7.18955	8.02797	10.982	15.4136	14.5495	18.9404	intron (Map2k4, intron 1 of 10)	Map2k4
chr11	66982872	66983812	66982954	66982872	66983780	66983812	6.35977	4.97176	11.1627	7.91253	14.7366	11.0495	Intergenic	Tmem238l
chr11	67030902	67031818	67031047	67030902	67031625	67031818	5.13539	5.35198	5.44562	6.98795	8.64306	10.0523	intron (Tmem220, intron 5 of 6)	Tmem220
chr11	67052356	67053106	67052427	67052356	67052926	67053106	5.37402	7.44366	7.4636	16.1846	10.8117	19.7344	promoter-TSS (Sco1)	Sco1
chr11	67865315	67866022	67865617	67865315	67866022	67865634	4.03052	3.02629	3.69816	2.02422	6.69615	4.56537	intron (Usp43, intron 14 of 14)	Usp43
chr11	67921445	67922972	67921491	67921445	67922643	67922972	8.5847	9.85103	15.7021	27.0866	19.4655	30.956	promoter-TSS (Usp43)	Usp43
chr11	68136704	68137171	68136737	68136704	68137171	68137019	8.90135	5.92862	16.2493	8.69336	20.0367	11.8575	intron (Stx8, intron 7 of 7)	Mir6406
chr11	68199701	68200241	68199701	68199741	68200125	68200241	5.81857	7.73064	7.53412	14.3988	10.8893	17.8811	intron (Stx8, intron 7 of 7)	Mir6406
chr11	68555913	68556405	68555913	68555966	68556405	68556327	18.4255	6.18483	54.7312	20.8374	59.2107	24.5528	promoter-TSS (Mfsd6l)	Mfsd6l
chr11	68852346	68853367	68852346	68852464	68853302	68853367	8.4826	15.1314	24.8143	58.16	28.8366	62.4695	intron (Ndel1, intron 1 of 8)	Ndel1
chr11	68979285	68979720	68979285	68979305	68979720	68979671	5.12492	7.77569	6.36205	14.9578	9.63516	18.4567	Intergenic	Rangrf
chr11	69059194	69059937	69059230	69059194	69059854	69059937	5.44976	6.30226	6.92584	11.291	10.2298	14.6195	promoter-TSS (Borcs6)	Borcs6
chr11	69095052	69096103	69095052	69095079	69096103	69095639	4.01789	5.48679	4.89499	11.1009	8.03075	14.4133	Intergenic	Per1
chr11	69096748	69097432	69096880	69096748	69097432	69097360	7.0043	5.06707	14.1426	7.13281	17.8503	10.2131	Intergenic	Per1
chr11	69098646	69099247	69098646	69098895	69099099	69099247	4.42917	3.72398	4.34352	3.61135	7.4168	6.37116	promoter-TSS (Per1)	Per1
chr11	69364483	69365419	69364998	69364483	69365407	69365419	9.71405	7.65018	19.8077	24.8512	23.7065	28.671	intron (Chd3, intron 1 of 39)	Chd3
chr11	69365744	69366696	69366240	69365744	69366696	69366695	4.82559	5.33576	7.08154	6.97427	10.3947	10.0227	intron (Chd3, intron 1 of 39)	Chd3
chr11	69408656	69411900	69408656;69410587	69409178	69410210;69411470	69411900	7.79389;3.65175	7.62109	13.82542;4.6086	17.9744	17.5128;7.70313	21.5942	intron (Kdm6b, intron 1 of 22)	Kdm6b
chr11	69417304	69419373	69417329	69417304	69419012	69419373	5.51315	8.75554	7.36772	19.8227	10.7095	23.5076	Intergenic	Kdm6b
chr11	69459671	69460504	69459780	69459671	69460356	69460504	18.1451	35.6799	50.9861	150.099	55.4236	155.022	intron (Dnah2, intron 44 of 85)	Kdm6b
chr11	69546286	69547331	69546530	69546286	69547331	69547056	4.2023	3.86532	3.48234	3.16212	6.46254	5.88586	intron (Dnah2, intron 1 of 85)	Dnah2
chr11	69662097	69663189	69662146	69662097	69662688	69663189	4.44738	9.34789	6.88495	21.5309	10.1844	25.2628	promoter-TSS (Mpdu1)	Mpdu1
chr11	69670916	69672707	69670916	69671132	69672707	69672677	9.9302	8.91548	23.5937	30.9987	27.5883	34.9472	intron (Eif4a1, intron 1 of 10)	Eif4a1
chr11	69681621	69682267	69681768	69681621	69682126	69682267	4.98216	5.88484	5.22344	11.6076	8.38159	14.9575	promoter-TSS (Senp3)	Senp3
chr11	69758068	69759334	69758068	69758080	69758969	69759334	26.064	22.322	106.089	104.318	110.975	108.996	promoter-TSS (Polr2a)	Polr2a
chr11	69795223	69795772	69795292	69795223	69795631	69795772	2.85419	3.21639	1.82853	2.88229	4.57384	5.55231	TTS (Fgf11)	Chrnb1
chr11	69803602	69804264	69803903	69803602	69804258	69804264	6.44883	8.52308	10.9356	18.3381	14.4891	21.9677	exon (Tmem102, exon 2 of 2)	G630025P09Rik
chr11	69816434	69817153	69816525	69816434	69817153	69817029	12.1106	17.8399	30.2631	56.2262	34.3957	60.5189	exon (Spem2, exon 3 of 3)	Spem2
chr11	69846126	69847182	69846360	69846126	69846960	69847182	5.82843	8.06689	7.55035	17.9364	10.9067	21.5545	promoter-TSS (Plscr3)	Plscr3
chr11	69858185	69858932	69858571	69858185	69858932	69858897	8.32974	8.5965	17.743	17.4586	21.5789	21.0555	intron (Tnk1, intron 1 of 13)	Tnk1
chr11	69900748	69901833	69900748	69900788	69901425	69901833	4.13825	3.78558	4.62703	5.83497	7.72777	8.80769	promoter-TSS (Neurl4)	2810408A11Rik
chr11	69919714	69921973	69921004	69919714	69921973	69921815	6.61416	5.24641	12.0677	9.50824	15.6866	12.7272	promoter-TSS (Eif5a)	Eif5a
chr11	69964731	69968022	69964858	69964731	69967603	69968022	23.1937	14.3267	74.0162	56.9223	78.6853	61.2197	intron (Cldn7, intron 2 of 4)	Cldn7
chr11	69980103	69981031	69980103	69980117	69981031	69980960	7.13743	3.73994	11.3273	4.77863	14.9059	7.66392	promoter-TSS (Ctdnep1)	Elp5
chr11	69990822	69991913	69990847	69990822	69991801	69991913	4.40401	8.96044	5.93758	19.6951	9.16487	23.3771	promoter-TSS (Gabarap)	Gabarap
chr11	69995454	69997501	69996524	69995454	69997501	69997368	5.75252	4.93659	7.77999	7.84998	11.1492	10.9727	promoter-TSS (Phf23)	Phf23
chr11	70237431	70238422	70237714	70237431	70238378	70238422	6.05529	6.83864	8.66226	11.4569	12.0906	14.8033	promoter-TSS (0610010K14Rik)	0610010K14Rik
chr11	70432339	70433137	70432339	70432515	70432649	70433137	4.13825	5.05465	4.62703	6.16412	7.72777	9.16716	exon (Arrb2, exon 1 of 16)	Arrb2
chr11	70451798	70452455	70451925	70451798	70452455	70452401	4.14623	4.23748	4.62703	5.82713	7.74393	8.79924	intron (Med11, intron 1 of 2)	Med11
chr11	70505005	70506118	70505005	70505038	70505415	70506118	3.76182	3.56184	3.03836	4.17468	5.94914	7.00057	intron (Tm4sf5, intron 1 of 4)	Tm4sf5
chr11	70540001	70540597	70540008	70540001	70540597	70540467	5.44976	3.63415	6.92584	5.23864	10.2298	8.15362	promoter-TSS (Pld2)	Pld2
chr11	70653374	70656594	70653684;70655076	70653374	70654720;70656104	70656594	9.92124;6.27501	13.6773	25.30799;9.81721	37.5006	29.33612;13.31179	41.5632	promoter-TSS (Pfn1)	Pfn1
chr11	70687189	70687702	70687265	70687189	70687702	70687694	4.41342	5.17072	4.59007	7.32438	7.68183	10.417	TTS (Inca1)	Camta2
chr11	70699887	70700380	70699981	70699887	70700268	70700380	4.2023	5.35198	3.48234	6.98795	6.46254	10.0523	promoter-TSS (Inca1)	Inca1
chr11	70737586	70738139	70737718	70737586	70738139	70738109	10.0899	13.4994	29.7683	45.5599	33.8909	49.7309	Intergenic	Zfp3
chr11	70763989	70764809	70764014	70763989	70764725	70764809	9.58607	6.80644	18.4916	13.1061	22.3505	16.5251	promoter-TSS (Zfp3)	Zfp3
chr11	72228440	72228978	72228483	72228440	72228935	72228978	23.6228	21.4277	74.8163	85.0262	79.4935	89.5781	Intergenic	Med31
chr11	72438334	72438906	72438394	72438334	72438906	72438868	14.7215	15.8817	37.1499	54.539	41.4053	58.8107	TTS (Ggt6)	Mybbp1a
chr11	72607012	72608545	72607040	72607012	72608410	72608545	6.08173	5.86519	12.1955	12.7226	15.8166	16.1222	intron (Ube2g1, intron 1 of 5)	Ube2g1
chr11	72951376	72954114	72951614	72951376	72953031	72954114	7.85273	9.2173	15.3506	19.6482	19.1008	23.3294	Intergenic	Atp2a3
chr11	72961068	72961647	72961092	72961068	72961519	72961647	4.95271	6.05017	5.17476	10.412	8.33108	13.6916	exon (Atp2a3, exon 1 of 22)	Atp2a3
chr11	73047724	73048304	73047741	73047724	73048062	73048304	6.54687	3.73994	9.9017	4.77863	13.3989	7.66392	exon (Ncbp3, exon 1 of 13)	Ncbp3
chr11	73176522	73177824	73176522;73177097	73176772	73176807;73177824	73177781	3.36669;5.95243	5.85176	1.83884;9.60638	11.9244	4.58596;13.09116	15.2837	promoter-TSS (Emc6)	Tax1bp3
chr11	74457099	74457768	74457099	74457107	74457768	74457627	8.78017	7.91346	17.5756	18.5996	21.4061	22.2453	intron (Rap1gap2, intron 3 of 24)	Olfr412
chr11	74487955	74488634	74488101	74487955	74488608	74488634	11.6402	7.56271	25.597	15.9579	29.6407	19.4998	intron (Rap1gap2, intron 2 of 24)	Rap1gap2
chr11	74488973	74489712	74489031	74488973	74489712	74489692	8.55899	8.3253	15.1561	16.4469	18.904	20.0155	intron (Rap1gap2, intron 2 of 24)	Rap1gap2
chr11	74637874	74639041	74637874;74638573	74638051	74638198;74639041	74638648	4.45067;5.13539	5.04025	3.84259;5.44562	6.45022	6.87955;8.64306	9.47778	exon (Ccdc92b, exon 4 of 4)	Cluh
chr11	74649179	74650053	74649223	74649179	74649843	74650053	5.12492	7.13598	6.36205	12.4204	9.63516	15.8119	exon (Cluh, exon 1 of 26)	Cluh
chr11	74723389	74724787	74723432	74723389	74724651	74724787	8.47741	6.05258	16.5092	11.9725	20.3048	15.3368	promoter-TSS (Pafah1b1)	Pafah1b1
chr11	74829891	74833141	74829943;74831669	74829891	74831180;74832485	74833141	4.07785;6.38365	6.05439	4.00589;10.00266	13.5551	7.05461;13.51736	16.9974	intron (Mnt, intron 1 of 5)	Mnt
chr11	74837687	74838712	74837706	74837687	74838565	74838712	4.83055	2.9083	6.46337	3.40386	9.74073	6.14477	intron (Mnt, intron 4 of 5)	Mnt
chr11	74925404	74926349	74925662	74925404	74926349	74926308	6.66717	8.21422	13.4484	21.2669	17.125	24.9922	promoter-TSS (Srr)	Smg6
chr11	74954898	74955323	74954898	74954953	74955215	74955323	6.26379	6.05017	9.79661	10.412	13.2905	13.6916	intron (Smg6, intron 8 of 18)	Smg6
chr11	75165396	75165873	75165396	75165413	75165843	75165873	7.11159	5.29981	11.2815	12.7736	14.8593	16.1775	exon (Hic1, exon 2 of 2)	Hic1
chr11	75206103	75206737	75206398	75206103	75206737	75206716	6.54851	8.00364	10.7095	15.3773	14.2543	18.8941	intron (Rtn4rl1, intron 1 of 1)	Rtn4rl1
chr11	75213028	75214332	75213154	75213028	75214332	75214245	9.05111	6.59851	17.5485	11.4471	21.3762	14.7825	intron (Rtn4rl1, intron 1 of 1)	Rtn4rl1
chr11	75461060	75463259	75461426	75461060	75462505	75463259	10.7248	7.75719	29.9778	21.6909	34.105	25.4272	intron (Mir22hg, intron 1 of 2)	Mir22hg
chr11	75509774	75510822	75509833	75509774	75510822	75510821	4.48728	4.97176	4.69313	7.91253	7.81742	11.0495	TTS (Prpf8)	Rilp
chr11	75531239	75532191	75531239	75531281	75532191	75532106	5.55513	6.6589	8.8512	15.3773	12.2854	18.8945	promoter-TSS (Slc43a2)	Slc43a2
chr11	75560507	75561717	75560837	75560507	75561168	75561717	5.82011	6.80644	7.18221	13.1061	10.517	16.5251	intron (Slc43a2, intron 6 of 13)	Mir3971
chr11	75567631	75568186	75567640	75567631	75568038	75568186	5.10532	3.72398	6.65627	3.61135	9.94237	6.37116	intron (Slc43a2, intron 10 of 13)	Mir3971
chr11	75568660	75569386	75568660	75569023	75569341	75569386	4.82147	4.35159	7.69557	6.61786	11.0543	9.65314	intron (Slc43a2, intron 11 of 13)	Mir3971
chr11	75587933	75588417	75588035	75587933	75588417	75588381	6.16247	6.94864	8.09162	15.1472	11.4915	18.6523	promoter-TSS (Pitpna)	Pitpna
chr11	75630556	75631245	75630629	75630556	75631245	75631240	6.74753	9.85103	16.2359	27.0866	20.0123	30.956	promoter-TSS (Inpp5k)	Inpp5k
chr11	75651500	75652157	75651500	75651578	75652134	75652157	5.40964	8.52308	7.18221	18.3381	10.5171	21.9677	promoter-TSS (Myo1c)	Myo1c
chr11	75678763	75679530	75678898	75678763	75679530	75679381	5.29984	3.0279	6.33729	2.68461	9.60666	5.33084	promoter-TSS (Crk)	Crk
chr11	75925757	75927313	75925842	75925757	75926836	75927313	6.43727	7.68071	12.5518	17.62	16.1858	21.2305	promoter-TSS (Rph3al)	Rph3al
chr11	76179394	76179953	76179395	76179394	76179919	76179953	4.56792	3.24245	5.11592	2.54987	8.27052	5.19009	promoter-TSS (Vps53)	Vps53
chr11	76328733	76329290	76328790	76328733	76329263	76329290	23.2804	24.3813	73.2734	88.4837	77.938	93.0632	intron (Nxn, intron 1 of 7)	Nxn
chr11	76493876	76495554	76494325	76493876	76495554	76495529	16.0909	13.8116	42.5678	57.0512	46.9044	61.35	promoter-TSS (Abr)	Abr
chr11	76622250	76623298	76622938	76622250	76623236	76623298	3.76595	6.81792	2.39316	11.4319	5.24221	14.7645	Intergenic	Bhlha9
chr11	76639308	76640114	76639308	76639316	76640102	76640114	21.911	21.8784	67.1682	94.1408	71.7802	98.756	Intergenic	Bhlha9
chr11	76854756	76855330	76854756	76854798	76855086	76855330	3.13986	5.94665	1.8395	8.70313	4.58938	11.8908	Intergenic	Cpd
chr11	77215809	77216498	77215943	77215809	77216256	77216498	5.35218	6.22828	7.76657	11.5398	11.1322	14.8866	promoter-TSS (Ssh2)	Ssh2
chr11	77607477	77608269	77607856	77607477	77608269	77608204	7.87188	6.3827	14.4304	13.906	18.148	17.3612	promoter-TSS (Taok1)	Taok1
chr11	77685806	77687710	77685838	77685806	77686665	77687710	12.5513	7.57115	35.7423	25.6043	39.9703	29.4415	intron (Nufip2, intron 1 of 3)	Nufip2
chr11	77763439	77764663	77763530	77763439	77764122	77764663	5.12492	8.17406	6.36205	17.161	9.63516	20.7482	Intergenic	Myo18a
chr11	77766413	77767032	77766456	77766413	77766968	77767032	9.3857	17.0462	19.7574	56.2253	23.6523	60.514	Intergenic	Myo18a
chr11	77783835	77784656	77784293	77783835	77784656	77784654	8.41606	9.07526	16.3989	22.0679	20.1883	25.8203	intron (Myo18a, intron 1 of 39)	Myo18a
chr11	77785702	77786478	77785870	77785702	77786461	77786478	4.91723	7.21521	6.31309	15.705	9.57995	19.2401	intron (Myo18a, intron 1 of 39)	Myo18a
chr11	78161635	78162883	78162393	78161635	78162883	78162862	18.4874	12.3089	52.4187	44.803	56.8728	48.9637	intron (Traf4, intron 2 of 6)	Traf4
chr11	78163957	78165981	78164145;78165062	78163957	78164711;78165639	78165981	5.81519;4.10784	6.05147	7.89005;3.09218	11.1893	11.26315;6.04317	14.5117	intron (Traf4, intron 1 of 6)	Traf4
chr11	78176420	78177302	78176629	78176420	78177302	78176824	5.58009	3.02509	6.80466	1.74738	10.1005	4.19129	promoter-TSS (Nek8)	Nek8
chr11	78177504	78179326	78177928	78177504	78178631	78179326	5.147	3.78136	6.09583	3.48301	9.33356	6.23277	promoter-TSS (Tlcd1)	Tlcd1
chr11	78245236	78245997	78245302	78245236	78245784	78245997	4.59805	2.85968	6.03362	2.20286	9.26605	4.76165	promoter-TSS (Supt6)	Supt6
chr11	78261258	78262087	78261258	78261308	78262087	78261996	6.16247	5.64931	8.09162	7.83838	11.4915	10.9605	promoter-TSS (2610507B11Rik)	2610507B11Rik
chr11	78421584	78422568	78421901	78421584	78422568	78422326	6.27344	8.02797	8.6582	15.4136	12.083	18.9404	exon (Slc13a2, exon 1 of 12)	Slc13a2
chr11	78535994	78536867	78535994	78535997	78536867	78536726	8.89461	6.70107	17.2733	14.6041	21.0868	18.0951	promoter-TSS (Ift20)	Ift20
chr11	78550465	78551234	78550472	78550465	78550833	78551234	4.25596	4.48485	5.37665	7.18882	8.54705	10.2732	promoter-TSS (Tmem97)	Tmem97
chr11	78697050	78697560	78697192	78697050	78697533	78697560	5.4003	5.54599	6.50556	8.70313	9.78465	11.8892	exon (Nlk, exon 1 of 11)	Nlk
chr11	78826450	78826867	78826545	78826450	78826841	78826867	4.83055	5.14045	6.46337	9.59631	9.74073	12.8394	promoter-TSS (Lyrm9)	Lyrm9
chr11	78982968	78984226	78982968;78983764	78983003	78983302;78984226	78984110	4.659;3.81586	3.96938	4.69787;3.33272	3.81207	7.82218;6.29759	6.58343	intron (Lgals9, intron 1 of 10)	Lgals9
chr11	79112360	79113133	79112480	79112360	79112864	79113133	7.88611	10.704	16.864	25.2911	20.669	29.122	intron (Ksr1, intron 1 of 17)	Ksr1
chr11	79145562	79146772	79146202	79145562	79146772	79146688	9.18187	9.89777	18.8398	23.7307	22.7101	27.5228	exon (Ksr1, exon 1 of 18)	Ksr1
chr11	79152587	79153149	79152691	79152587	79153083	79153149	13.4667	12.7845	35.5202	56.3458	39.7444	60.6393	Intergenic	Wsb1
chr11	79254058	79254974	79254237	79254058	79254974	79254820	11.104	7.01724	27.6871	15.7342	31.7701	19.2698	exon (Wsb1, exon 1 of 9)	Wsb1
chr11	79652914	79653604	79652914	79652916	79653604	79653560	6.89708	8.06689	14.3644	17.9364	18.0789	21.5545	intron (Rab11fip4, intron 3 of 14)	Rab11fip4os2
chr11	79654397	79655153	79654426	79654397	79654934	79655153	5.55513	9.4858	8.8512	20.7008	12.2854	24.4064	intron (Rab11fip4, intron 3 of 14)	Rab11fip4os2
chr11	79703614	79705024	79704160	79703614	79704663	79705024	6.38365	5.85176	10.0027	11.9244	13.5174	15.2837	Intergenic	Mir193a
chr11	79790165	79791249	79790237	79790165	79791249	79791160	9.76767	7.56623	19.3591	18.8082	23.2393	22.4579	Intergenic	Mir365-2
chr11	79992722	79993211	79992733	79992722	79993165	79993211	4.83662	4.97176	5.87074	7.91253	9.09491	11.0495	promoter-TSS (Suz12)	Suz12
chr11	80183741	80184215	80183914	80183741	80184215	80184203	4.05282	5.30639	3.25117	7.58015	6.20842	10.6812	exon (Rnf135, exon 1 of 5)	Rnf135
chr11	80208946	80209566	80208955	80208946	80209529	80209566	4.82795	6.72866	6.77143	18.5943	10.0669	22.2378	exon (Rhot1, exon 1 of 19)	Rhot1
chr11	80779454	80780093	80779535	80779454	80780070	80780093	10.6855	16.0559	23.2732	48.0021	27.2649	52.2012	exon (Myo1d, exon 1 of 22)	Myo1d
chr11	82870460	82871276	82870784	82870460	82871257	82871276	4.93282	5.79808	5.73254	9.55139	8.94591	12.7813	promoter-TSS (Rffl)	Rad51d
chr11	82889794	82890700	82889884	82889794	82890232	82890700	4.29235	5.1838	3.62635	6.70562	6.61445	9.744	intron (Rad51d, intron 1 of 9)	Rad51d
chr11	83271408	83271782	83271408	83271410	83271706	83271782	4.07059	5.35322	3.7665	8.69775	6.76969	11.8652	Intergenic	Slfn14
chr11	83298662	83299246	83298729	83298662	83299215	83299246	7.59844	6.6589	14.8683	15.3773	18.5979	18.8945	promoter-TSS (Pex12)	Pex12
chr11	83302577	83303278	83302679	83302577	83303278	83303193	5.10975	3.36433	6.03362	3.76518	9.26657	6.53592	intron (Ap2b1, intron 1 of 20)	Ap2b1
chr11	83467067	83467720	83467067	83467102	83467677	83467720	13.3817	15.7799	37.42	62.0146	41.6774	66.364	Intergenic	Mmp28
chr11	83472691	83473801	83472943	83472691	83473801	83473786	5.85099	6.48491	9.41207	13.711	12.8879	17.1614	intron (Taf15, intron 1 of 15)	Taf15
chr11	83595948	83596430	83596041	83595948	83596368	83596430	5.28776	6.05354	8.31772	12.7621	11.7273	16.1657	intron (E230016K23Rik, intron 1 of 8)	Ccl6
chr11	83610676	83611333	83610939	83610676	83611310	83611333	10.2708	7.01266	20.8022	21.163	24.725	24.8858	intron (E230016K23Rik, intron 4 of 8)	Ccl6
chr11	84332882	84333268	84332882	84332884	84333246	84333268	7.68738	9.07887	14.5646	25.3522	18.2857	29.1877	intron (Acaca, intron 39 of 53)	Acaca
chr11	84513274	84513931	84513455	84513274	84513931	84513838	3.56147	4.84284	2.70875	7.96093	5.58226	11.1029	promoter-TSS (Aatf)	Aatf
chr11	84818798	84819854	84818806	84818798	84819637	84819854	5.05786	7.9732	7.53412	16.2842	10.8876	19.839	exon (Mrm1, exon 1 of 5)	Mrm1
chr11	84869700	84871304	84869700	84869818	84871304	84871270	9.24371	9.07887	17.3625	25.3522	21.1858	29.1877	promoter-TSS (Ggnbp2os)	Ggnbp2
chr11	84980758	84981144	84980809	84980758	84981119	84981144	6.84719	9.21638	9.99498	19.6482	13.5088	23.3276	Intergenic	Car4
chr11	85139423	85140744	85139673	85139423	85140407	85140744	5.81519	6.05258	7.89005	11.9725	11.2631	15.3368	promoter-TSS (Usp32)	Usp32
chr11	85234477	85235315	85234477	85234574	85235315	85235313	6.35329	4.54185	9.16616	8.20763	12.6318	11.3589	promoter-TSS (Appbp2os)	Appbp2
chr11	85775455	85775877	85775475	85775455	85775845	85775877	9.37436	12.9268	18.6568	38.7489	22.5188	42.825	promoter-TSS (Bcas3os2)	Bcas3os2
chr11	86200779	86201214	86200779	86200909	86201114	86201214	4.3475	3.91803	5.00503	5.40465	8.14701	8.34697	promoter-TSS (Brip1os)	Brip1
chr11	86484134	86484880	86484134	86484180	86484766	86484880	4.52556	3.937	4.22866	6.4505	7.29268	9.47842	promoter-TSS (Rnft1)	Rnft1
chr11	86544006	86544891	86544453	86544006	86544891	86544883	4.3475	3.44196	5.00503	4.97279	8.14701	7.87251	promoter-TSS (Tubd1)	Rps6kb1
chr11	86578788	86582820	86578871;86580193	86578788	86579493;86581629	86582820	5.44976;8.79459	8.27318	6.92584;17.0917	22.9442	10.22982;20.90082	26.7131	Intergenic	Mir21a
chr11	86584819	86587741	86585595	86584819	86587404	86587741	8.26369	10.9509	15.6241	27.5846	19.3863	31.4629	intron (Vmp1, intron 11 of 11)	Mir21a
chr11	86683469	86684009	86683579	86683469	86683967	86684009	4.13825	3.02757	4.62703	2.50521	7.72777	5.1382	promoter-TSS (Ptrh2)	Ptrh2
chr11	86756552	86758204	86756646	86756552	86758169	86758204	9.19484	7.78189	18.3391	19.2982	22.1859	22.9607	exon (Cltc, exon 1 of 33)	Cltc
chr11	86843759	86844206	86843759	86843849	86844206	86844170	13.352	8.62264	31.9011	17.5002	36.0657	21.1056	Intergenic	Dhx40
chr11	86961983	86962557	86961983	86961990	86962557	86962479	7.23221	8.86271	17.825	24.3133	21.6619	28.1229	intron (Ypel2, intron 2 of 4)	Ypel2
chr11	86967023	86967513	86967059	86967023	86967397	86967513	8.55899	10.4066	15.1561	24.1343	18.904	27.9384	intron (Ypel2, intron 2 of 4)	Ypel2
chr11	86993208	86994695	86993208	86993892	86994157	86994695	3.86444	3.53255	3.65278	4.3331	6.64535	7.16978	promoter-TSS (Ypel2)	Ypel2
chr11	87126821	87127595	87126944	87126821	87127595	87127300	4.48728	6.11745	4.69313	9.39398	7.81742	12.606	exon (Trim37, exon 1 of 24)	Trim37
chr11	87422556	87423299	87422627	87422556	87423231	87423299	33.6696	52.0331	132.897	248.39	137.928	253.707	intron (Tex14, intron 1 of 30)	Tex14
chr11	87426389	87427299	87426435	87426389	87427299	87427192	25.6634	37.1665	124.634	158.641	129.625	163.604	promoter-TSS (Tex14)	Tex14
chr11	87442770	87443696	87442934	87442770	87443695	87443696	23.2688	27.2587	76.8766	107.819	81.5694	112.516	intron (Tex14, intron 2 of 30)	Tex14
chr11	87448229	87449177	87448291	87448229	87449119	87449177	24.3075	24.4265	77.9201	117.939	82.6232	122.692	intron (Tex14, intron 2 of 30)	Tex14
chr11	87461882	87462872	87462218	87461882	87462738	87462872	19.5145	18.8527	56.7622	75.7396	61.2675	80.215	intron (Tex14, intron 2 of 30)	Tex14
chr11	87470898	87472102	87471007	87470898	87471875	87472102	12.0975	19.3266	28.3112	63.2873	32.4074	67.6488	intron (Tex14, intron 2 of 30)	Tex14
chr11	87591079	87592418	87591653	87591079	87592364	87592418	4.41968	4.5584	6.25729	8.56067	9.50459	11.7205	promoter-TSS (Mtmr4)	Mtmr4
chr11	87680741	87681238	87680816	87680741	87681238	87681217	10.8207	14.272	25.3185	40.0712	29.3485	44.1704	intron (Rnf43, intron 2 of 9)	Rnf43
chr11	87696970	87697976	87697038	87696970	87697976	87697700	11.2965	5.62025	24.3756	10.3045	28.3896	13.5726	intron (Rnf43, intron 2 of 9)	1110028F11Rik
chr11	87709572	87710758	87709572	87709580	87710248	87710758	6.86855	4.58695	13.0032	7.72894	16.6528	10.8329	intron (Rnf43, intron 2 of 9)	1110028F11Rik
chr11	87736682	87737703	87737282	87736682	87737579	87737703	5.07208	3.97319	7.23022	5.28598	10.5694	8.20458	promoter-TSS (Supt4a)	Supt4a
chr11	88047216	88047856	88047470	88047216	88047856	88047832	9.05111	6.55435	17.5485	12.1896	21.3762	15.5642	exon (Srsf1, exon 1 of 4)	Srsf1
chr11	88151431	88152134	88151673	88151431	88152134	88152089	5.82011	4.45998	7.18221	4.59918	10.517	7.47155	intron (Cuedc1, intron 1 of 10)	Cuedc1
chr11	88288664	88289065	88288705	88288664	88289065	88289056	8.55899	7.73064	15.1561	14.3988	18.904	17.8811	Intergenic	Ccdc182
chr11	88404141	88404920	88404141	88404235	88404775	88404920	11.4951	14.9754	35.4344	44.3606	39.6583	48.5179	intron (Msi2, intron 8 of 13)	Mir378b
chr11	88550858	88551333	88550858	88550901	88551305	88551333	11.9826	17.5426	26.8322	54.8364	30.902	59.1139	intron (Msi2, intron 6 of 13)	0610039H22Rik
chr11	88620137	88620658	88620137	88620291	88620658	88620611	4.45067	4.75732	3.84259	5.3659	6.87955	8.30644	intron (0610039H22Rik, intron 1 of 2)	0610039H22Rik
chr11	88717982	88718874	88718196	88717982	88718498	88718874	4.36458	5.35198	3.97181	6.98795	7.01581	10.0523	promoter-TSS (C030037D09Rik)	Msi2
chr11	88863670	88864885	88863902	88863670	88864885	88864883	3.76182	4.77575	3.03836	5.99906	5.94914	8.97919	intron (4930556N13Rik, intron 3 of 4)	4930556N13Rik
chr11	88995811	88996737	88996301	88995811	88996737	88996501	5.44976	4.0783	6.92584	3.74934	10.2298	6.51559	Intergenic	Trim25
chr11	88999163	89000091	88999165	88999163	88999972	89000091	6.14167	10.592	11.9336	32.9274	15.5359	36.9136	exon (Trim25, exon 1 of 9)	Trim25
chr11	89024108	89025238	89024211	89024108	89024759	89025238	7.34002	11.8799	17.6067	38.4525	21.4376	42.5257	Intergenic	Trim25
chr11	89025914	89026553	89026046	89025914	89026553	89026432	4.56792	6.75776	5.11592	11.7396	8.27052	15.0913	Intergenic	Trim25
chr11	89027917	89028561	89027917	89027931	89028511	89028561	36.1235	25.9787	175.158	170.845	180.379	175.865	Intergenic	Trim25
chr11	89884449	89884870	89884455	89884449	89884870	89884833	6.20084	6.73899	9.29352	11.7037	12.7617	15.055	Intergenic	Pctp
chr11	90249062	90249566	90249157	90249062	90249469	90249566	4.34196	5.40409	4.46865	9.49846	7.54982	12.7146	promoter-TSS (Mmd)	Mmd
chr11	90637879	90638719	90638033	90637879	90638443	90638719	4.10597	4.75732	4.31258	5.3659	7.38406	8.30644	promoter-TSS (Stxbp4)	Cox11
chr11	93884944	93886541	93885282	93884944	93885942	93886541	3.41521	4.27421	3.06458	6.72882	5.97805	9.76892	promoter-TSS (Mbtd1)	Utp18
chr11	93955408	93956432	93955408	93955479	93956089	93956432	5.08782	5.76502	6.94702	11.3521	10.254	14.6829	promoter-TSS (Nme2)	Nme2
chr11	93968061	93968569	93968073	93968061	93968527	93968569	6.43727	10.0878	12.5518	30.5481	16.1858	34.4889	exon (Nme1, exon 1 of 5)	Nme1
chr11	93995157	93995955	93995334	93995157	93995936	93995955	5.47775	6.83864	6.30069	11.4569	9.56707	14.8033	promoter-TSS (Spag9)	Nme1
chr11	93996414	93996885	93996414	93996476	93996814	93996885	4.71543	3.86532	4.52606	3.16212	7.61564	5.88586	intron (Spag9, intron 1 of 29)	Nme1
chr11	94135574	94136067	94135574	94135664	94136067	94135975	6.16247	3.19612	8.09162	3.19649	11.4915	5.92262	Intergenic	Tob1
chr11	94160318	94160879	94160318	94160400	94160855	94160879	4.38907	4.4523	4.00928	7.41178	7.05813	10.5063	Intergenic	Tob1
chr11	94161200	94161699	94161339	94161200	94161658	94161699	4.40401	5.04107	5.93758	6.77657	9.16487	9.81921	Intergenic	Tob1
chr11	94162797	94163931	94162797	94162801	94163366	94163931	12.4702	20.5159	30.9431	69.0541	35.0893	73.4727	Intergenic	Tob1
chr11	94209922	94212490	94209922	94209924	94212292	94212490	23.866	18.0032	77.0965	82.0222	81.7909	86.5484	promoter-TSS (Tob1)	Tob1
chr11	94321462	94322337	94321678	94321462	94322337	94322302	4.29922	8.62264	4.39073	17.5002	7.47046	21.1056	promoter-TSS (Luc7l3)	Luc7l3
chr11	94548909	94549550	94549036	94548909	94549550	94549341	6.64288	5.32026	9.66257	7.26106	13.1487	10.3497	promoter-TSS (Rsad1)	Rsad1
chr11	94589463	94589921	94589535	94589463	94589921	94589900	3.98605	5.40409	3.37926	9.49846	6.35202	12.7146	intron (Acsf2, intron 1 of 15)	Acsf2
chr11	94629520	94630616	94629672	94629520	94630616	94630088	6.96358	5.44819	11.4511	10.2985	15.0367	13.564	exon (Lrrc59, exon 1 of 7)	Lrrc59
chr11	94874882	94875324	94874882	94874936	94875319	94875324	5.44976	9.81197	6.92584	21.8627	10.2298	25.608	Intergenic	Gm11544
chr11	94928838	94929231	94928877	94928838	94929231	94929144	9.92842	7.56271	19.6383	15.9579	23.5304	19.4998	Intergenic	Col1a1
chr11	94958094	94958467	94958094	94958149	94958392	94958467	3.81197	3.83391	2.68167	4.5124	5.55156	7.36116	Intergenic	Hils1
chr11	94992571	94993618	94992571	94992641	94993618	94993545	6.83322	7.62912	11.6443	15.1526	15.2365	18.659	intron (Ppp1r9b, intron 1 of 9)	Ppp1r9b
chr11	94997469	94998544	94997469	94997696	94997786	94998544	3.94821	5.94665	4.27077	8.70313	7.33907	11.8908	exon (Ppp1r9b, exon 3 of 10)	Ppp1r9b
chr11	95006639	95007105	95006672	95006639	95006976	95007105	4.10831	3.56799	3.09218	2.50521	6.04395	5.13889	TTS (Ppp1r9b)	Samd14
chr11	95040242	95041612	95040463;95041127	95040242	95040768;95041545	95041612	7.18955;7.18955	8.62264	10.982;10.982	17.5002	14.54945;14.54945	21.1056	intron (Pdk2, intron 1 of 10)	Pdk2
chr11	95074686	95075479	95074686	95074731	95075479	95075285	5.24094	3.97979	6.89991	3.82841	10.2002	6.60267	intron (Itga3, intron 2 of 25)	Itga3
chr11	95076050	95077154	95076050	95076092	95077100	95077154	6.44883	8.91997	10.9356	18.5678	14.4891	22.2104	exon (Itga3, exon 1 of 26)	Itga3
chr11	95104161	95104626	95104230	95104161	95104587	95104626	5.81857	4.43927	7.53412	6.51744	10.8893	9.54843	Intergenic	Dlx3
chr11	95309426	95310579	95309426	95309586	95310367	95310579	7.29182	7.20627	13.3654	17.5162	17.0376	21.1219	intron (Kat7, intron 1 of 12)	Kat7
chr11	95350788	95351421	95350912	95350788	95351405	95351421	14.2299	14.6874	39.083	43.0549	43.3646	47.1945	intron (Fam117a, intron 1 of 7)	Fam117a
chr11	95824023	95824527	95824121	95824023	95824495	95824527	6.23511	8.71079	8.97583	22.3705	12.4184	26.127	promoter-TSS (Phospho1)	Phospho1
chr11	95833978	95834618	95833978	95834217	95834333	95834618	3.98605	4.60782	3.37926	5.12762	6.35202	8.03699	intron (Abi3, intron 4 of 7)	Gngt2
chr11	95858378	95859748	95858970	95858378	95859479	95859748	4.27076	3.29926	4.07931	2.12256	7.13328	4.67537	exon (4833417C18Rik, exon 1 of 2)	4833417C18Rik
chr11	95914358	95915170	95914358	95914618	95915065	95915170	6.49082	7.56799	9.0216	20.7386	12.4646	24.4452	intron (B4galnt2, intron 1 of 10)	B4galnt2
chr11	96763103	96763544	96763149	96763103	96763437	96763544	5.13539	6.83864	5.44562	11.4569	8.64306	14.8033	Intergenic	Snx11
chr11	96777342	96777874	96777376	96777342	96777835	96777874	8.21663	7.26425	14.0826	18.1161	17.7882	21.7392	promoter-TSS (Snx11)	Snx11
chr11	96789086	96789595	96789097	96789086	96789595	96789564	6.66082	6.10235	10.4999	10.1299	14.0353	13.3885	exon (Cbx1, exon 1 of 6)	Cbx1
chr11	96829626	96830549	96829686	96829626	96830408	96830549	4.29922	5.69895	4.39073	12.7083	7.47046	16.1057	promoter-TSS (Nfe2l1)	Nfe2l1
chr11	96918913	96920189	96919280	96918913	96920118	96920189	6.47604	8.72877	9.37884	18.7288	12.8519	22.3766	Intergenic	Cdk5rap3
chr11	96928156	96930267	96928700	96928156	96930267	96930218	31.2441	24.0118	114.522	104.619	119.464	109.298	promoter-TSS (Prr15l)	Prr15l
chr11	96931517	96932127	96931717	96931517	96932127	96931952	4.81056	5.39126	4.94805	7.74079	8.08597	10.8449	intron (Prr15l, intron 2 of 2)	Prr15l
chr11	96934505	96939165	96934954;96935852;96937379	96934505	96935549;96936356;96938736	96939165	7.76404;3.52784;8.47741	9.29503	16.14181;2.43422;16.50921	26.4106	19.91646;5.2932;20.30476	30.2626	TTS (Pnpo)	Pnpo
chr11	96943532	96944265	96943754	96943532	96944229	96944265	4.08428	4.78972	4.27293	6.31369	7.34148	9.33088	promoter-TSS (D030028A08Rik)	Pnpo
chr11	96977052	96978271	96977102	96977052	96977570	96978271	4.41968	6.4634	6.25729	11.597	9.50459	14.9464	promoter-TSS (Sp2)	Sp2
chr11	97186867	97188817	97186867	97186937	97188624	97188817	6.51294	7.75719	11.0467	21.6909	14.6151	25.4272	promoter-TSS (Kpnb1)	Kpnb1
chr11	97246247	97247199	97246795	97246247	97247182	97247199	4.56792	6.04864	5.11592	9.62952	8.27052	12.8784	intron (Npepps, intron 4 of 22)	Npepps
chr11	97660071	97660746	97660395	97660071	97660746	97660689	4.45067	6.87345	3.84259	12.3817	6.87955	15.7612	Intergenic	Mllt6
chr11	97699866	97701019	97700582	97699866	97700953	97701019	4.0418	5.59936	3.02876	7.76325	5.93418	10.8687	promoter-TSS (Pcgf2)	Pcgf2
chr11	97781741	97782601	97781925	97781741	97782601	97782595	6.03819	6.63299	10.536	11.9251	14.0745	15.2863	promoter-TSS (Snora21)	Rpl23
chr11	97799063	97800698	97799063	97799521	97800377	97800698	4.63268	8.21422	7.58535	21.2669	10.9427	24.9922	intron (Lasp1, intron 1 of 6)	Lasp1
chr11	97801452	97802341	97801452	97801803	97802341	97802287	4.54147	3.95673	4.52606	4.25667	7.61572	7.0891	intron (Lasp1, intron 1 of 6)	Lasp1
chr11	97811543	97812480	97811594	97811543	97812389	97812480	17.102	15.1339	56.1356	61.9492	60.6304	66.297	intron (Lasp1, intron 2 of 6)	Lasp1
chr11	97812939	97813571	97813184	97812939	97813571	97813387	3.14572	3.72398	2.20991	3.61135	4.99638	6.37116	intron (Lasp1, intron 2 of 6)	Lasp1
chr11	98202647	98203484	98202690	98202647	98203259	98203484	6.79984	7.43331	10.3273	13.4011	13.8565	16.8381	promoter-TSS (Cdk12)	Cdk12
chr11	98348552	98349083	98348552	98348579	98348971	98349083	6.23511	6.59851	8.97583	11.4471	12.4184	14.7825	exon (Ppp1r1b, exon 1 of 7)	Ppp1r1b
chr11	98352234	98352946	98352234	98352282	98352737	98352946	8.14118	4.71006	16.8771	8.91532	20.6823	12.1151	intron (1700003D09Rik, intron 2 of 2)	Ppp1r1b
chr11	98353592	98354317	98353702	98353592	98354177	98354317	2.8918	4.27421	1.7469	6.72882	4.47743	9.76892	intron (1700003D09Rik, intron 2 of 2)	1700003D09Rik
chr11	98356986	98358715	98357551	98356986	98358715	98358649	6.50483	6.2762	9.03153	12.4415	12.4891	15.8337	promoter-TSS (Stard3)	1700003D09Rik
chr11	98438097	98439131	98438332	98438097	98439042	98439131	4.36815	8.31898	5.31832	18.9474	8.486	22.602	TTS (Erbb2)	Mien1
chr11	98446114	98447559	98446114	98446253	98447559	98447108	11.8287	9.81197	32.9375	21.8627	37.1163	25.608	promoter-TSS (Grb7)	Grb7
chr11	98448038	98448963	98448495	98448038	98448963	98448636	2.85149	4.53763	1.43288	5.5643	4.04832	8.52053	intron (Grb7, intron 1 of 14)	Grb7
chr11	98580540	98580930	98580590	98580540	98580930	98580869	3.76595	3.78136	2.39316	3.48301	5.24221	6.23277	TTS (Ormdl3)	Ormdl3
chr11	98682088	98683114	98682409	98682088	98683087	98683114	4.62058	6.26874	6.96273	12.8342	10.2704	16.2418	promoter-TSS (Psmd3)	Psmd3
chr11	98708219	98709677	98708988	98708219	98709677	98709561	5.82011	5.73078	7.18221	10.164	10.517	13.4249	intron (Med24, intron 19 of 25)	Csf3
chr11	98750509	98751467	98750992	98750509	98751467	98751271	4.19322	4.42223	3.47203	5.63612	6.44717	8.59634	intron (Thra, intron 1 of 8)	Thra
chr11	98769138	98770836	98770147	98769138	98770458	98770836	7.57228	5.89701	14.3486	15.1399	18.0614	18.6445	TTS (Thra)	Nr1d1
chr11	98773618	98775919	98774727	98773618	98775777	98775919	6.08173	8.14621	12.1955	19.6011	15.8166	23.2725	exon (Nr1d1, exon 1 of 8)	Nr1d1
chr11	98782949	98783692	98783284	98782949	98783642	98783692	3.66409	3.53255	3.5141	4.3331	6.49706	7.16978	Intergenic	Nr1d1
chr11	98794787	98796274	98794787	98794795	98795242	98796274	3.58591	5.83642	2.53367	11.1285	5.39636	14.4469	promoter-TSS (Msl1)	Msl1
chr11	98905083	98905760	98905092	98905083	98905760	98905750	9.43086	7.34956	18.2244	17.3808	22.0701	20.9766	exon (Wipf2, exon 8 of 8)	Cdc6
chr11	98937312	98937995	98937312	98937313	98937995	98937980	4.35249	5.76283	4.22075	9.84602	7.27999	13.1009	promoter-TSS (Rara)	Rara
chr11	98959496	98960891	98959572	98959496	98960111	98960891	4.72445	6.83864	5.09684	11.4569	8.24746	14.8033	promoter-TSS (Rara)	Rara
chr11	99105726	99106657	99106033	99105726	99106657	99106208	5.36749	3.75277	6.13882	3.66504	9.37768	6.4277	Intergenic	Tns4
chr11	99230334	99231158	99230395	99230334	99231018	99231158	3.76182	3.40559	3.03836	3.43892	5.94914	6.18232	exon (Smarce1, exon 1 of 11)	Smarce1
chr11	99590874	99591419	99590874	99590905	99591372	99591419	18.4245	17.5426	55.5394	54.8364	60.0302	59.1139	exon (Krtap1-3, exon 1 of 1)	Krtap1-3
chr11	99597659	99598050	99597742	99597659	99598041	99598050	4.10831	4.45998	3.09218	4.59918	6.04395	7.47155	exon (Krtap9-3, exon 1 of 1)	Krtap9-3
chr11	99634671	99635064	99634671	99634715	99635064	99635048	8.82819	11.2986	16.1311	27.6398	19.9054	31.5245	exon (Krtap4-2, exon 1 of 1)	Krtap4-2
chr11	99658495	99658896	99658495	99658537	99658862	99658896	6.16247	9.5364	8.09162	22.4529	11.4915	26.2117	exon (Gm11563, exon 1 of 1)	Gm11563
chr11	99739716	99740185	99739769	99739716	99740125	99740185	9.41246	18.0092	23.1197	58.1834	27.0975	62.4937	Intergenic	Gm11595
chr11	99785318	99785842	99785444	99785318	99785810	99785842	6.16247	4.45998	8.09162	4.59918	11.4915	7.47155	exon (Krtap4-9, exon 1 of 1)	Krtap4-9
chr11	99803906	99804377	99803906	99803926	99804323	99804377	4.45067	7.13598	3.84259	12.4204	6.87955	15.8119	exon (Gm11554, exon 1 of 1)	Gm11569
chr11	99809384	99809854	99809384	99809398	99809784	99809854	4.45067	6.83864	3.84259	11.4569	6.87955	14.8033	exon (Krtap4-13, exon 1 of 1)	Gm11554
chr11	99815020	99815498	99815039	99815020	99815491	99815498	6.16247	11.2986	8.09162	27.6398	11.4915	31.5245	exon (Gm11564, exon 1 of 1)	Gm11564
chr11	99846792	99847187	99846818	99846792	99847187	99847161	8.90135	7.43331	16.2493	13.4011	20.0367	16.8381	Intergenic	Krtap4-16
chr11	99851005	99851485	99851143	99851005	99851463	99851485	8.21663	8.3253	14.0826	16.4469	17.7882	20.0155	exon (Krtap4-16, exon 1 of 1)	Krtap4-16
chr11	99858004	99858595	99858030	99858004	99858504	99858595	20.1992	18.307	59.6974	64.5266	64.2353	68.8976	exon (Gm11568, exon 1 of 1)	Gm11568
chr11	99864529	99865118	99864619	99864529	99865104	99865118	13.6944	17.5426	33.1964	54.8364	37.3848	59.1139	exon (Gm11559, exon 1 of 1)	Gm11559
chr11	99873465	99873944	99873483	99873465	99873882	99873944	13.6944	15.7586	33.1964	46.6584	37.3848	50.8419	exon (Krtap9-1, exon 1 of 1)	Krtap9-1
chr11	99879280	99879758	99879352	99879280	99879758	99879740	8.21663	16.6506	14.0826	50.7112	17.7882	54.9434	exon (Gm11567, exon 1 of 1)	Gm11567
chr11	99948583	99949550	99948583	99948663	99949550	99949550	7.53191	6.54131	11.9949	10.517	15.6101	13.8131	exon (Krtap9-5, exon 1 of 1)	Krtap9-5
chr11	99955661	99956054	99955675	99955661	99955995	99956054	6.50483	5.64931	9.03153	7.83838	12.4891	10.9605	Intergenic	Krtap9-5
chr11	99985331	99986529	99985347	99985331	99986528	99986529	48.2727	46.0865	198.813	211.62	204.132	216.806	exon (Krtap16-1, exon 1 of 1)	Krtap16-1
chr11	100113659	100114057	100113662	100113659	100113995	100114057	6.16247	4.32327	8.09162	5.72299	11.4915	8.69058	Intergenic	Krt13
chr11	100140875	100142734	100140978	100140875	100141541	100142734	5.56919	6.83864	6.78582	11.4569	10.0814	14.8033	intron (Krt19, intron 3 of 5)	Krt19
chr11	100143725	100146226	100144967	100143725	100146218	100146226	8.09987	9.51463	13.89	20.7476	17.5797	24.4621	intron (Krt19, intron 1 of 5)	Krt19
chr11	100286904	100287543	100286932	100286904	100287543	100287455	19.3769	24.3813	62.3394	88.4837	66.9023	93.0632	Intergenic	Krt42
chr11	100288564	100289438	100288701	100288564	100289319	100289438	8.70497	7.14839	17.9545	13.3326	21.7951	16.7568	Intergenic	Krt42
chr11	100319702	100320978	100319702	100319711	100320668	100320978	16.6702	17.2082	66.2976	90.505	70.8994	95.0967	intron (Eif1, intron 1 of 3)	Eif1
chr11	100391091	100391603	100391091	100391098	100391440	100391603	5.12492	7.13598	6.36205	12.4204	9.63516	15.8119	intron (Jup, intron 1 of 13)	Jup
chr11	100396839	100398241	100396839	100396981	100397943	100398241	8.7943	18.8003	26.1195	65.5636	30.1692	69.9451	promoter-TSS (Gm12348)	Jup
chr11	100402663	100403195	100402663	100402781	100403041	100403195	8.54153	9.83153	17.6429	25.3121	21.4762	29.1453	intron (Gm12348, intron 3 of 3)	Gm12348
chr11	100472475	100472979	100472564	100472475	100472897	100472979	4.31571	6.26874	7.1564	12.8342	10.4707	16.2418	promoter-TSS (Klhl11)	Klhl11
chr11	100518082	100518629	100518122	100518082	100518592	100518629	7.79233	9.72736	15.7121	28.5441	19.4774	32.4421	intron (Acly, intron 6 of 27)	Acly
chr11	100527632	100528327	100527648	100527632	100527939	100528327	3.94821	5.41109	4.27077	8.45862	7.33907	11.6167	promoter-TSS (Acly)	Acly
chr11	100574685	100575177	100574815	100574685	100575177	100575142	6.26379	5.40409	9.79661	9.49846	13.2905	12.7146	promoter-TSS (Cnp)	Cnp
chr11	100619113	100620181	100619543	100619113	100620181	100619865	5.69435	3.52927	8.03925	2.85539	11.4209	5.52263	exon (Dnajc7, exon 1 of 14)	Dnajc7
chr11	100939169	100939948	100939204	100939169	100939549	100939948	4.9573	7.33912	7.65987	20.1675	11.018	23.8593	promoter-TSS (Stat3)	Stat3
chr11	101063503	101064256	101063615	101063503	101064052	101064256	7.36555	4.62198	11.7202	9.00763	15.3148	12.2109	TTS (Atp6v0a1)	Naglu
chr11	101086830	101088085	101086830	101087035	101088085	101088077	6.26379	5.67599	9.79661	11.9049	13.2905	15.2607	TTS (Coasy)	Mlx
chr11	101170170	101171689	101170247;101171056	101170170	101170566;101171689	101171547	4.52556;6.05529	6.24398	4.22866;8.66226	9.59631	7.29268;12.09062	12.8419	exon (Plekhh3, exon 1 of 13)	Plekhh3
chr11	101189803	101190497	101189803	101189937	101190198	101190497	6.35805	4.45998	9.56969	4.59918	13.0529	7.47155	TTS (Ezh1)	Cntnap1
chr11	101226198	101226611	101226198	101226214	101226611	101226559	6.16247	4.65498	8.09162	6.36185	11.4915	9.38327	promoter-TSS (Ezh1)	Ezh1
chr11	101367290	101367776	101367361	101367290	101367776	101367771	5.13539	5.64931	5.44562	7.83838	8.64306	10.9605	promoter-TSS (G6pc)	G6pc
chr11	101442118	101443049	101442255	101442118	101443049	101442868	6.42731	8.62264	9.69129	17.5002	13.1803	21.1056	intron (Rpl27, intron 1 of 4)	Rpl27
chr11	101464939	101466383	101465653	101464939	101466146	101466383	4.45067	5.64931	3.84259	7.83838	6.87955	10.9605	intron (Vat1, intron 1 of 5)	Vat1
chr11	101604686	101605062	101604696	101604686	101605062	101605030	3.48199	4.1813	2.20608	4.65403	4.99165	7.53127	Intergenic	LOC666331
chr11	101626755	101627745	101627209	101626755	101627743	101627745	6.7997	11.0238	14.5955	32.6743	18.3184	36.6562	promoter-TSS (Rdm1)	Rdm1
chr11	101641392	101642352	101641488	101641392	101642352	101642323	10.1442	22.2999	27.5295	77.8986	31.6058	82.3941	Intergenic	Rdm1
chr11	101645428	101646386	101645440	101645428	101646162	101646386	10.9555	9.0827	23.1691	30.344	27.1562	34.2816	Intergenic	Rdm1
chr11	101657813	101658887	101657913	101657813	101658684	101658887	18.4255	22.6972	54.7312	106.163	59.2107	110.852	Intergenic	Arl4d
chr11	101697040	101697678	101697163	101697040	101697678	101697629	24.3075	18.4026	77.9201	68.0366	82.6232	72.4437	Intergenic	Arl4d
chr11	101732718	101733316	101732726	101732718	101733316	101733144	7.18955	3.56184	10.982	4.17468	14.5495	7.00057	promoter-TSS (Dhx8)	Dhx8
chr11	101984271	101984775	101984271	101984335	101984623	101984775	5.44976	3.0279	6.92584	2.68461	10.2298	5.33084	intron (Dusp3, intron 1 of 2)	Dusp3
chr11	102027029	102027501	102027048	102027029	102027427	102027501	5.47775	5.94665	6.30069	8.70313	9.56707	11.8908	promoter-TSS (Mpp3)	Mpp3
chr11	102146136	102146588	102146136	102146261	102146568	102146588	5.17206	3.24245	5.82016	2.54987	9.03911	5.19009	intron (Nags, intron 1 of 6)	Nags
chr11	102166138	102166649	102166297	102166138	102166649	102166628	5.78293	10.6405	8.92017	26.3708	12.3604	30.2201	intron (Lsm12, intron 3 of 4)	Tmem101
chr11	102218620	102219104	102218620	102218674	102219104	102219100	4.59805	7.31062	6.03362	14.991	9.26605	18.4935	intron (Hdac5, intron 4 of 28)	Mir8101
chr11	102296806	102297687	102296806	102296858	102297687	102297631	5.62505	8.71079	10.8097	22.3705	14.3581	26.127	promoter-TSS (Atxn7l3)	Atxn7l3
chr11	102308977	102309487	102309130	102308977	102309481	102309487	4.67112	5.38293	6.17294	11.9249	9.41639	15.285	intron (Ubtf, intron 12 of 19)	Ubtf
chr11	102316787	102319008	102316793;102318042	102316787	102317621;102318614	102319008	6.16247;4.10831	7.43331	8.09162;3.09218	13.4011	11.49145;6.04395	16.8381	promoter-TSS (Ubtf)	Ubtf
chr11	102363286	102364124	102363601	102363286	102364044	102364124	22.5957	28.8685	70.2083	120.179	74.8461	124.949	intron (Slc4a1, intron 1 of 19)	Slc4a1
chr11	102375090	102376856	102375108	102375090	102376014	102376856	8.90368	11.4047	20.9724	34.7851	24.905	38.8017	intron (Bloodlinc, intron 2 of 2)	Bloodlinc
chr11	102393986	102394996	102394320	102393986	102394894	102394996	17.118	16.4498	46.7362	54.9774	51.1253	59.2565	intron (Rundc3a, intron 1 of 10)	Rundc3a
chr11	102407063	102408729	102407251	102407063	102408729	102407908	3.77487	5.05465	3.93778	6.16412	6.9774	9.16716	promoter-TSS (Slc25a39)	Slc25a39
chr11	102555777	102556604	102556218	102555777	102556522	102556604	5.71796	6.24359	7.36772	14.4019	10.7109	17.8858	promoter-TSS (Gpatch8)	Gpatch8
chr11	103115934	103117764	103116015	103115934	103116733	103117764	12.0916	16.1845	34.132	53.642	38.3318	57.9061	exon (Hexim1, exon 1 of 1)	Hexim1
chr11	103132250	103133102	103132691	103132250	103133014	103133102	6.50483	6.55435	9.03153	12.1896	12.4891	15.5642	promoter-TSS (Hexim2)	Hexim2
chr11	103141020	103141793	103141123	103141020	103141793	103141723	5.47775	3.59479	6.30069	4.02362	9.56707	6.83508	Intergenic	Hexim2
chr11	103260763	103261132	103260763	103260828	103261132	103261130	4.84881	3.02719	5.0058	2.37015	8.15214	4.94624	intron (Map3k14, intron 1 of 15)	Map3k14
chr11	103267027	103268128	103267027	103267086	103267760	103268128	5.37402	5.93511	7.4636	12.4916	10.8117	15.8853	promoter-TSS (Map3k14)	Map3k14
chr11	103339965	103341301	103340766	103339965	103341117	103341301	3.67844	4.80849	3.32083	8.83276	6.2814	12.0308	intron (Arhgap27, intron 3 of 17)	Arhgap27
chr11	103346211	103347056	103346348	103346211	103346948	103347056	4.45067	7.9732	3.84259	16.2842	6.87955	19.839	intron (Arhgap27os3, intron 2 of 3)	Arhgap27os3
chr11	103355706	103356555	103355706	103355728	103356273	103356555	4.79303	5.63021	4.62703	8.859	7.74661	12.0577	intron (Arhgap27, intron 3 of 17)	Arhgap27os3
chr11	103412651	103413049	103412746	103412651	103413037	103413049	5.34221	4.47094	7.74732	9.22375	11.1124	12.4306	promoter-TSS (Plekhm1)	Plekhm1
chr11	103749638	103749994	103749638	103749687	103749929	103749994	5.81519	3.85361	7.89005	3.16212	11.2631	5.86555	promoter-TSS (Wnt9b)	Wnt9b
chr11	103763243	103764034	103763302	103763243	103764034	103763957	9.39568	9.32735	20.8696	23.1371	24.7944	26.9172	Intergenic	Wnt3
chr11	103773373	103774367	103773943	103773373	103774367	103774276	3.86444	3.45862	3.65278	3.1526	6.64535	5.84181	promoter-TSS (Wnt3)	Wnt3
chr11	103799871	103801732	103800377	103799871	103801662	103801732	42.9926	38.1708	189.697	204.819	194.981	209.979	intron (Wnt3, intron 1 of 4)	Wnt3
chr11	103808450	103809177	103808575	103808450	103809177	103808903	5.64272	4.54185	8.29412	8.20763	11.702	11.3589	intron (Wnt3, intron 2 of 4)	Wnt3
chr11	103966401	103967201	103966676	103966401	103967097	103967201	5.49532	4.27421	6.66186	6.72882	9.95197	9.76892	promoter-TSS (Arf2)	Arf2
chr11	104293074	104293642	104293074	104293090	104293570	104293642	5.27201	7.9732	7.61463	16.2842	10.9725	19.839	intron (Mapt, intron 4 of 11)	Mapt
chr11	104442103	104443101	104442179	104442103	104443002	104443101	6.54851	6.81172	10.7095	12.2637	14.2543	15.64	promoter-TSS (Kansl1)	Kansl1
chr11	105180840	105181726	105180840	105180998	105181545	105181726	6.84719	5.54599	9.99498	8.70313	13.5088	11.8892	promoter-TSS (Tlk2)	1700052K11Rik
chr11	105361374	105362529	105361848	105361374	105362374	105362529	13.352	14.5693	31.9011	41.37	36.0657	45.4875	intron (March10, intron 11 of 11)	Mrc2
chr11	105365874	105366461	105365891	105365874	105366385	105366461	9.92842	6.98246	19.6383	14.7692	23.5304	18.2652	intron (March10, intron 10 of 11)	Mrc2
chr11	105375812	105376163	105375819	105375812	105376163	105376150	4.45067	4.16265	3.84259	3.86354	6.87955	6.66409	intron (March10, intron 9 of 11)	March10
chr11	105424528	105425098	105424643	105424528	105425045	105425098	10.9555	9.81197	23.1691	21.8627	27.1562	25.608	intron (March10, intron 4 of 5)	March10
chr11	105943256	105944633	105943280	105943256	105944509	105944633	4.67633	3.937	4.72617	6.4505	7.85249	9.47842	intron (Cyb561, intron 1 of 6)	Cyb561
chr11	105967706	105968285	105967846	105967706	105968285	105968146	4.52556	5.54599	4.22866	8.70313	7.29268	11.8892	promoter-TSS (Ace)	Ace
chr11	106003704	106004853	106004551	106003704	106004853	106004781	4.29235	13.0826	3.62635	34.971	6.61445	38.9932	intron (Ace3, intron 12 of 13)	Kcnh6
chr11	106084040	106084627	106084099	106084040	106084627	106084538	4.03052	3.74982	3.69816	5.99079	6.69615	8.96959	promoter-TSS (Map3k3)	Map3k3
chr11	106216206	106217296	106216840	106216206	106217296	106216985	3.90834	4.16239	3.95042	5.94119	6.99249	8.91941	promoter-TSS (Ddx42)	Ddx42
chr11	106267434	106268678	106267457	106267434	106268361	106268678	5.38906	4.84284	6.17294	7.96093	9.41482	11.1029	promoter-TSS (Smarcd2)	Smarcd2
chr11	106487554	106488010	106487554	106487568	106487996	106488010	10.6674	9.94353	23.2413	29.6246	27.2312	33.5462	promoter-TSS (Ern1)	Ern1
chr11	106500706	106501740	106500791	106500706	106501740	106501715	7.01905	9.32735	15.5161	23.1371	19.2739	26.9172	TTS (Tex2)	Snord104
chr11	106612518	106613397	106612797	106612518	106613189	106613397	3.54334	4.77575	2.30389	5.99906	5.09678	8.97919	promoter-TSS (Tex2)	Tex2
chr11	106779079	106780211	106779079	106779135	106779727	106780211	9.15807	11.8223	22.0363	31.8236	25.9953	35.7906	promoter-TSS (Polg2)	Polg2
chr11	106787406	106789557	106787406	106787438	106789493	106789557	19.7519	15.3502	60.5464	58.6847	65.0901	62.9991	promoter-TSS (Cep95)	Ddx5
chr11	106920467	106921110	106920467	106920472	106921101	106921110	5.01973	5.04181	5.87832	7.09133	9.10394	10.1631	promoter-TSS (Smurf2)	Smurf2
chr11	107470325	107471035	107470459	107470325	107471035	107470729	4.52556	3.54678	4.22866	2.50521	7.29268	5.10266	promoter-TSS (Pitpnc1)	Pitpnc1
chr11	107761749	107762593	107761793	107761749	107762512	107762593	22.2534	18.4346	68.6842	59.0298	73.3098	63.3501	intron (Cacng4, intron 1 of 3)	Cacng4
chr11	108342793	108344519	108343620	108342793	108344423	108344519	6.61262	7.26831	10.4146	23.7541	13.9459	27.5471	exon (Prkca, exon 1 of 17)	Prkca
chr11	108920138	108921026	108920138	108920183	108920904	108921026	7.87427	9.83835	13.0285	25.905	16.69	29.7481	intron (Axin2, intron 1 of 10)	Axin2
chr11	108935424	108937365	108936273	108935424	108936666	108937365	5.13539	5.35322	5.44562	8.69775	8.64306	11.8652	intron (Axin2, intron 3 of 10)	Axin2
chr11	108984584	108985278	108984584	108984617	108985252	108985278	9.57524	7.69827	19.0145	15.2833	22.8883	18.7963	Intergenic	Axin2
chr11	109011686	109012092	109011709	109011686	109012092	109012089	3.08255	2.44731	30.7687	22.9694	34.9118	26.7384	Intergenic	Axin2
chr11	109097828	109098295	109097828	109097936	109098166	109098295	8.90135	5.12047	16.2493	7.88699	20.0367	11.0186	Intergenic	E030025P04Rik
chr11	109187619	109188087	109187619	109187697	109187924	109188087	4.53322	6.02679	4.23974	9.59631	7.3058	12.8362	Intergenic	E030025P04Rik
chr11	109362390	109363442	109362508	109362390	109363389	109363442	6.16247	7.31062	8.09162	14.991	11.4915	18.4935	exon (Gna13, exon 1 of 4)	Gna13
chr11	109425510	109426393	109425633	109425510	109426393	109426367	3.55579	4.0372	2.11986	6.18154	4.89881	9.18604	promoter-TSS (Amz2)	Amz2
chr11	109473010	109474186	109473150	109473010	109474085	109474186	5.49532	10.0787	6.66186	22.9401	9.95197	26.7075	promoter-TSS (Slc16a6)	Slc16a6
chr11	109556137	109556642	109556169	109556137	109556466	109556642	4.36458	7.13598	3.97181	12.4204	7.01581	15.8119	intron (Arsg, intron 11 of 13)	Arsg
chr11	109584614	109585264	109584614	109584724	109585244	109585264	13.3817	9.0827	37.42	30.344	41.6774	34.2816	intron (Wipi1, intron 5 of 12)	Wipi1
chr11	109587673	109588189	109587756	109587673	109588138	109588189	9.58607	11.4047	18.4916	34.7851	22.3505	38.8017	intron (Wipi1, intron 4 of 12)	Wipi1
chr11	110379600	110380320	110379600	110379664	110380285	110380320	7.09723	4.4523	13.4427	7.41178	17.118	10.5063	Intergenic	Abca5
chr11	111065792	111066716	111065810	111065792	111066424	111066716	6.7997	4.27421	14.5955	6.72882	18.3184	9.76892	promoter-TSS (Kcnj2)	Kcnj2
chr11	112782042	112783011	112782102	112782042	112782445	112783011	6.98623	4.43927	12.7934	6.51744	16.4362	9.54843	exon (Sox9, exon 1 of 3)	Sox9
chr11	112784747	112785348	112784888	112784747	112785263	112785348	3.63317	3.27066	2.39316	1.89385	5.24985	4.42553	exon (Sox9, exon 3 of 3)	Sox9
chr11	112818087	112819124	112818290	112818087	112818769	112819124	3.05269	6.54131	1.59763	10.517	4.24058	13.8131	Intergenic	1700012H19Rik
chr11	113052543	113053133	113052631	113052543	113053133	113053093	5.85099	5.35322	9.41207	8.69775	12.8879	11.8652	intron (2610035D17Rik, intron 2 of 2)	2610035D17Rik
chr11	113066863	113067459	113066898	113066863	113067327	113067459	14.5464	17.5426	38.2593	54.8364	42.5271	59.1139	intron (2610035D17Rik, intron 2 of 2)	2610035D17Rik
chr11	113147662	113148334	113147712	113147662	113148334	113148312	6.50483	4.64105	9.03153	7.22919	12.4891	10.3166	intron (2610035D17Rik, intron 1 of 2)	2610035D17Rik
chr11	113200840	113201996	113201348	113200840	113201991	113201996	11.4476	13.0826	32.137	34.971	36.3067	38.9932	exon (2610035D17Rik, exon 1 of 3)	2610035D17Rik
chr11	113223898	113224532	113223898	113224057	113224218	113224532	5.22298	3.67478	6.5359	3.74953	9.81617	6.51902	Intergenic	4732490B19Rik
chr11	113231549	113232434	113231936	113231549	113232330	113232434	4.5086	8.63966	4.47481	18.0472	7.55768	21.6681	Intergenic	4732490B19Rik
chr11	113259644	113260252	113259644	113259701	113260252	113260191	5.17206	5.04025	5.82016	6.45022	9.03911	9.47778	intron (Slc39a11, intron 7 of 9)	4732490B19Rik
chr11	113273663	113274199	113273827	113273663	113274133	113274199	4.79303	5.92862	4.62703	8.69336	7.74661	11.8575	intron (Slc39a11, intron 7 of 9)	4732490B19Rik
chr11	113469663	113470202	113469704	113469663	113470001	113470202	5.08782	7.13598	6.94702	12.4204	10.254	15.8119	intron (Slc39a11, intron 4 of 9)	Slc39a11
chr11	113476678	113477112	113476725	113476678	113477071	113477112	14.0367	20.2186	34.5031	67.6027	38.7146	72.0071	intron (Slc39a11, intron 4 of 9)	Slc39a11
chr11	113487415	113488224	113487525	113487415	113488224	113488124	24.9663	14.8551	98.9432	82.3659	103.786	86.895	intron (Slc39a11, intron 4 of 9)	Slc39a11
chr11	113504517	113504997	113504606	113504517	113504997	113504997	4.0418	7.09863	3.02876	12.7941	5.93418	16.1989	intron (Slc39a11, intron 4 of 9)	Slc39a11
chr11	113649111	113650420	113649165	113649111	113650075	113650420	9.02152	8.71412	16.9774	18.189	20.7847	21.8129	exon (Cog1, exon 1 of 14)	Cog1
chr11	113650991	113652168	113651017	113650991	113652168	113652111	55.1766	40.6712	338.383	349.027	344.057	354.614	intron (Cog1, intron 1 of 13)	Cog1
chr11	113666616	113667625	113666770	113666616	113667588	113667625	14.7547	12.7503	48.1338	59.0259	52.5354	63.3425	intron (Fam104a, intron 2 of 2)	Fam104a
chr11	113683746	113684726	113683881	113683746	113684268	113684726	4.53983	6.09502	5.0689	12.4545	8.21767	15.8471	promoter-TSS (Fam104a)	Fam104a
chr11	113748649	113752469	113749757	113748649;113750723	113752333	113750140;113752469	10.1045	4.42223;6.50034	20.512	5.63612;13.33401	24.4231	8.59634;16.75881	intron (Cdc42ep4, intron 1 of 1)	Cdc42ep4
chr11	114471996	114472380	114472019	114471996	114472380	114472306	8.90135	6.83864	16.2493	11.4569	20.0367	14.8033	Intergenic	4932435O22Rik
chr11	114497637	114498061	114497707	114497637	114498061	114498058	6.84719	5.35198	9.99498	6.98795	13.5088	10.0523	Intergenic	4932435O22Rik
chr11	114668427	114669111	114668427	114668458	114669111	114668977	6.83322	8.5965	11.6443	17.4586	15.2365	21.0555	promoter-TSS (Rpl38)	Rpl38
chr11	115159575	115160282	115159575	115159817	115160104	115160282	3.33041	4.03345	1.78518	4.14617	4.52549	6.97015	intron (Rab37, intron 6 of 8)	Slc9a3r1
chr11	115163006	115165686	115163059	115163006	115165427	115165686	8.7363	11.2856	22.22	33.2529	26.1843	37.2424	intron (Slc9a3r1, intron 1 of 5)	Slc9a3r1
chr11	115171131	115171648	115171131	115171291	115171417	115171648	5.13539	3.56799	5.44562	2.50521	8.64306	5.13889	intron (Slc9a3r1, intron 1 of 5)	Slc9a3r1
chr11	115177485	115178465	115177606	115177485	115178361	115178465	4.84423	5.16006	5.2964	7.96093	8.46172	11.101	intron (Slc9a3r1, intron 3 of 5)	Nat9
chr11	115187140	115187688	115187140	115187194	115187638	115187688	9.57524	9.21564	19.0145	20.188	22.8883	23.8806	promoter-TSS (Tmem104)	Tmem104
chr11	115276712	115277101	115276712	115276768	115277023	115277101	5.32864	4.56224	7.05375	5.90316	10.3654	8.87926	promoter-TSS (Fdxr)	Fdxr
chr11	115447678	115448515	115447678	115448102	115448411	115448515	6.66082	8.96044	10.4999	19.6951	14.0353	23.3771	promoter-TSS (Mir3968)	Mir3968
chr11	115462202	115462924	115462202	115462225	115462924	115462749	4.3475	8.91997	5.00503	18.5678	8.14701	22.2104	promoter-TSS (Slc16a5)	Slc16a5
chr11	115463214	115463830	115463214	115463229	115463559	115463830	4.83662	6.24398	5.87074	9.59631	9.09491	12.8419	intron (Slc16a5, intron 1 of 3)	Slc16a5
chr11	115475499	115475990	115475562	115475499	115475990	115475978	4.2023	4.39901	3.48234	4.77137	6.46254	7.65526	promoter-TSS (Armc7)	Armc7
chr11	115491425	115492050	115491680	115491425	115492050	115492010	6.84719	6.23323	9.99498	15.2046	13.5088	18.713	promoter-TSS (Nt5c)	Nt5c
chr11	115494129	115494679	115494204	115494129	115494563	115494679	4.29235	4.75732	3.62635	5.3659	6.61445	8.30644	Intergenic	Nt5c
chr11	115513492	115514597	115513492	115513533	115514569	115514597	8.86714	15.4613	19.8343	45.3228	23.7353	49.4908	intron (Jpt1, intron 1 of 4)	Jpt1
chr11	115603501	115604845	115603501	115603532	115604297	115604845	4.84881	6.20486	5.0058	10.7015	8.15214	14.0039	promoter-TSS (Mrps7)	Mrps7
chr11	115707981	115709232	115708446	115707981	115709232	115708975	7.48735	5.64998	16.055	11.1016	19.828	14.4163	promoter-TSS (Grb2)	Grb2
chr11	115778929	115779606	115778929	115779110	115779606	115779596	9.58607	7.66782	18.4916	20.0053	22.3505	23.6954	intron (Tmem94, intron 2 of 31)	Tmem94
chr11	115823596	115824950	115823747	115823596	115824939	115824950	15.1929	10.5952	40.9121	37.233	45.2211	41.2875	intron (Llgl2, intron 1 of 25)	Llgl2
chr11	115843713	115844357	115843713	115843766	115844357	115844316	4.5086	4.99696	4.47481	11.2707	7.55768	14.5943	intron (Llgl2, intron 3 of 25)	Llgl2
chr11	115872482	115873100	115872540	115872482	115872942	115873100	6.27344	6.45711	8.6582	14.4853	12.083	17.9715	Intergenic	Smim5
chr11	115876925	115878570	115876925	115876938	115878523	115878570	8.01146	9.69401	16.6227	30.7739	20.421	34.7185	Intergenic	Smim5
chr11	115893229	115894230	115893639	115893229	115893941	115894230	3.42359	4.45998	1.7469	4.59918	4.4771	7.47155	intron (Recql5, intron 16 of 18)	Smim5
chr11	115903310	115904518	115903453	115903310	115904518	115904463	9.04091	7.73064	18.0555	14.3988	21.8983	17.8811	intron (Smim5, intron 1 of 2)	Smim5
chr11	115910552	115912806	115910552	115910891	115912555	115912806	26.3265	18.0098	118.38	100.36	123.341	105.013	promoter-TSS (Smim6)	Smim6
chr11	115974662	115975897	115974671	115974662	115975805	115975897	9.99123	16.3533	21.9963	49.3522	25.9534	53.5684	intron (Itgb4, intron 1 of 38)	Itgb4
chr11	116004772	116005747	116004858	116004772	116005148	116005747	4.45067	5.47179	3.84259	7.53343	6.87955	10.6328	intron (Itgb4, intron 32 of 38)	Galk1
chr11	116012211	116012957	116012211	116012651	116012882	116012957	4.45067	4.53763	3.84259	5.5643	6.87955	8.52053	exon (Galk1, exon 1 of 8)	Galk1
chr11	116019926	116021971	116020135	116019926	116020524	116021971	6.06269	6.48491	7.94288	13.711	11.3179	17.1614	Intergenic	H3f3b
chr11	116023185	116024757	116023475	116023185	116024752	116024757	28.278	34.1016	136.902	200.262	141.952	205.406	exon (H3f3b, exon 2 of 4)	H3f3b
chr11	116030079	116030856	116030093	116030079	116030719	116030856	5.34221	9.0772	7.74732	23.7094	11.1124	27.5	exon (Unk, exon 1 of 16)	Unk
chr11	116060447	116061108	116060621	116060447	116061108	116060917	4.79303	3.78399	4.62703	4.63509	7.74661	7.5095	exon (Unk, exon 16 of 16)	Unc13d
chr11	116130451	116131388	116130451	116130534	116131033	116131388	6.02516	6.25533	10.1213	13.6156	13.6407	17.0618	TTS (Mrpl38)	Trim65
chr11	116138351	116138970	116138583	116138351	116138970	116138866	4.83342	4.76023	6.17294	5.66614	9.41657	8.62896	intron (Mrpl38, intron 1 of 8)	Mrpl38
chr11	116140733	116141174	116140858	116140733	116141174	116141161	4.84881	4.12407	5.0058	4.05115	8.15214	6.86744	Intergenic	Mrpl38
chr11	116167988	116168411	116168021	116167988	116168411	116168372	5.80332	5.94665	8.22251	8.70313	11.6249	11.8908	promoter-TSS (Fbf1)	Fbf1
chr11	116198518	116199363	116198536	116198518	116199363	116199282	6.56024	7.56573	10.7312	18.3348	14.2767	21.9626	promoter-TSS (Ten1)	Ten1
chr11	116210491	116211509	116210754	116210491	116211119	116211509	4.14082	4.65498	4.11634	6.36185	7.17376	9.38327	intron (Ten1, intron 3 of 3)	Cdk3-ps
chr11	116218796	116219479	116218871	116218796	116219479	116219212	4.59805	6.45711	6.03362	14.4853	9.26605	17.9715	intron (Cdk3-ps, intron 6 of 6)	Cdk3-ps
chr11	116237882	116238560	116237882	116237950	116238502	116238560	6.91319	7.0651	11.3624	20.3907	14.9428	24.0883	promoter-TSS (Evpl)	Evpl
chr11	116269604	116270031	116269604	116269609	116269903	116270031	5.87202	8.37896	11.3489	20.6075	14.9283	24.3119	intron (Srp68, intron 2 of 15)	Srp68
chr11	116273759	116274451	116273830	116273759	116274269	116274451	4.38743	6.62374	5.07701	11.0868	8.22602	14.3977	exon (Srp68, exon 1 of 16)	Srp68
chr11	116286614	116287328	116286614	116286651	116287328	116287328	5.47775	4.94889	6.30069	6.29542	9.56707	9.30678	exon (Exoc7, exon 19 of 19)	Galr2
chr11	116312385	116312771	116312385	116312429	116312689	116312771	10.9114	8.70319	24.8846	26.6267	28.9081	30.4886	Intergenic	Exoc7
chr11	116429084	116429896	116429084	116429099	116429896	116429855	7.0043	9.5427	14.1426	25.8382	17.8503	29.6806	Intergenic	Ubald2
chr11	116433808	116435120	116434001	116433808	116434375	116435120	8.02909	9.34789	15.1946	21.5309	18.9426	25.2628	intron (Gm7367, intron 2 of 3)	Gm7367
chr11	116489774	116490864	116489774	116490092	116490864	116490794	7.11159	6.80644	11.2815	13.1061	14.8593	16.5251	promoter-TSS (Prpsap1)	Prpsap1
chr11	116623531	116624521	116624031	116623531	116624392	116624521	4.26207	8.92765	6.19806	19.1097	9.44348	22.7675	intron (Rhbdf2, intron 1 of 18)	Rhbdf2
chr11	116690738	116691613	116690741	116690738	116691437	116691613	12.2108	16.7712	35.6959	54.8637	39.9236	59.1424	intron (St6galnac2, intron 1 of 8)	St6galnac2
chr11	116693917	116694997	116693924	116693917	116694997	116694766	3.77487	6.1603	3.93778	9.83891	6.9774	13.0931	exon (St6galnac2, exon 1 of 9)	St6galnac2
chr11	116842694	116843956	116842694	116842950	116843956	116843856	8.25681	6.20163	16.6	18.411	20.3979	22.0425	promoter-TSS (Mettl23)	Jmjd6
chr11	116852052	116853916	116852052	116852095	116853916	116853912	23.9652	13.7131	76.3652	59.6725	81.0553	63.998	exon (Srsf2, exon 1 of 3)	Srsf2
chr11	117114556	117115955	117114741	117114556	117115669	117115955	2.9878	4.20541	2.39316	6.84958	5.23799	9.89382	promoter-TSS (Sec14l1)	Sec14l1
chr11	117136980	117137451	117136980	117137070	117137451	117137436	4.52556	5.35198	4.22866	6.98795	7.29268	10.0523	intron (Sec14l1, intron 2 of 16)	Sec14l1
chr11	117138418	117138850	117138418	117138422	117138828	117138850	7.95762	3.6056	14.5873	5.38255	18.3091	8.32337	intron (Sec14l1, intron 2 of 16)	Sec14l1
chr11	117153627	117154326	117153627	117153631	117154036	117154326	5.13539	5.64931	5.44562	7.83838	8.64306	10.9605	intron (Sec14l1, intron 13 of 16)	Sec14l1
chr11	117199388	117199948	117199499	117199388	117199948	117199931	4.83342	4.53944	6.17294	6.43114	9.41657	9.45734	promoter-TSS (Sept9)	Sec14l1
chr11	117284970	117285705	117285047	117284970	117285477	117285705	4.46863	6.36767	4.94528	11.0196	8.08314	14.3286	intron (Sept9, intron 1 of 10)	Sept9
chr11	117653980	117654884	117653980	117654055	117654811	117654884	8.86714	13.9746	19.8343	38.7814	23.7353	42.8622	exon (Tnrc6c, exon 1 of 22)	Tnrc6c
chr11	117768744	117769544	117768810	117768744	117769318	117769544	8.21663	6.24398	14.0826	9.59631	17.7882	12.8419	exon (Tmc6, exon 17 of 20)	Tmc6
chr11	117779439	117781716	117779607	117779439	117781355	117781716	14.2299	10.9833	39.083	33.8303	43.3646	37.8335	promoter-TSS (Tmc6)	Tmc6
chr11	117790444	117791326	117790541	117790444	117791109	117791326	4.83727	5.94624	6.79059	9.46684	10.0863	12.68	intron (Tmc8, intron 11 of 15)	6030468B19Rik
chr11	117792005	117792940	117792137	117792005	117792940	117792877	11.2855	14.5116	29.9118	48.5387	34.0386	52.7452	intron (Tmc8, intron 15 of 15)	6030468B19Rik
chr11	117809493	117811024	117809581	117809493	117810854	117811024	8.55899	8.60855	15.1561	20.5763	18.904	24.2784	intron (Syngr2, intron 1 of 3)	Syngr2
chr11	117827325	117827719	117827325	117827398	117827719	117827708	8.79362	5.14734	16.5737	8.94038	20.3694	12.1405	intron (Afmid, intron 1 of 10)	Tk1
chr11	117831855	117832735	117832058	117831855	117832570	117832735	10.8995	6.55435	25.4649	12.1896	29.5009	15.5642	intron (Afmid, intron 2 of 10)	Tk1
chr11	117838555	117838976	117838555	117838601	117838876	117838976	7.01905	6.35977	15.5161	18.4521	19.2739	22.0841	exon (Afmid, exon 11 of 11)	Birc5
chr11	117848556	117849368	117848936	117848556	117849275	117849368	6.50116	9.27078	13.9445	29.7159	17.6366	33.6387	promoter-TSS (Birc5)	Birc5
chr11	117863330	117864123	117863404	117863330	117864123	117864027	6.39951	4.88772	8.86947	7.11077	12.3049	10.191	intron (Tmem235, intron 3 of 3)	Tmem235
chr11	117930756	117931403	117930756	117930844	117931403	117931253	11.6402	6.24359	25.597	14.4019	29.6407	17.8858	Intergenic	Socs3
chr11	117934115	117934584	117934115	117934120	117934540	117934584	5.44976	6.48319	6.92584	12.4575	10.2298	15.8508	Intergenic	Socs3
chr11	117949466	117950062	117949511	117949466	117950024	117950062	5.82011	6.83864	7.18221	11.4569	10.517	14.8033	Intergenic	Socs3
chr11	117952143	117952677	117952143	117952151	117952528	117952677	11.9826	12.488	26.8322	32.4821	30.902	36.4622	Intergenic	Socs3
chr11	117963371	117963955	117963388	117963371	117963681	117963955	3.07083	5.81872	1.89964	10.3395	4.65224	13.6125	Intergenic	Socs3
chr11	117968817	117969725	117968943	117968817	117969451	117969725	5.85099	8.70319	9.41207	26.6267	12.8879	30.4886	promoter-TSS (Socs3)	Socs3
chr11	117974553	117975092	117974640	117974553	117975092	117975066	8.21663	8.3253	14.0826	16.4469	17.7882	20.0155	Intergenic	Socs3
chr11	117976005	117976605	117976092	117976005	117976439	117976605	8.90135	14.5693	16.2493	41.37	20.0367	45.4875	Intergenic	Socs3
chr11	117985980	117987335	117986055	117985980	117987014	117987335	7.56911	13.1087	13.4188	40.5057	17.0938	44.6109	promoter-TSS (Pgs1)	Pgs1
chr11	118007722	118008360	118007722	118007728	118008334	118008360	4.45067	5.4645	3.84259	9.96768	6.87955	13.2242	intron (Pgs1, intron 7 of 9)	Mir6933
chr11	118211765	118213076	118211765	118211767	118212200	118213076	6.84719	5.94665	9.99498	8.70313	13.5088	11.8908	intron (Cyth1, intron 1 of 12)	Cyth1
chr11	118289661	118290526	118289661	118289811	118290396	118290526	5.81519	5.35322	7.89005	8.69775	11.2631	11.8652	exon (Usp36, exon 1 of 21)	Usp36
chr11	118409651	118410460	118409763	118409651	118410159	118410460	3.62291	6.23323	3.02876	15.2046	5.93227	18.713	intron (Cant1, intron 3 of 4)	Lgals3bp
chr11	118467477	118467975	118467486	118467477	118467905	118467975	5.26429	4.24511	8.61687	4.51928	12.0402	7.36959	Intergenic	Engase
chr11	118469773	118470850	118469773	118470224	118470831	118470850	5.51315	6.7233	7.36772	13.3728	10.7095	16.7995	Intergenic	Engase
chr11	118476782	118477380	118476791	118476782	118477380	118477200	6.42731	5.12047	9.69129	7.88699	13.1803	11.0186	exon (Engase, exon 1 of 14)	Engase
chr11	118892520	118893117	118892520	118892566	118893049	118893117	9.24371	12.7853	17.3625	33.7202	21.1858	37.7227	intron (Rbfox3, intron 1 of 13)	Rbfox3
chr11	118982382	118982866	118982571	118982382	118982866	118982780	3.21864	4.67321	2.15374	6.11584	4.93746	9.10078	Intergenic	Enpp7
chr11	119024759	119025268	119024824	119024759	119025173	119025268	12.2836	13.3799	29.2983	36.2303	33.4103	40.2734	intron (Cbx2, intron 3 of 4)	Cbx2
chr11	119085593	119086891	119086131	119085593	119086891	119086728	6.84719	3.82509	9.99498	5.68607	13.5088	8.64948	promoter-TSS (Cbx4)	Cbx4
chr11	119126123	119126744	119126314	119126123	119126715	119126744	4.56792	4.91218	5.11592	6.53785	8.27052	9.57015	Intergenic	Mir6934
chr11	119215029	119216475	119215143	119215029	119216353	119216475	10.2708	8.64654	20.8022	23.2853	24.725	27.0686	intron (Tbc1d16, intron 1 of 11)	Tbc1d16
chr11	119219853	119220517	119219853	119219868	119220238	119220517	7.77124	6.87345	13.3168	12.3817	16.9868	15.7612	intron (Tbc1d16, intron 1 of 11)	Tbc1d16
chr11	119490947	119491572	119491227	119490947	119491529	119491572	3.94821	2.85968	4.27077	2.20286	7.33907	4.76165	promoter-TSS (Endov)	Endov
chr11	119552851	119553331	119553005	119552851	119553290	119553331	5.17206	9.2173	5.82016	19.6482	9.03911	23.3294	intron (Gm11762, intron 1 of 3)	Gm11762
chr11	119611494	119611889	119611494	119611571	119611870	119611889	8.21663	4.97176	14.0826	7.91253	17.7882	11.0495	intron (Rptor, intron 1 of 33)	Rptor
chr11	119913458	119914220	119913788	119913458	119914085	119914220	4.95271	7.73064	5.17476	14.3988	8.33108	17.8811	promoter-TSS (Chmp6)	Chmp6
chr11	119915606	119916565	119915870	119915606	119916563	119916565	8.41481	6.25533	16.899	13.6156	20.7053	17.0618	exon (Chmp6, exon 4 of 8)	Chmp6
chr11	119942574	119943530	119942574	119942696	119943530	119943417	9.24371	9.24761	17.3625	26.8579	21.1858	30.7208	promoter-TSS (Baiap2)	Baiap2
chr11	120098513	120099627	120099096	120098513	120099570	120099627	3.71015	4.23748	3.14449	5.82713	6.09831	8.79924	promoter-TSS (Tepsin)	Ndufaf8
chr11	120150883	120151447	120151056	120150883	120151447	120151407	5.78293	4.72999	8.92017	8.03023	12.3604	11.1743	exon (Slc38a10, exon 1 of 16)	Slc38a10
chr11	120189255	120190549	120189540	120189255	120190549	120190238	6.71753	6.25533	11.8543	13.6156	15.4542	17.0618	promoter-TSS (2810410L24Rik)	2810410L24Rik
chr11	120204510	120205013	120204510	120204567	120204906	120205013	7.53191	5.35198	11.9949	6.98795	15.6101	10.0523	Intergenic	2810410L24Rik
chr11	120231025	120231759	120231312	120231025	120231759	120231722	5.70298	6.6589	10.2334	15.3773	13.7556	18.8945	intron (2900052L18Rik, intron 1 of 1)	2900052L18Rik
chr11	120235618	120236455	120235618	120235794	120236068	120236455	3.76595	4.16265	2.39316	3.86354	5.24221	6.66409	intron (Bahcc1, intron 1 of 27)	Bahcc1
chr11	120261516	120262843	120261516	120261565	120262625	120262843	14.5003	19.3181	46.8478	78.5127	51.2386	83.0122	intron (Bahcc1, intron 3 of 27)	Bahcc1
chr11	120315989	120317003	120316214	120315989	120317003	120316762	5.49532	5.2939	6.66186	7.88699	9.95197	11.0162	Intergenic	Mir6935
chr11	120343673	120345804	120343871;120345111	120343673	120344224;120345736	120345804	3.76595;5.82011	8.68043	2.39316;7.18221	18.6344	5.24221;10.51701	22.2809	TTS (Actg1)	Mir6935
chr11	120346264	120350667	120346588;120349299	120346264	120348631;120350661	120350667	20.19921;3.47016	20.1724	59.69735;3.3581	84.8167	64.23527;6.32388	89.3666	promoter-TSS (0610009L18Rik)	Actg1
chr11	120353504	120354010	120353619	120353504	120353984	120354010	4.10597	6.33078	4.31258	14.2059	7.38406	17.6698	Intergenic	0610009L18Rik
chr11	120467317	120467947	120467345	120467317	120467684	120467947	3.76182	5.83642	3.03836	11.1285	5.94914	14.4469	promoter-TSS (Arl16)	Hgs
chr11	120484377	120485055	120484487	120484377	120484955	120485055	6.85862	9.4858	10.8497	20.7008	14.3995	24.4064	promoter-TSS (Mrpl12)	Mrpl12
chr11	120489471	120489826	120489522	120489471	120489826	120489788	4.8402	5.96001	5.57137	11.0077	8.77635	14.3155	TTS (Mrpl12)	Slc25a10
chr11	120491547	120492619	120491702	120491547	120492619	120492610	7.40996	8.53168	11.7974	19.3818	15.3939	23.0463	intron (Slc25a10, intron 1 of 10)	Slc25a10
chr11	120499967	120501083	120500378	120499967	120500733	120501083	4.29235	3.95673	3.62635	4.25667	6.61445	7.0891	exon (Slc25a10, exon 11 of 11)	Slc25a10
chr11	120572368	120573680	120572368	120572492	120573663	120573680	11.3518	11.5412	33.2001	42.8474	37.3894	46.984	promoter-TSS (P4hb)	P4hb
chr11	120617014	120618226	120617648	120617014	120618226	120618155	8.08135	9.84484	14.3292	26.4912	18.0415	30.3517	TTS (Sirt7)	Pcyt2
chr11	120665373	120665913	120665471	120665373	120665840	120665913	12.6673	19.3266	29.3421	63.2873	33.4607	67.6488	Intergenic	Notum
chr11	120672698	120673504	120672698	120673005	120673102	120673504	4.45067	4.58462	3.84259	6.23104	6.87955	9.2383	exon (Aspscr1, exon 1 of 16)	Aspscr1
chr11	120823719	120824861	120823719	120823783	120824166	120824861	8.47741	9.07526	16.5092	22.0679	20.3048	25.8203	exon (Fasn, exon 1 of 43)	Fasn
chr11	120948450	120949023	120948615	120948450	120949023	120948792	5.13539	6.24398	5.44562	9.59631	8.64306	12.8419	promoter-TSS (Slc16a3)	Slc16a3
chr11	120990874	120991485	120990874	120990898	120991485	120991380	4.12964	4.91218	3.37147	6.53785	6.33932	9.57015	exon (Csnk1d, exon 1 of 10)	Csnk1d
chr11	121236721	121237589	121236726	121236721	121237463	121237589	4.83055	4.9313	6.46337	7.52251	9.74073	10.6204	promoter-TSS (Narf)	Narf
chr11	121354026	121354771	121354235	121354026	121354684	121354771	5.55513	5.54599	8.8512	8.70313	12.2854	11.8892	promoter-TSS (Wdr45b)	Wdr45b
chr11	121451396	121452494	121451620	121451396	121452104	121452494	6.16247	6.48319	8.09162	12.4575	11.4915	15.8508	promoter-TSS (Tbcd)	Tbcd
chr11	121543532	121544452	121543876	121543532	121544452	121544445	19.0171	16.3859	59.1405	57.1854	63.6689	61.4858	intron (Tbcd, intron 14 of 38)	Zfp750
chr11	121702002	121703522	121702308	121702002	121702709	121703522	4.82344	8.30007	7.38004	16.4098	10.7239	19.9672	exon (Metrnl, exon 1 of 4)	Metrnl
chr11	121712957	121713653	121712957	121712965	121713374	121713653	4.57903	6.24398	5.42604	9.59631	8.601	12.8419	intron (Metrnl, intron 2 of 3)	Metrnl
chr11	121717658	121718173	121717855	121717658	121718173	121718119	4.45067	4.45998	3.84259	4.59918	6.87955	7.47155	TTS (Metrnl)	Metrnl
chr12	3153593	3153972	3153611	3153593	3153960	3153972	4.84423	6.24398	5.2964	9.59631	8.46172	12.8419	Intergenic	Rab10os
chr12	3309413	3310516	3309413	3309565	3310246	3310516	6.98764	7.8944	13.2291	19.5508	16.896	23.2198	promoter-TSS (Rab10)	Rab10
chr12	3426491	3427746	3426491	3426559	3427088	3427746	6.7997	10.136	14.5955	24.7789	18.3184	28.5961	promoter-TSS (1110002L01Rik)	Asxl2
chr12	3837212	3837841	3837212	3837332	3837841	3837691	4.52556	4.16265	4.22866	3.86354	7.29268	6.66409	intron (Dnmt3a, intron 2 of 22)	Dnmt3aos
chr12	4233698	4234589	4233698	4233943	4234412	4234589	4.16756	4.42632	4.93401	7.34998	8.0713	10.4427	exon (Cenpo, exon 1 of 7)	Ptrhd1
chr12	4430792	4431318	4430810	4430792	4431318	4431309	9.39568	13.3394	20.8696	36.1561	24.7944	40.1934	intron (Ncoa1, intron 1 of 22)	Ncoa1
chr12	4769025	4769378	4769025	4769048	4769311	4769378	3.23254	4.12407	1.54002	4.05115	4.17032	6.86744	promoter-TSS (Fam228b)	Fam228b
chr12	4817105	4817800	4817279	4817105	4817800	4817508	6.06846	5.7737	9.43885	8.76004	12.9166	11.9546	promoter-TSS (Sf3b6)	Sf3b6
chr12	4906997	4907796	4906997	4907110	4907589	4907796	7.53191	5.15545	11.9949	8.2937	15.6101	11.446	exon (Ubxn2a, exon 1 of 7)	Ubxn2a
chr12	4917056	4918370	4917241	4917056	4917940	4918370	6.16247	5.88029	8.09162	8.95702	11.4915	12.1583	exon (Atad2b, exon 1 of 31)	Atad2b
chr12	7977451	7978405	7977451	7977491	7977794	7978405	3.76182	8.30007	3.03836	16.4098	5.94914	19.9672	intron (Apob, intron 1 of 28)	Apob
chr12	8353019	8353606	8353062	8353019	8353535	8353606	11.5933	13.7214	34.3694	53.2188	38.5743	57.4751	Intergenic	Hs1bp3
chr12	8496124	8496766	8496124	8496147	8496564	8496766	4.40401	4.75732	5.93758	5.3659	9.16487	8.30644	Intergenic	Rhob
chr12	8498721	8500439	8498721	8499259	8500216	8500439	13.9725	10.7659	42.1282	42.6611	46.4548	46.7915	exon (Rhob, exon 1 of 1)	Rhob
chr12	8510500	8511713	8510668	8510500	8511560	8511713	8.9553	11.6908	20.0104	36.7146	23.9141	40.7627	Intergenic	Rhob
chr12	8673937	8674650	8674077	8673937	8674502	8674650	4.75364	7.05853	4.58929	14.0401	7.6802	17.5017	promoter-TSS (Pum2)	Pum2
chr12	8770914	8772176	8770914	8770959	8771744	8772176	7.81491	5.90301	14.3292	10.1311	18.0406	13.3908	exon (Sdc1, exon 1 of 5)	Sdc1
chr12	8921594	8922382	8921781	8921594	8922306	8922382	5.79666	9.51463	9.6831	20.7476	13.1712	24.4621	exon (Laptm4a, exon 1 of 7)	Laptm4a
chr12	9029893	9030556	9029964	9029893	9030513	9030556	7.21376	6.70107	12.3306	14.6041	15.9581	18.0951	intron (Ttc32, intron 1 of 2)	Ttc32
chr12	10390648	10391400	10390722	10390648	10391180	10391400	5.24287	7.66782	8.91611	20.0053	12.3558	23.6954	TTS (Nt5c1b)	Rdh14
chr12	11265529	11266360	11265885	11265529	11266357	11266360	5.07208	7.68071	7.23022	17.62	10.5694	21.2305	promoter-TSS (Gen1)	Smc6
chr12	12788067	12788781	12788067	12788080	12788764	12788781	4.84423	3.0884	5.2964	2.31004	8.46172	4.88058	Intergenic	Gm34637
chr12	12795546	12796049	12795562	12795546	12796049	12796009	7.18955	6.83864	10.982	11.4569	14.5495	14.8033	Intergenic	Gm34637
chr12	12810073	12810732	12810158	12810073	12810490	12810732	10.5534	13.9323	25.4017	38.7029	29.4354	42.7785	Intergenic	Mycn
chr12	14151699	14152251	14151699	14151876	14152251	14152222	10.9555	5.62718	23.1691	11.4204	27.1562	14.7518	promoter-TSS (Fam84a)	Fam84a
chr12	16999790	17000425	16999909	16999790	17000425	17000411	9.92842	4.21443	19.6383	8.78023	23.5304	11.9769	promoter-TSS (Pqlc3)	Pqlc3
chr12	17266427	17267012	17266427	17266445	17267012	17266934	5.69435	4.4626	8.03925	8.31438	11.4209	11.4675	intron (Pdia6, intron 1 of 12)	Pdia6
chr12	17492492	17493219	17492492	17492628	17493200	17493219	9.69762	10.4066	19.7778	24.1343	23.6761	27.9384	Intergenic	Odc1
chr12	17505949	17507453	17505993	17505949;17506968	17507453	17506663;17507401	12.2546	11.61361;8.0744	44.4672	43.03521;26.02951	48.8265	47.17445;29.87649	Intergenic	Odc1
chr12	17544401	17545520	17544601	17544401	17545520	17545444	6.45111	10.4066	9.33881	24.1343	12.8073	27.9384	promoter-TSS (Odc1)	Odc1
chr12	17557913	17558521	17558011	17557913	17558518	17558521	13.352	17.2453	31.9011	53.4536	36.0657	57.7163	Intergenic	Odc1
chr12	17575550	17576539	17575550	17575550	17576539	17576525	12.3603	15.1639	34.6803	43.9958	38.8947	48.1479	Intergenic	Odc1
chr12	17661417	17662155	17661417	17661453	17662116	17662155	24.7205	30.5268	98.423	124.66	103.26	129.453	Intergenic	Hpcal1
chr12	17664166	17664688	17664209	17664166	17664688	17664668	5.82011	7.48771	7.18221	13.9597	10.517	17.4169	Intergenic	Hpcal1
chr12	17690252	17691337	17690252	17690280	17691337	17691289	8.55899	8.814	15.1561	19.4179	18.904	23.0849	promoter-TSS (Hpcal1)	Hpcal1
chr12	17710057	17710889	17710269	17710057	17710786	17710889	9.52993	15.3965	19.4829	48.1891	23.3645	52.3928	intron (Hpcal1, intron 1 of 3)	Hpcal1
chr12	17881493	17882150	17881496	17881493	17882074	17882150	6.98862	7.08418	11.0669	13.2094	14.6366	16.6303	Intergenic	Hpcal1
chr12	18609825	18610233	18609912	18609825	18610215	18610233	5.82011	4.75732	7.18221	5.3659	10.517	8.30644	Intergenic	5730507C01Rik
chr12	20614865	20615280	20614945	20614865	20615267	20615280	5.47775	6.54131	6.30069	10.517	9.56707	13.8131	Intergenic	1700030C10Rik
chr12	20920957	20921433	20920986	20920957	20921433	20921430	5.69883	4.18948	8.39993	4.93182	11.8105	7.83124	Intergenic	1700030C10Rik
chr12	20990200	20990720	20990303	20990200	20990589	20990720	5.13539	4.65498	5.44562	6.36185	8.64306	9.38327	Intergenic	Asap2
chr12	21229075	21229474	21229075	21229093	21229437	21229474	6.50483	12.806	9.03153	36.4549	12.4891	40.5003	exon (Asap2, exon 14 of 29)	Itgb1bp1
chr12	21416744	21418088	21417050	21416744	21417979	21418088	7.84902	11.2986	23.2044	27.6398	27.1927	31.5245	promoter-TSS (Ywhaq)	Ywhaq
chr12	21529686	21530235	21529727	21529686	21530216	21530235	16.4333	14.4408	43.9483	44.0097	48.3025	48.1622	Intergenic	Ywhaq
chr12	24463346	24463879	24463479	24463346	24463797	24463879	10.2708	13.9746	20.8022	38.7814	24.725	42.8622	Intergenic	Taf1b
chr12	24465005	24465883	24465209	24465005	24465856	24465883	27.3888	33.5986	92.1989	138.297	96.998	143.159	Intergenic	Taf1b
chr12	24651071	24652168	24651071	24651288	24652100	24652168	11.0093	5.29981	24.458	12.7736	28.4774	16.1775	intron (Klf11, intron 1 of 3)	Klf11
chr12	24707926	24708716	24708271	24707926	24708557	24708716	3.77216	5.2939	2.83051	7.88699	5.72388	11.0162	promoter-TSS (Rrm2)	Rrm2
chr12	24734753	24735160	24734788	24734753	24735160	24735127	6.67095	8.91997	10.1052	18.5678	13.6242	22.2104	Intergenic	Rrm2
chr12	25092503	25093812	25092647	25092503	25093699	25093812	6.42731	7.13598	9.69129	12.4204	13.1803	15.8119	TTS (Id2)	Id2
chr12	25095589	25096667	25095589	25095788	25096405	25096667	14.5083	10.8399	41.7765	29.8059	46.0986	33.7308	promoter-TSS (Id2)	Id2
chr12	25167518	25168148	25167721	25167518	25168082	25168148	4.79303	4.75732	4.62703	5.3659	7.74661	8.30644	Intergenic	Gm17746
chr12	25178588	25179095	25178630	25178588	25179095	25179007	6.84719	6.05017	9.99498	10.412	13.5088	13.6916	Intergenic	Gm17746
chr12	25189430	25190758	25189475;25190341	25189430	25189856;25190702	25190758	6.16247;3.56147	5.49876	8.09162;2.70875	7.91253	11.49145;5.58226	11.0508	Intergenic	Gm17746
chr12	25208973	25209837	25208984	25208973	25209837	25209789	20.1992	17.8553	59.6974	57.8737	64.2353	62.1813	Intergenic	Gm17746
chr12	25232544	25233476	25232562	25232544	25232912	25233476	5.75252	9.57944	7.77999	24.2179	11.1492	28.0256	Intergenic	Gm17746
chr12	25265594	25266187	25265594	25265839	25266182	25266187	3.70133	3.52927	2.7189	2.85539	5.59993	5.52263	Intergenic	Gm17746
chr12	26454760	26455345	26454826	26454760	26455158	26455345	6.44883	8.62264	10.9356	17.5002	14.4891	21.1056	intron (Rsad2, intron 1 of 5)	Rsad2
chr12	26456127	26456708	26456228	26456127	26456708	26456612	8.21663	11.5962	14.0826	33.2837	17.7882	37.2753	promoter-TSS (Rsad2)	Rsad2
chr12	26469118	26470128	26469166	26469118	26470128	26470048	7.18955	6.83864	10.982	11.4569	14.5495	14.8033	exon (Cmpk2, exon 1 of 5)	Cmpk2
chr12	26524926	26525841	26524976	26524926	26525619	26525841	30.8123	37.1665	108.577	158.641	113.481	163.604	Intergenic	Cmpk2
chr12	27356958	27357678	27356958	27356994	27357661	27357678	27.6176	33.0239	109.348	156.385	114.257	161.336	Intergenic	Sox11
chr12	27437624	27437999	27437636	27437624	27437984	27437999	5.47775	7.08418	6.30069	13.2094	9.56707	16.6303	Intergenic	Sox11
chr12	28635402	28636327	28635698	28635402	28636327	28636308	4.83662	4.80849	5.87074	8.83276	9.09491	12.0308	promoter-TSS (Rps7)	Rps7
chr12	29129973	29130487	29129976	29129973	29130487	29130467	8.55899	11.596	15.1561	28.8322	18.904	32.7427	Intergenic	Eipr1
chr12	29290477	29291355	29290617	29290477	29291355	29291314	4.12715	9.83153	6.17007	25.3121	9.40926	29.1453	Intergenic	Myt1l
chr12	29798718	29799320	29798718	29798840	29799320	29799288	9.92842	7.35665	19.6383	14.1735	23.5304	17.6368	intron (Myt1l, intron 8 of 24)	C630031E19Rik
chr12	31073687	31075477	31073794;31075069	31073687	31074405;31075389	31075477	8.91488;5.28289	5.24641	16.78765;6.00201	9.50824	20.59089;9.2316	12.7272	exon (Fam110c, exon 1 of 2)	Fam110c
chr12	31280916	31281409	31280945	31280916	31281390	31281409	9.58607	11.2725	18.4916	29.4551	22.3505	33.3749	intron (Lamb1, intron 6 of 32)	Lamb1
chr12	31444196	31444535	31444197	31444196	31444535	31444499	7.11159	3.63213	11.2815	3.8706	14.8593	6.67418	intron (Slc26a3, intron 1 of 20)	Slc26a3
chr12	31499145	31500013	31499528	31499145	31500007	31500013	4.14082	4.90444	4.11634	6.21683	7.17376	9.22313	promoter-TSS (Cbll1)	Cbll1
chr12	31654577	31655093	31654590	31654577	31655086	31655093	7.57228	5.04462	14.3486	8.71635	18.0614	11.9067	promoter-TSS (Dus4l)	Dus4l
chr12	31949240	31949637	31949240	31949275	31949637	31949589	6.50483	2.838	9.03153	1.89385	12.4891	4.36546	intron (Hbp1, intron 1 of 10)	Hbp1
chr12	32819787	32821161	32819998	32819787	32820591	32821161	4.84881	5.86519	5.0058	12.7226	8.15214	16.1222	exon (Nampt, exon 1 of 11)	Nampt
chr12	32936261	32936814	32936261	32936359	32936814	32936814	4.98809	6.80644	5.51738	13.1061	8.71664	16.5251	intron (4933406C10Rik, intron 2 of 5)	4933406C10Rik
chr12	32953860	32954667	32953881	32953860	32954627	32954667	5.04494	5.41888	7.8374	12.7363	11.2083	16.1364	promoter-TSS (4933406C10Rik)	Sypl
chr12	33003466	33004183	33003510	33003466	33004130	33004183	26.0193	25.4611	85.7931	108.845	90.5522	113.548	Intergenic	Sypl
chr12	33079521	33080456	33079617	33079521	33080425	33080456	26.3617	35.6799	87.386	150.099	92.1553	155.022	intron (Cdhr3, intron 4 of 19)	Cdhr3
chr12	35046793	35048284	35046854	35046793	35047341	35048284	4.8402	6.77663	5.57137	11.7759	8.77635	15.1276	intron (Snx13, intron 1 of 25)	Snx13
chr12	35992803	35993596	35992803	35992805	35993143	35993596	5.40964	5.2595	7.18221	11.9631	10.5171	15.3249	intron (Agr2, intron 1 of 7)	Agr2
chr12	36042164	36042792	36042267	36042164	36042723	36042792	5.9078	4.35159	10.6618	6.61786	14.2028	9.65314	promoter-TSS (Tspan13)	Tspan13
chr12	36156316	36157525	36156532	36156316	36156883	36157525	7.97041	9.57944	18.0185	24.2179	21.8604	28.0256	promoter-TSS (Bzw2)	Bzw2
chr12	36381391	36382261	36381391	36381691	36382207	36382261	6.15223	4.60506	8.45153	6.56463	11.8683	9.59758	promoter-TSS (Ispd)	Ispd
chr12	40037070	40038227	40037070	40037140	40038227	40037659	10.5658	7.26425	22.4766	18.1161	26.4431	21.7392	promoter-TSS (Arl4a)	Arl4a
chr12	40222232	40223670	40222296	40222232	40223670	40223526	14.7138	10.2519	52.4804	41.7844	56.9351	45.9072	promoter-TSS (Mir1938)	Mir1938
chr12	44209534	44210517	44209779	44209534	44210333	44210517	13.9512	11.5962	39.9521	33.2837	44.2497	37.2753	promoter-TSS (Dnajb9)	Dnajb9
chr12	44268812	44269464	44268883	44268812	44269460	44269464	8.55899	9.81682	15.1561	24.1375	18.904	27.9423	promoter-TSS (Pnpla8)	Pnpla8
chr12	51347959	51348576	51347959	51348004	51348501	51348576	4.56792	4.84554	5.11592	10.522	8.27052	13.8217	promoter-TSS (G2e3)	G2e3
chr12	51691010	51692449	51691789	51691010	51692416	51692449	7.56911	6.80644	13.4188	13.1061	17.0938	16.5251	exon (Strn3, exon 1 of 16)	Strn3
chr12	51828604	51830104	51828764	51828604	51829444	51830104	5.13539	7.68811	5.44562	14.7907	8.64306	18.2871	exon (Hectd1, exon 1 of 43)	Hectd1
chr12	51970860	51971508	51970886	51970860	51971474	51971508	5.68456	8.07139	9.45952	21.9481	12.9375	25.6964	intron (Heatr5a, intron 1 of 35)	Heatr5a
chr12	52504275	52505110	52504543	52504275	52504883	52505110	4.93282	5.00996	5.73254	6.10247	8.94591	9.08623	Intergenic	Arhgap5
chr12	52602921	52603558	52602921	52602975	52603454	52603558	4.3475	5.31158	5.00503	11.0449	8.14701	14.3541	promoter-TSS (1700031P21Rik)	1700031P21Rik
chr12	54312926	54313581	54312926	54312941	54313581	54313533	8.45346	8.58537	20.0397	23.145	23.9445	26.9253	Intergenic	Gm7550
chr12	54656079	54656771	54656079	54656220	54656707	54656771	6.89708	6.94864	14.3644	15.1472	18.0789	18.6523	exon (Sptssa, exon 1 of 2)	Sptssa
chr12	54695537	54696125	54695661	54695537	54696013	54696125	5.04494	3.86898	7.8374	5.54465	11.2083	8.49563	promoter-TSS (Eapp)	Eapp
chr12	54696457	54697222	54696468	54696457	54697222	54697140	22.0984	35.7968	109.047	174.607	113.953	179.644	promoter-TSS (Eapp)	Eapp
chr12	54710010	54710898	54710010	54710023	54710824	54710898	11.6402	10.704	25.597	25.2911	29.6407	29.122	Intergenic	Eapp
chr12	54714015	54714471	54714044	54714015	54714444	54714471	10.6131	14.272	21.9799	40.0712	25.9337	44.1704	Intergenic	Eapp
chr12	54734462	54734931	54734462	54734491	54734931	54734909	24.9922	16.6506	81.0516	50.7112	85.7772	54.9434	Intergenic	Eapp
chr12	54795471	54795924	54795601	54795471	54795924	54795895	4.45218	4.43927	5.19676	6.51744	8.3535	9.54843	promoter-TSS (Snx6)	Snx6
chr12	55079998	55080641	55080016	55079998	55080641	55080608	3.38139	3.89094	2.39316	4.37929	5.24637	7.22036	promoter-TSS (2700097O09Rik)	Srp54a
chr12	55398511	55399067	55398562	55398511	55398885	55399067	4.57903	6.24359	5.42604	14.4019	8.601	17.8858	promoter-TSS (Psma6)	Psma6
chr12	55443118	55444368	55443236	55443118	55443555	55444368	4.27076	6.96342	4.07931	14.2978	7.13328	17.7634	Intergenic	Psma6
chr12	55464221	55465809	55464508	55464221	55465786	55465809	8.99514	6.24398	19.0238	9.59631	22.8992	12.8419	Intergenic	Nfkbia
chr12	55491182	55492933	55492367	55491182	55492744	55492933	6.52124	13.517	12.3046	37.1918	15.9311	41.2457	intron (Nfkbia, intron 1 of 5)	Nfkbia
chr12	55836168	55836959	55836356	55836168	55836959	55836901	3.86444	6.14897	3.65278	10.9974	6.64535	14.3045	exon (Brms1l, exon 1 of 10)	Brms1l
chr12	57230176	57230917	57230387	57230176	57230917	57230895	4.27076	6.04864	4.07931	9.62952	7.13328	12.8784	exon (Prps1l3, exon 1 of 2)	Mipol1
chr12	57545973	57547203	57545973	57546407	57547123	57547203	7.43484	6.86068	12.278	16.278	15.9019	19.8304	promoter-TSS (Foxa1)	Foxa1
chr12	57572296	57573019	57572358	57572296	57572973	57573019	23.2743	23.3271	76.8865	85.4281	81.5801	89.9816	intron (Ttc6, intron 1 of 31)	Ttc6
chr12	58852614	58853231	58852614	58852639	58852937	58853231	6.83322	6.72033	11.6443	11.6678	15.2365	15.019	Intergenic	Sec23a
chr12	59011318	59012292	59011514	59011318	59012168	59012292	5.24287	6.48491	8.91611	13.711	12.3558	17.1614	intron (Sec23a, intron 1 of 19)	Sec23a
chr12	59040052	59040526	59040052	59040086	59040478	59040526	7.77124	4.98658	13.3168	9.58407	16.9868	12.8167	Intergenic	Trappc6b
chr12	59130811	59131537	59130911	59130811	59131451	59131537	6.16247	7.31997	8.09162	18.7095	11.4915	22.3565	promoter-TSS (Mia2)	Mia2
chr12	59218954	59220160	59219600	59218954	59219944	59220160	2.98873	5.04181	1.65788	7.09133	4.30786	10.1631	promoter-TSS (Fbxo33)	Fbxo33
chr12	64965312	64965951	64965312	64965383	64965951	64965903	4.32464	5.62025	4.68528	10.3045	7.80844	13.5726	promoter-TSS (Klhl28)	Klhl28
chr12	65073532	65074249	65073705	65073532	65074009	65074249	3.35544	6.72554	2.74848	15.0978	5.63173	18.6014	promoter-TSS (Fkbp3)	Fkbp3
chr12	69158520	69159339	69158520	69158681	69159201	69159339	5.28554	3.66571	7.98481	5.07934	11.3603	7.98675	intron (Rps29, intron 1 of 2)	Rps29
chr12	69183546	69184715	69183875	69183546	69184537	69184715	13.8999	11.3756	35.6448	31.5468	39.8713	35.5085	promoter-TSS (Mgat2)	Mgat2
chr12	69371444	69372537	69371666	69371444	69372222	69372537	5.6039	7.26425	10.0215	18.1161	13.5363	21.7392	promoter-TSS (Arf6)	Arf6
chr12	69582697	69583225	69582781	69582697	69583198	69583225	6.10538	6.24307	10.2788	11.57	13.8035	14.9178	promoter-TSS (Vcpkmt)	Vcpkmt
chr12	69724796	69725393	69724796	69724873	69725393	69725335	5.6091	3.97319	7.88817	5.28598	11.2602	8.20458	promoter-TSS (L2hgdh)	Atp5s
chr12	69890484	69891728	69890484	69890492	69890890	69891728	8.32974	5.64998	17.743	11.1016	21.5789	14.4163	intron (Map4k5, intron 1 of 30)	Atl1
chr12	70824945	70826209	70824945	70825217	70825690	70826209	7.72888	10.6128	17.0287	27.5158	20.8376	31.3907	promoter-TSS (Frmd6)	Frmd6
chr12	70968128	70968677	70968128	70968203	70968677	70968642	4.27076	3.43034	4.07931	3.2798	7.13328	6.01004	Intergenic	Psma3
chr12	70974602	70975241	70974650	70974602	70975241	70974919	4.27076	4.89965	4.07931	6.51744	7.13328	9.54579	intron (Psma3, intron 1 of 10)	Psma3
chr12	71015317	71016349	71015317	71015347	71016349	71016309	5.22326	6.48319	9.20781	12.4575	12.6738	15.8508	promoter-TSS (Arid4a)	3110056K07Rik
chr12	71885897	71886473	71885967	71885897	71886383	71886473	7.18955	10.8781	10.982	28.6629	14.5495	32.5619	intron (Daam1, intron 1 of 25)	Daam1
chr12	72085183	72086354	72085649	72085183	72086172	72086354	4.99891	5.16467	7.41878	10.3434	10.7636	13.6176	promoter-TSS (Jkamp)	Jkamp
chr12	72760552	72761823	72760552	72760688	72761823	72761484	10.2708	5.67599	20.8022	11.9049	24.725	15.2607	promoter-TSS (Ppm1a)	Ppm1a
chr12	73545513	73546659	73545513	73545827	73546659	73546650	4.897	9.43471	5.38392	22.2507	8.55552	26.0049	exon (Tmem30b, exon 1 of 1)	Tmem30b
chr12	73779347	73780555	73779520	73779347	73780145	73780555	8.33512	14.9858	21.3345	46.6036	25.2722	50.7827	Intergenic	Hif1a
chr12	73907562	73908326	73907634	73907562	73908235	73908326	7.87427	11.5474	13.0285	30.6354	16.69	34.5777	promoter-TSS (Hif1a)	Hif1a
chr12	74086976	74087439	74087116	74086976	74087439	74087432	6.91319	4.51043	11.3624	5.2457	14.9428	8.16223	intron (Syt16, intron 1 of 6)	Syt16
chr12	75595980	75596880	75595980	75596121	75596854	75596880	6.89597	3.95103	12.1847	7.51526	15.8053	10.6116	promoter-TSS (Ppp2r5e)	Ppp2r5e
chr12	75668991	75669998	75669426	75668991	75669842	75669998	4.3869	7.48771	5.6181	13.9597	8.82532	17.4169	promoter-TSS (Wdr89)	Wdr89
chr12	75818078	75818871	75818082	75818078	75818717	75818871	4.48728	5.22382	4.69313	7.09213	7.81742	10.1678	exon (Syne2, exon 1 of 116)	Syne2
chr12	76015186	76016387	76015575	76015186	76015957	76016387	3.50952	3.43034	3.03785	3.2798	5.94456	6.01004	intron (Syne2, intron 66 of 115)	Mir5101
chr12	76054533	76055172	76054533	76054631	76055142	76055172	14.7215	19.6239	37.1499	64.7185	41.4053	69.0951	exon (Syne2, exon 88 of 116)	Esr2
chr12	76369991	76371295	76370163	76369991	76370650	76371295	6.18013	7.8148	10.024	16.9379	13.5415	20.5203	exon (Zbtb1, exon 1 of 2)	Zbtb1
chr12	76533003	76534076	76533007	76533003	76533791	76534076	7.11794	7.59587	12.598	14.1623	16.2362	17.6244	promoter-TSS (Mir5135)	Plekhg3
chr12	76547663	76548258	76547663	76547699	76548215	76548258	4.56792	7.68071	5.11592	17.62	8.27052	21.2305	promoter-TSS (AI463170)	AI463170
chr12	76558128	76558794	76558128	76558199	76558794	76558630	15.7485	7.26831	41.2002	23.7541	45.5154	27.5471	intron (Plekhg3, intron 1 of 18)	AI463170
chr12	76780933	76781577	76781076	76780933	76781534	76781577	25.2138	32.1119	86.1616	129.98	90.9228	134.8	intron (Churc1, intron 3 of 3)	Gpx2
chr12	76795106	76795954	76795176	76795106	76795875	76795954	6.18013	8.89238	10.024	27.6442	13.5415	31.5296	promoter-TSS (Gpx2)	Gpx2
chr12	76797080	76798890	76798019	76797080	76798867	76798890	6.16247	4.72999	8.09162	8.03023	11.4915	11.1743	TTS (Rab15)	Gpx2
chr12	76961941	76962707	76961941	76962085	76962707	76962568	5.40964	3.02819	7.18221	2.85619	10.5171	5.524	promoter-TSS (Max)	Max
chr12	77039626	77040174	77039626	77039781	77039914	77040174	3.98605	3.74385	3.37926	2.99945	6.35202	5.67443	Intergenic	Max
chr12	77056629	77057244	77056679	77056629	77057244	77057129	4.83342	6.26439	6.17294	10.0347	9.41657	13.2916	Intergenic	Max
chr12	77060002	77060934	77060134	77060002	77060934	77060787	7.44756	5.16513	13.1999	7.65454	16.865	10.7579	Intergenic	Max
chr12	77099494	77100027	77099551	77099494	77100027	77099999	10.1078	7.35665	21.6507	14.1735	25.5911	17.6368	Intergenic	Max
chr12	77177872	77178599	77177872	77177970	77178599	77178555	10.8995	9.02086	25.4649	20.8813	29.5009	24.5978	Intergenic	Fut8
chr12	77237943	77239269	77237973	77237943	77238672	77239269	6.16247	6.19461	8.09162	9.90292	11.4915	13.1587	promoter-TSS (Fut8)	Fut8
chr12	78748867	78749649	78748932	78748867	78749643	78749649	5.27201	7.26425	7.61463	18.1161	10.9725	21.7392	intron (Mpp5, intron 1 of 14)	Mpp5
chr12	78980244	78981175	78980401	78980244	78981131	78981175	13.1889	17.2453	31.6095	53.4536	35.7653	57.7163	intron (Tmem229b, intron 1 of 2)	Tmem229b
chr12	79006859	79007392	79007105	79006859	79007392	79007363	3.70133	4.15004	2.7189	3.86354	5.59993	6.64194	exon (Tmem229b, exon 1 of 3)	Plekhh1
chr12	79029015	79029761	79029134	79029015	79029608	79029761	6.96358	7.28036	11.4511	13.5719	15.0367	17.0152	exon (Plekhh1, exon 1 of 29)	Plekhh1
chr12	79172149	79172819	79172167	79172149	79172819	79172806	4.32464	5.87704	4.68528	13.5215	7.80844	16.9621	promoter-TSS (Vti1b)	Vti1b
chr12	79661136	79661704	79661136	79661257	79661692	79661704	9.37436	9.07296	18.6568	20.4512	22.5188	24.1514	intron (Rad51b, intron 8 of 10)	9430078K24Rik
chr12	79782640	79783147	79782640	79782673	79783147	79783126	7.85273	3.48273	15.3506	4.64138	19.1008	7.51685	intron (Rad51b, intron 9 of 10)	9430078K24Rik
chr12	80103352	80104167	80103352	80103600	80103870	80104167	3.07083	4.42223	1.89964	5.63612	4.65224	8.59634	Intergenic	Zfp36l1
chr12	80109868	80110574	80109894	80109868	80110391	80110574	4.45067	5.05465	3.84259	6.16412	6.87955	9.16716	exon (Zfp36l1, exon 2 of 2)	Zfp36l1
chr12	80111031	80111843	80111031	80111433	80111579	80111843	4.54147	4.16265	4.52606	3.86354	7.61572	6.66409	intron (Zfp36l1, intron 1 of 1)	Zfp36l1
chr12	80112247	80113347	80112247	80112626	80113183	80113347	14.5099	19.0293	44.6812	61.8623	49.0427	66.2092	intron (Zfp36l1, intron 1 of 1)	Zfp36l1
chr12	80114939	80116167	80114939	80115233	80116131	80116167	6.43727	9.64871	12.5518	27.7838	16.1858	31.6702	Intergenic	Zfp36l1
chr12	80123286	80124741	80123286	80123351	80124588	80124741	15.9304	19.0728	46.7929	66.9693	51.1825	71.3639	exon (2310015A10Rik, exon 3 of 3)	2310015A10Rik
chr12	80132342	80132987	80132544	80132342	80132948	80132987	4.58902	8.91997	5.7206	18.5678	8.93294	22.2104	intron (2310015A10Rik, intron 1 of 2)	2310015A10Rik
chr12	80218144	80218795	80218443	80218144	80218795	80218768	3.31007	5.04364	1.93832	8.06074	4.69422	11.2055	intron (Actn1, intron 1 of 20)	Actn1
chr12	80227926	80228815	80227985	80227926	80228439	80228815	8.5847	5.44819	15.7021	10.2985	19.4655	13.564	intron (Actn1, intron 1 of 20)	Actn1
chr12	80229965	80230516	80230041	80229965	80230498	80230516	8.82625	6.51697	18.7017	12.9461	22.5687	16.3582	intron (Actn1, intron 1 of 20)	Actn1
chr12	80259552	80261155	80259552	80259754	80260708	80261155	7.53191	5.67599	11.9949	11.9049	15.6101	15.2607	promoter-TSS (Actn1)	Actn1
chr12	80436447	80436930	80436459	80436447	80436754	80436930	5.41081	5.88029	6.20664	8.95702	9.45222	12.1583	promoter-TSS (Dcaf5)	Dcaf5
chr12	80787608	80787971	80787608	80787647	80787912	80787971	5.85099	7.92389	9.41207	18.1364	12.8879	21.7602	Intergenic	Susd6
chr12	80790335	80791115	80790372	80790335	80791113	80791115	7.01905	8.44374	15.5161	20.7476	19.2739	24.4552	exon (Susd6, exon 1 of 6)	Susd6
chr12	80945253	80946411	80945308	80945253	80946411	80946380	12.34	10.6832	33.3178	36.2232	37.5088	40.2614	promoter-TSS (Gm20337)	Srsf5
chr12	81779989	81780757	81779989	81780422	81780562	81780757	4.54147	5.35198	4.52606	6.98795	7.61572	10.0523	intron (Map3k9, intron 1 of 10)	Map3k9
chr12	82169215	82170198	82169215	82169274	82169993	82170198	6.73092	7.42894	11.4532	14.7648	15.0395	18.2581	promoter-TSS (Sipa1l1)	Sipa1l1
chr12	83578984	83579724	83579098	83578984	83579502	83579724	5.05224	9.2173	5.33154	19.6482	8.50146	23.3294	intron (Zfyve1, intron 2 of 11)	Zfyve1
chr12	83596877	83597479	83596877	83597074	83597446	83597479	4.29922	5.48051	4.39073	14.3661	7.47046	17.8379	promoter-TSS (Zfyve1)	Zfyve1
chr12	83631978	83632707	83631978	83632101	83632457	83632707	6.83322	4.32672	11.6443	8.5496	15.2365	11.7094	exon (Rbm25, exon 1 of 19)	Rbm25
chr12	83687886	83688885	83688056	83687886	83688885	83688713	5.76605	8.35167	9.62248	16.9995	13.1076	20.5828	promoter-TSS (Psen1)	Psen1
chr12	83848806	83849292	83848880	83848806	83849176	83849292	6.78833	8.3253	10.3074	16.4469	13.8358	20.0155	intron (Numb, intron 3 of 12)	Numb
chr12	83921572	83922327	83921572	83921618	83922267	83922327	7.52363	4.6304	14.7218	8.1129	18.4484	11.2605	promoter-TSS (Numb)	Riox1
chr12	83950558	83951077	83950558	83950575	83950902	83951077	8.21663	5.35198	14.0826	6.98795	17.7882	10.0523	exon (Riox1, exon 1 of 1)	Riox1
chr12	83987762	83988401	83987857	83987762	83988205	83988401	4.10831	5.05465	3.09218	6.16412	6.04395	9.16716	exon (Acot2, exon 1 of 3)	Acot2
chr12	84175633	84176035	84175722	84175633	84176035	84176013	4.55548	3.33131	4.81063	4.08113	7.94191	6.89807	intron (Elmsan1, intron 1 of 12)	Pnma1
chr12	84180124	84181399	84180920	84180124	84181399	84181355	6.50483	4.78972	9.03153	6.31369	12.4891	9.33088	intron (Elmsan1, intron 1 of 12)	Pnma1
chr12	84193693	84194489	84193740	84193693	84194207	84194489	7.53191	6.83864	11.9949	11.4569	15.6101	14.8033	promoter-TSS (Elmsan1)	Elmsan1
chr12	84203673	84204388	84203788	84203673	84204295	84204388	5.79666	8.63966	9.6831	18.0472	13.1712	21.6681	intron (Elmsan1, intron 1 of 12)	Elmsan1
chr12	84218434	84218868	84218434	84218476	84218868	84218840	3.70133	4.08703	2.7189	3.99076	5.59993	6.79978	intron (Elmsan1, intron 1 of 12)	Elmsan1
chr12	84450783	84451543	84450927	84450783	84451543	84451474	3.86444	4.92552	3.65278	7.18489	6.64535	10.2691	promoter-TSS (Aldh6a1)	Lin52
chr12	84772803	84773456	84772803	84772860	84773165	84773456	4.1943	4.54269	5.25406	9.11087	8.41464	12.3165	promoter-TSS (Npc2)	Npc2
chr12	85339012	85339630	85339075	85339012	85339503	85339630	5.75252	7.73064	7.77999	14.3988	11.1492	17.8811	promoter-TSS (Nek9)	Nek9
chr12	85374083	85375198	85374131	85374083	85374807	85375198	6.62974	6.64088	9.63943	12.7771	13.1255	16.1819	promoter-TSS (Tmed10)	Tmed10
chr12	85429974	85430863	85429985	85429974	85430863	85430804	11.8229	11.0243	32.2753	35.1768	36.4472	39.2025	Intergenic	Fos
chr12	85451671	85452461	85451702	85451671	85452064	85452461	6.20737	7.56573	11.6677	18.3348	15.2616	21.9626	Intergenic	Fos
chr12	85473409	85476702	85473409	85473421	85476673	85476702	20.141	13.8116	61.2784	57.0512	65.8325	61.35	exon (Fos, exon 2 of 4)	Fos
chr12	85485640	85486457	85485864	85485640	85486408	85486457	3.67844	5.64931	3.32083	7.83838	6.2814	10.9605	Intergenic	Fos
chr12	86884143	86885079	86884513	86884143	86884922	86885079	6.06269	3.21639	7.94288	2.88229	11.3179	5.55231	exon (Irf2bpl, exon 1 of 1)	Irf2bpl
chr12	86946788	86947522	86946867	86946788	86947268	86947522	4.51887	7.83622	5.31813	16.4958	8.48398	20.0645	promoter-TSS (Cipc)	Cipc
chr12	86973286	86973724	86973314	86973286	86973724	86973626	8.08135	6.59851	14.3292	11.4471	18.0415	14.7825	Intergenic	Zdhhc22
chr12	87147233	87148055	87147654	87147233	87148026	87148055	3.81586	3.18757	3.33272	3.3691	6.29759	6.10982	promoter-TSS (Gstz1)	Pomt2
chr12	87388037	87388785	87388037	87388046	87388785	87388682	5.4003	5.10012	6.50556	11.2033	9.78465	14.5262	promoter-TSS (Sptlc2)	Sptlc2
chr12	91588193	91588946	91588193	91588224	91588946	91588845	10.9555	5.19206	23.1691	12.8271	27.1562	16.2324	intron (Gtf2a1, intron 1 of 8)	Gtf2a1
chr12	91589596	91590617	91589596	91589678	91590617	91590599	22.1018	21.1756	75.509	83.5803	80.1907	88.1208	promoter-TSS (Gtf2a1)	Gtf2a1
chr12	91848721	91849405	91848721	91848916	91849289	91849405	11.8865	9.2173	27.2937	19.6482	31.3677	23.3294	promoter-TSS (Sel1l)	Sel1l
chr12	99393011	99393940	99393011	99393058	99393921	99393940	5.147	6.24398	6.09583	9.59631	9.33356	12.8419	intron (Foxn3, intron 1 of 5)	Foxn3
chr12	100187017	100188427	100187390	100187017	100188034	100188427	4.82344	8.14621	7.38004	19.6011	10.7239	23.2725	promoter-TSS (Gm10433)	Gm10433
chr12	100199070	100201046	100199293	100199070	100201046	100201038	21.4963	19.0224	72.5376	82.0673	77.1942	86.5941	promoter-TSS (Calm1)	Calm1
chr12	100280719	100283051	100280783	100280719	100282696	100283051	21.2572	13.5196	65.9488	51.9963	70.5482	56.2394	intron (Gm10432, intron 1 of 3)	Gm10432
chr12	100304008	100304858	100304139	100304008	100304858	100304817	32.1232	48.1493	156.288	259.986	161.428	265.341	intron (Ttc7b, intron 19 of 19)	Gm10432
chr12	100307642	100308179	100307879	100307642	100308169	100308179	4.13389	6.05147	3.62635	11.1893	6.61356	14.5117	intron (Ttc7b, intron 19 of 19)	Gm10432
chr12	100724268	100725427	100724895	100724268	100725353	100725427	5.10532	7.00039	6.65627	17.945	9.94237	21.5643	exon (Rps6ka5, exon 1 of 18)	Rps6ka5
chr12	100778391	100779518	100778964	100778391	100779345	100779518	6.66082	12.488	10.4999	32.4821	14.0353	36.4622	promoter-TSS (Dglucy)	Dglucy
chr12	100998782	101000190	100998782	100998874	100999944	101000190	10.5997	6.92275	23.711	22.7301	27.7071	26.4955	intron (Ccdc88c, intron 3 of 29)	Mir1190
chr12	101025385	101025788	101025461	101025385	101025788	101025711	4.32464	5.79808	4.68528	9.55139	7.80844	12.7813	intron (Ccdc88c, intron 2 of 29)	Ccdc88c
chr12	101082907	101083917	101083032	101082907	101083880	101083917	8.03354	5.62473	17.6511	15.1522	21.4845	18.6575	exon (Ppp4r3a, exon 1 of 15)	Ppp4r3a
chr12	101718042	101718752	101718042	101718063	101718632	101718752	5.93624	8.27318	9.96108	22.9442	13.4591	26.7131	intron (Tc2n, intron 1 of 11)	Tc2n
chr12	101759391	101760080	101759391	101759610	101760078	101760080	14.0367	13.0604	34.5031	39.0263	38.7146	43.1098	intron (Fbln5, intron 9 of 10)	Tc2n
chr12	101975371	101976342	101975935	101975371	101976239	101976342	5.75252	3.98447	7.77999	6.31369	11.1492	9.32955	promoter-TSS (Cpsf2)	Cpsf2
chr12	102282778	102284702	102283707	102282778	102284002	102284702	4.10831	5.54599	3.09218	8.70313	6.04395	11.8892	promoter-TSS (Rin3)	Rin3
chr12	102289592	102289967	102289609	102289592	102289911	102289967	6.78833	7.43331	10.3074	13.4011	13.8358	16.8381	intron (Rin3, intron 1 of 9)	Rin3
chr12	102344167	102344995	102344274	102344167	102344960	102344995	39.3713	45.4918	151.571	208.003	156.69	213.175	intron (Rin3, intron 3 of 9)	Rin3
chr12	102468958	102469545	102468989	102468958	102469545	102469409	7.18955	7.11435	10.982	12.3904	14.5495	15.7712	promoter-TSS (Golga5)	Golga5
chr12	102619842	102620491	102619842	102619859	102620286	102620491	5.85099	4.43927	9.41207	6.51744	12.8879	9.54843	intron (Itpk1, intron 3 of 9)	Mir1936
chr12	102682024	102682554	102682024	102682169	102682521	102682554	4.3475	6.24307	5.00503	11.57	8.14701	14.9178	intron (Itpk1, intron 1 of 9)	Mir1936
chr12	102731339	102731937	102731507	102731339	102731937	102731813	7.87427	3.24245	13.0285	2.54987	16.69	5.19009	Intergenic	Moap1
chr12	102743295	102744026	102743594	102743295	102743964	102744026	5.15608	4.80849	6.74554	8.83276	10.0392	12.0308	promoter-TSS (Moap1)	Moap1
chr12	104824377	104825125	104824377	104824728	104824819	104825125	3.36546	3.56799	2.03167	2.50521	4.79051	5.13889	intron (Clmn, intron 1 of 14)	Clmn
chr12	104954705	104955508	104954705	104954945	104955452	104955508	10.8193	14.0196	26.5198	46.0074	30.5783	50.1832	intron (Syne3, intron 8 of 16)	Syne3
chr12	105004905	105006024	105005002	105004905	105006024	105005983	20.8839	13.7024	62.6643	42.4723	67.2322	46.6016	intron (Syne3, intron 1 of 16)	Syne3
chr12	105009612	105010183	105009612	105009653	105010174	105010183	6.16247	3.67478	8.09162	3.74953	11.4915	6.51902	promoter-TSS (Syne3)	Syne3
chr12	105550336	105550722	105550350	105550336	105550722	105550663	4.79303	4.45998	4.62703	4.59918	7.74661	7.47155	Intergenic	Bdkrb2
chr12	105684989	105685974	105685431	105684989	105685816	105685974	3.62291	7.44796	3.02876	16.6551	5.93227	20.2287	promoter-TSS (Atg2b)	Gskip
chr12	105757796	105758403	105757796	105757818	105758330	105758403	4.82795	6.24398	6.77143	9.59631	10.0669	12.8419	intron (Ak7, intron 12 of 17)	Papola
chr12	105784310	105785373	105784801	105784310	105785287	105785373	4.05282	3.83391	3.25117	4.5124	6.20842	7.36116	exon (Papola, exon 1 of 22)	Papola
chr12	107979890	107980900	107979968	107979890	107980389	107980900	3.49431	4.78972	2.03624	6.31369	4.79752	9.33088	intron (Bcl11b, intron 2 of 3)	Bcl11b
chr12	108005119	108006556	108006145	108005119	108006500	108006556	4.10597	6.54131	4.31258	10.517	7.38406	13.8131	Intergenic	Bcl11b
chr12	108035397	108035913	108035478	108035397	108035898	108035913	5.88955	5.81872	8.74629	10.3395	12.176	13.6125	Intergenic	Bcl11b
chr12	108178183	108180083	108178562	108178183	108179245	108180083	5.08289	4.78972	5.38318	6.31369	8.55372	9.33088	promoter-TSS (Ccnk)	Setd3
chr12	108233649	108234189	108233649	108233769	108234185	108234189	5.85099	7.41078	9.41207	13.3694	12.8879	16.7954	intron (Ccdc85c, intron 1 of 5)	Ccdc85c
chr12	108234797	108235441	108234797	108234801	108235441	108235374	6.03819	4.80849	10.536	8.83276	14.0745	12.0308	intron (Ccdc85c, intron 1 of 5)	Ccdc85c
chr12	108249407	108250474	108249407	108249569	108249851	108250474	3.62291	5.35198	3.02876	6.98795	5.93227	10.0523	intron (Ccdc85c, intron 1 of 5)	Ccdc85c
chr12	108275403	108276084	108275447	108275403	108275869	108276084	5.47775	5.24641	6.30069	9.50824	9.56707	12.7272	promoter-TSS (Ccdc85c)	Ccdc85c
chr12	108681994	108682571	108681994	108682016	108682502	108682571	5.37402	4.75732	7.4636	5.3659	10.8117	8.30644	intron (Evl, intron 9 of 12)	Degs2
chr12	108688751	108691042	108688962;108690558	108688751	108689739;108690847	108691042	14.23588;5.41032	11.4232	41.23241;6.85931	41.8929	45.54905;10.15836	46.0172	TTS (Degs2)	Degs2
chr12	108695207	108695718	108695339	108695207	108695718	108695567	4.05811	3.73994	3.04841	4.77863	5.96113	7.66392	intron (Degs2, intron 1 of 2)	Degs2
chr12	108698205	108699328	108698761	108698205	108699165	108699328	4.59805	4.56929	6.03362	7.3787	9.26605	10.4719	intron (Degs2, intron 1 of 2)	Degs2
chr12	108699651	108700352	108699651	108699698	108700352	108700265	5.81857	6.17741	7.53412	9.87074	10.8893	13.1258	intron (Degs2, intron 1 of 2)	Degs2
chr12	108701186	108702693	108701966	108701186	108702428	108702693	6.86855	13.4994	13.0032	45.5599	16.6528	49.7309	intron (Degs2, intron 1 of 2)	Degs2
chr12	108757829	108758190	108757840	108757829	108758190	108758174	5.17206	4.41363	5.82016	6.18154	9.03911	9.18578	Intergenic	Yy1
chr12	108765811	108766284	108765871	108765811	108766235	108766284	3.93594	3.937	3.0887	6.4505	6.00786	9.47842	Intergenic	Yy1
chr12	108792281	108793211	108792313	108792281	108793199	108793211	5.89679	5.64931	7.66908	7.83838	11.0273	10.9605	promoter-TSS (Yy1)	Yy1
chr12	108835595	108836515	108835630	108835595	108836240	108836515	4.10597	5.79808	4.31258	9.55139	7.38406	12.7813	promoter-TSS (Mir345)	Slc25a29
chr12	108880540	108881691	108880540	108880542	108881205	108881691	7.87188	12.6045	14.4304	38.0616	18.148	42.1309	exon (Wars, exon 4 of 11)	Wars
chr12	108885270	108886009	108885270	108885337	108885948	108886009	24.4671	36.0489	101.667	176.283	106.524	181.327	intron (Wars, intron 2 of 9)	Wars
chr12	108887208	108887676	108887208	108887246	108887511	108887676	6.54687	4.1813	9.9017	4.65403	13.3989	7.53127	intron (Wars, intron 2 of 9)	Wars
chr12	108888903	108889488	108888903	108889120	108889332	108889488	6.83948	3.37888	10.3975	2.25163	13.9276	4.81377	intron (Wars, intron 1 of 9)	Wars
chr12	108893706	108894362	108893831	108893706	108894362	108894351	4.82795	6.28422	6.77143	12.0584	10.0669	15.4271	promoter-TSS (Wars)	Wdr25
chr12	110446286	110446962	110446411	110446286	110446899	110446962	5.44976	4.45998	6.92584	4.59918	10.2298	7.47155	promoter-TSS (Ppp2r5c)	Ppp2r5c
chr12	110591196	110591614	110591234	110591196	110591554	110591614	5.17603	3.78558	7.11355	5.83497	10.4274	8.80769	promoter-TSS (B930059L03Rik)	B930059L03Rik
chr12	110601238	110602025	110601483	110601238	110601780	110602025	3.92637	5.94665	3.28709	8.70313	6.24555	11.8908	exon (Dync1h1, exon 1 of 77)	Dync1h1
chr12	110695596	110696892	110695727	110695596	110696667	110696892	20.365	10.5996	63.4026	45.9074	67.9764	50.0816	intron (Hsp90aa1, intron 1 of 10)	Hsp90aa1
chr12	110978256	110979543	110979202	110978256	110979531	110979543	6.84719	4.53944	9.99498	6.43114	13.5088	9.45734	exon (Ankrd9, exon 1 of 3)	Ankrd9
chr12	111007922	111009180	111008101	111007922	111009046	111009180	4.83342	4.54185	6.17294	8.20763	9.41657	11.3589	intron (6030440G07Rik, intron 1 of 2)	6030440G07Rik
chr12	111038847	111039391	111038847	111038905	111039391	111039326	4.79303	4.32327	4.62703	5.72299	7.74661	8.69058	promoter-TSS (Rcor1)	Rcor1
chr12	111377240	111378211	111377782	111377240	111378211	111378136	3.29018	7.19972	2.42666	12.98	5.28489	16.3934	promoter-TSS (Cdc42bpb)	Cdc42bpb
chr12	111537641	111539036	111537643	111537641	111538241	111539036	5.07208	4.6304	7.23022	8.1129	10.5694	11.2605	intron (Eif5, intron 1 of 11)	Eif5
chr12	111713017	111713658	111713129	111713017	111713433	111713658	6.12125	7.43331	8.77976	13.4011	12.2113	16.8381	promoter-TSS (Bag5)	Apopt1
chr12	111758558	111759149	111758809	111758558	111759149	111758952	4.10831	3.97319	3.09218	5.28598	6.04395	8.20458	promoter-TSS (Klc1)	Klc1
chr12	111803360	111804134	111803360	111803387	111804088	111804134	31.5857	42.8004	166.702	255.754	171.887	261.094	exon (Xrcc3, exon 8 of 8)	Xrcc3
chr12	111809625	111810228	111809697	111809625	111810167	111810228	13.352	7.17204	31.9011	22.0679	36.0657	25.818	exon (Xrcc3, exon 4 of 8)	Xrcc3
chr12	111813826	111814641	111813864	111813826	111814396	111814641	5.05224	7.09355	5.33154	12.355	8.50146	15.7319	promoter-TSS (Xrcc3)	Zfyve21
chr12	111853032	111853444	111853072	111853032	111853444	111853376	10.9555	8.52308	23.1691	18.3381	27.1562	21.9677	intron (Ppp1r13b, intron 4 of 16)	Zfyve21
chr12	111936639	111937948	111936815	111936639	111937244	111937948	3.76595	4.94889	2.39316	6.29542	5.24221	9.30678	Intergenic	5033406O09Rik
chr12	111958222	111959036	111958599	111958222	111958935	111959036	6.84719	9.51463	9.99498	20.7476	13.5088	24.4621	Intergenic	2010107E04Rik
chr12	112035351	112036063	112035374	112035351	112035934	112036063	16.7756	17.6463	45.337	63.9208	49.7095	68.2879	intron (Tdrd9, intron 23 of 35)	Rd3l
chr12	112130036	112131299	112130078	112130036	112131299	112131150	12.6673	13.0826	29.3421	34.971	33.4607	38.9932	promoter-TSS (Mir203)	Mir203
chr12	112206551	112207019	112206613	112206551	112207017	112207019	10.6131	7.43331	21.9799	13.4011	25.9337	16.8381	Intergenic	Kif26a
chr12	112316961	112317544	112316961	112317149	112317544	112317536	9.08293	8.37896	18.6581	20.6075	22.5221	24.3119	Intergenic	A730018C14Rik
chr12	112576212	112577432	112576518	112576212	112577432	112577227	4.61334	2.84948	5.19834	2.02422	8.35569	4.56358	Intergenic	Inf2
chr12	112588376	112588961	112588421	112588376	112588961	112588813	6.67095	5.58597	10.1052	9.50824	13.6242	12.7301	promoter-TSS (Inf2)	Inf2
chr12	112644522	112645216	112644646	112644522	112645216	112645127	3.76595	4.15458	2.39316	5.65404	5.24221	8.61466	promoter-TSS (Siva1)	Siva1
chr12	112653359	112654097	112653587	112653359	112654097	112653673	3.41718	3.45862	2.30368	3.1526	5.09507	5.84181	TTS (Akt1)	Mir6939
chr12	112674549	112675246	112674549	112674557	112674860	112675246	5.82011	5.05465	7.18221	6.16412	10.517	9.16716	promoter-TSS (Akt1)	Akt1
chr12	112678717	112679639	112678922	112678717	112679639	112679441	4.45067	4.75732	3.84259	5.3659	6.87955	8.30644	intron (Zbtb42, intron 1 of 1)	Zbtb42
chr12	112693463	112693921	112693508	112693463	112693921	112693782	4.57903	5.35323	5.42604	9.72076	8.601	12.972	Intergenic	Zbtb42
chr12	112721418	112722790	112721418	112721429	112722790	112722767	7.52363	9.2173	14.7218	19.6482	18.4484	23.3294	promoter-TSS (Cep170b)	Cep170b
chr12	112828962	112829915	112828962	112829092	112829630	112829915	6.10538	6.86068	10.2788	16.278	13.8035	19.8304	promoter-TSS (Cdca4)	Cdca4
chr12	112976289	112976987	112976422	112976289	112976866	112976987	6.86884	6.40334	13.8722	14.7823	17.5612	18.2783	promoter-TSS (Btbd6)	Btbd6
chr12	113140060	113140640	113140351	113140060	113140640	113140530	3.90746	4.45642	3.04617	5.70152	5.95873	8.66579	promoter-TSS (Crip2)	Crip2
chr12	113151849	113152896	113151981	113151849	113152303	113152896	4.20577	7.68071	4.23129	17.62	7.29593	21.2305	intron (Crip1, intron 1 of 4)	Crip1
chr12	113154039	113156971	113154039;113156321	113154239	113154328;113156971	113156818	3.86323;3.98605	8.1204	2.75407;3.37926	16.5596	5.63737;6.35202	20.1302	promoter-TSS (Tedc1)	Tedc1
chr12	116280481	116282127	116280481	116280496	116282127	116282038	11.8229	8.51399	32.2753	25.619	36.4472	29.4569	promoter-TSS (Esyt2)	Esyt2
chr12	116490694	116491205	116490694	116490694	116491103	116491205	5.64272	5.81872	8.29412	10.3395	11.702	13.6125	intron (Ptprn2, intron 1 of 22)	Ptprn2
chr12	117404224	117404858	117404439	117404224	117404787	117404858	6.09348	9.81197	9.10148	21.8627	12.5611	25.608	Intergenic	Gm5441
chr12	118301065	118302422	118301649	118301065	118302391	118302422	4.3869	4.87828	5.6181	9.63637	8.82532	12.8862	promoter-TSS (Sp4)	Sp4
chr13	3373117	3373552	3373216	3373117	3373552	3373425	1.90669	2.15875	16.1222	25.7195	19.8958	29.5578	Intergenic	2810429I04Rik
chr13	3537941	3538827	3538017	3537941	3538827	3538803	5.47775	4.16649	6.30069	5.15689	9.56707	8.06906	intron (Gdi2, intron 1 of 10)	Gdi2
chr13	3641947	3642941	3642032	3641947	3642583	3642941	16.2315	25.8679	63.6693	96.2132	68.2456	100.843	intron (Asb13, intron 2 of 5)	Asb13
chr13	3893264	3893761	3893327	3893264	3893750	3893761	8.27649	9.72736	20.177	28.5441	24.0841	32.4421	promoter-TSS (Net1)	Net1
chr13	5860703	5861956	5860827	5860703	5861648	5861956	9.06096	12.1071	27.876	43.6298	31.9617	47.7752	promoter-TSS (Klf6)	Klf6
chr13	6648513	6649187	6648513	6648558	6648861	6649187	5.81857	5.04415	7.53412	8.40042	10.8893	11.5556	promoter-TSS (Pfkp)	Pfkp
chr13	8885504	8886154	8885688	8885504	8886154	8885996	3.01342	5.68779	1.97112	8.96974	4.72792	12.1723	exon (Idi1, exon 1 of 5)	Idi1
chr13	8995787	8996618	8995801	8995787	8996462	8996618	5.05786	4.43927	7.53412	6.51744	10.8876	9.54843	promoter-TSS (Gtpbp4)	Gtpbp4
chr13	9073879	9074361	9073879	9073921	9074323	9074361	17.8027	15.7586	49.5611	46.6584	53.9825	50.8419	Intergenic	Larp4b
chr13	9093526	9094678	9093526;9094364	9093581	9094018;9094674	9094678	8.82625;4.47274	7.34956	18.70167;4.14457	17.3808	22.56871;7.20216	20.9766	exon (Larp4b, exon 1 of 18)	Larp4b
chr13	9319621	9320174	9319784	9319621	9320174	9320112	12.1106	13.9746	30.2631	38.7814	34.3957	42.8622	intron (Dip2c, intron 1 of 36)	Dip2c
chr13	12461191	12461804	12461203	12461191	12461534	12461804	3.21432	6.81792	2.47878	11.4319	5.34029	14.7645	exon (Lgals8, exon 1 of 9)	Lgals8
chr13	13844965	13845647	13845103	13844965	13845647	13845624	10.5997	18.4346	23.711	59.0298	27.7071	63.3501	Intergenic	Gng4
chr13	13954114	13955134	13954403	13954114	13955134	13955039	6.96358	6.17681	11.4511	13.04	15.0367	16.4542	promoter-TSS (B3galnt2)	B3galnt2
chr13	14063299	14064128	14063623	14063299	14064128	14064111	5.26429	8.13317	8.61687	16.1001	12.0402	19.6466	promoter-TSS (Ggps1)	Arid4b
chr13	14612897	14613436	14612897	14613004	14613378	14613436	6.20084	3.36433	9.29352	3.76518	12.7617	6.53592	promoter-TSS (Psma2)	Psma2
chr13	17694605	17695816	17694630	17694605	17695700	17695816	9.6804	7.84039	21.9799	15.5456	25.9268	19.0766	promoter-TSS (Sugct)	Mplkip
chr13	17805163	17805886	17805198	17805163	17805886	17805750	7.68738	7.84039	14.5646	15.5456	18.2857	19.0766	promoter-TSS (Cdk13)	Cdk13
chr13	17943722	17944491	17944157	17943722	17944491	17944468	8.4046	4.72195	15.3835	7.09475	19.137	10.171	exon (Rala, exon 1 of 5)	Rala
chr13	19395440	19395880	19395463	19395440	19395819	19395880	5.49532	7.68071	6.66186	17.62	9.95197	21.2305	intron (Stard3nl, intron 1 of 8)	Stard3nl
chr13	20090401	20091635	20090920	20090401	20091515	20091635	3.98605	4.18948	3.37926	4.93182	6.35202	7.83124	intron (Elmo1, intron 1 of 21)	Gpr141
chr13	20188136	20188702	20188136	20188382	20188669	20188702	4.80918	4.67395	5.23944	5.51908	8.39921	8.46885	intron (Elmo1, intron 2 of 21)	Elmo1
chr13	20200427	20200934	20200511	20200427	20200934	20200875	14.0367	14.9951	34.5031	48.8477	38.7146	53.056	intron (Elmo1, intron 2 of 21)	Elmo1
chr13	20232138	20232590	20232138	20232151	20232509	20232590	9.92124	12.6077	25.308	41.4534	29.3361	45.5713	intron (Elmo1, intron 4 of 21)	Elmo1
chr13	21179924	21181078	21179924	21179936	21181078	21181042	5.75252	7.78189	7.77999	19.2982	11.1492	22.9607	exon (Trim27, exon 1 of 8)	Trim27
chr13	21362781	21363196	21362818	21362781	21363196	21363105	4.45067	3.24245	3.84259	2.54987	6.87955	5.19009	intron (Zscan12, intron 1 of 3)	Zscan12
chr13	21715799	21718175	21715993	21715799	21717008	21718175	10.5345	18.6199	25.3653	74.3608	29.3978	78.8243	promoter-TSS (Hist1h2bl)	Hist1h2ai
chr13	21721519	21722602	21721981	21721519	21722486	21722602	9.57524	8.27318	19.0145	22.9442	22.8883	26.7131	promoter-TSS (Hist1h2bm)	Hist1h2bm
chr13	21734823	21735526	21734823	21734874	21735520	21735526	10.6272	12.7948	29.7682	52.9107	33.8902	57.164	exon (Hist1h4j, exon 1 of 1)	Hist1h4j
chr13	21750077	21750772	21750176	21750077	21750667	21750772	8.43758	20.2491	23.6534	84.1216	27.6484	88.6685	exon (Hist1h4k, exon 1 of 1)	Hist1h4k
chr13	21753326	21754649	21753416	21753326	21754532	21754649	12.9739	15.1339	39.3357	61.9492	43.6209	66.297	promoter-TSS (Hist1h2ak)	Hist1h2ak
chr13	21779081	21780811	21779593	21779081	21780768	21780811	11.8078	19.1589	29.0461	72.2057	33.1553	76.6526	exon (Hist1h1b, exon 1 of 1)	Hist1h1b
chr13	21782807	21783560	21782923	21782807	21783447	21783560	9.58607	18.0823	18.4916	57.5193	22.3505	61.821	exon (Hist1h3i, exon 1 of 1)	Hist1h3i
chr13	21786753	21788077	21786776	21786753	21787781	21788077	11.7477	16.4792	27.0369	58.96	31.1093	63.2756	promoter-TSS (Hist1h2bp)	Hist1h2bp
chr13	21811600	21812449	21811625	21811600	21812449	21812442	16.7756	17.8399	45.337	56.2262	49.7095	60.5189	exon (Hist1h4m, exon 1 of 1)	Hist1h4m
chr13	21831442	21832361	21831674	21831442	21832292	21832361	11.6402	11.7035	25.597	41.307	29.6407	45.4196	exon (Hist1h4n, exon 1 of 1)	Hist1h4n
chr13	22034984	22036929	22035033	22034984	22036361	22036929	6.49612	9.85694	10.2073	27.6753	13.7286	31.561	promoter-TSS (Hist1h2ah)	Hist1h2bk
chr13	22040770	22041602	22040770	22040836	22041581	22041602	17.0747	21.2255	47.4345	80.1434	51.8299	84.6558	exon (Hist1h4i, exon 1 of 1)	Hist1h4i
chr13	22042297	22043776	22042452	22042297	22043653	22043776	12.3249	17.7078	28.0809	71.3976	32.1754	75.8357	promoter-TSS (Hist1h2bj)	Hist1h2ag
chr13	22050834	22051366	22050834	22051051	22051198	22051366	3.55579	3.52927	2.11986	2.85539	4.89881	5.52263	Intergenic	Hist1h2bj
chr13	23530795	23531854	23530847	23530795	23531507	23531854	16.5432	17.8984	51.8547	65.2863	56.3	69.6671	exon (Hist1h4h, exon 1 of 1)	Hist1h4h
chr13	23533720	23534306	23533747	23533720	23534204	23534306	5.82011	8.3253	7.18221	16.4469	10.517	20.0155	exon (Hist1h2af, exon 1 of 1)	Hist1h2af
chr13	23535141	23536024	23535307	23535141	23535783	23536024	9.04091	11.8483	18.0555	34.4635	21.8983	38.4757	exon (Hist1h3g, exon 1 of 1)	Hist1h3g
chr13	23542954	23543460	23543046	23542954	23543430	23543460	5.69363	8.16401	8.7535	19.1341	12.1839	22.7926	promoter-TSS (Hist1h3f)	Hist1h2bh
chr13	23544301	23545084	23544362	23544301	23544931	23545084	12.0172	24.0839	33.3202	86.955	37.5113	91.5227	exon (Hist1h3f, exon 1 of 1)	Hist1h3f
chr13	23551116	23551906	23551362	23551116	23551838	23551906	7.40266	13.8116	13.5725	57.0512	17.2528	61.35	exon (Hist1h4f, exon 1 of 1)	Hist1h4f
chr13	23554832	23556267	23554877	23554832	23556070	23556267	21.496	32.3531	88.5603	197.739	93.3355	202.873	exon (Hist1h1d, exon 1 of 1)	Hist1h1d
chr13	23561767	23563196	23561848	23561767	23562644	23563196	24.6499	14.4562	79.4819	82.5298	84.1972	87.0633	promoter-TSS (Hist1h3e)	Hist1h3e
chr13	23570593	23572087	23570667	23570593	23571968	23572087	17.7701	29.2145	53.481	129.064	57.9457	133.878	promoter-TSS (Hist1h2bg)	Hist1h2bg
chr13	23573196	23575073	23573836	23573196	23574958	23575073	6.96731	15.8121	14.0784	49.041	17.7716	53.25	promoter-TSS (Hist1h2ad)	Hist1h2bf
chr13	23575624	23576845	23575624	23575659	23576223	23576845	10.0964	10.5259	23.9245	32.1657	27.9226	36.1366	TTS (Hist1h3d)	Hist1h3d
chr13	23581318	23582063	23581379	23581318	23582063	23582053	17.8406	26.5334	64.1364	123.977	68.7153	128.767	promoter-TSS (Hist1h4d)	Hist1h4d
chr13	23584847	23586153	23584978	23584847	23586110	23586153	13.608	14.7303	35.0981	59.4245	39.3166	63.7465	TTS (Hist1h2be)	Hist1h4d
chr13	23620711	23622825	23621327	23620711	23622806	23622825	29.1006	44.62	100.325	234.962	105.176	240.23	promoter-TSS (Hist1h2be)	Hist1h2be
chr13	23682771	23684961	23683436	23682771	23684734	23684961	19.0807	26.9021	74.3657	138.748	79.0372	143.611	promoter-TSS (Hist1h2bc)	Hist1h2ac
chr13	23697826	23698649	23697880	23697826	23698649	23698644	20.9638	25.3268	75.8592	124.974	80.5429	129.768	exon (Hist1h4c, exon 1 of 1)	Hist1h4c
chr13	23738553	23740193	23738632	23738553	23740135	23740193	20.586	45.7892	80.3124	209.81	85.0316	214.989	exon (Hist1h1c, exon 1 of 1)	Hist1h1c
chr13	23744979	23745628	23745092	23744979	23745561	23745628	8.27851	10.8521	17.6429	38.5153	21.4751	42.5891	exon (Hist1h3c, exon 1 of 1)	Hist1h3c
chr13	23746212	23747341	23746270	23746212	23747330	23747341	7.95669	14.1171	14.1075	45.4991	17.8132	49.6688	promoter-TSS (Hist1h2bb)	Hist1h2bb
chr13	23750979	23751646	23751044	23750979	23751592	23751646	9.86564	17.1111	22.3266	58.7458	26.2918	63.0607	exon (Hist1h2ab, exon 1 of 1)	Hist1h2ab
chr13	23752237	23752874	23752291	23752237	23752787	23752874	5.61307	10.3875	6.85931	27.6432	10.158	31.5279	TTS (Hist1h2ab)	Hist1h3b
chr13	23756842	23757558	23756893	23756842	23757437	23757558	5.6116	8.70319	7.18509	26.6267	10.5211	30.4886	exon (Hist1h4b, exon 1 of 1)	Hist1h4b
chr13	23760781	23762513	23760841	23760781	23762434	23762513	6.30757	12.1041	16.4099	39.6288	20.1994	43.7194	promoter-TSS (Hist1h4a)	Hist1h4a
chr13	23763526	23764171	23763526	23763533	23763944	23764171	7.25493	6.58622	13.7486	11.0183	17.4344	14.3263	exon (Hist1h1a, exon 1 of 1)	Hist1h1a
chr13	24260788	24261765	24261116	24260788	24261486	24261765	5.90556	6.30519	8.40316	13.3295	11.8148	16.7512	intron (Carmil1, intron 2 of 37)	Carmil1
chr13	24280772	24281300	24280792	24280772	24281187	24281300	6.16247	5.94665	8.09162	8.70313	11.4915	11.8908	promoter-TSS (Carmil1)	Carmil1
chr13	24294317	24294717	24294390	24294317	24294717	24294702	3.98605	7.07288	3.37926	12.3161	6.35202	15.6929	Intergenic	Carmil1
chr13	24709752	24710321	24709752	24709869	24710072	24710321	4.9651	5.94665	6.09881	8.70313	9.33723	11.8908	intron (Ripor2, intron 15 of 22)	Gmnn
chr13	24761142	24762087	24761142	24761186	24762087	24762076	2.96492	4.37363	2.0515	7.52108	4.8131	10.6183	intron (Gmnn, intron 1 of 6)	Gmnn
chr13	24800819	24801684	24801047	24800819	24801637	24801684	12.5594	10.406	39.1183	36.1339	43.4014	40.1707	promoter-TSS (BC005537)	BC005537
chr13	24831339	24832138	24831406	24831339	24832131	24832138	5.88955	9.48389	8.74629	29.111	12.176	33.0235	promoter-TSS (Tdp2)	Tdp2
chr13	24849229	24849757	24849343	24849229	24849633	24849757	4.83055	6.59851	6.46337	11.4471	9.74073	14.7825	intron (D130043K22Rik, intron 1 of 20)	D130043K22Rik
chr13	24955244	24956018	24955318	24955244	24956018	24955888	14.8697	11.7035	39.5814	41.307	43.8695	45.4196	intron (Gpld1, intron 5 of 25)	Gpld1
chr13	26154961	26155508	26155027	26154961	26155336	26155508	8.21663	9.07296	14.0826	20.4512	17.7882	24.1514	Intergenic	1700092E19Rik
chr13	28952748	28954080	28952748	28953266	28954080	28953787	5.5966	6.32358	8.57014	10.5219	11.9906	13.8213	exon (Sox4, exon 1 of 1)	Sox4
chr13	28957880	28960116	28958399;28959484	28957880	28959087;28960077	28960116	5.88955;45.4702	48.939	8.74629;186.28769	245.663	12.17595;191.55605	250.971	Intergenic	Sox4
chr13	28992159	28992685	28992159	28992202	28992685	28992609	8.5076	4.35159	16.5663	6.61786	20.3619	9.65314	Intergenic	A330102I10Rik
chr13	29034113	29035147	29034239	29034113	29035147	29035033	74.6989	82.1264	434.814	639.679	440.628	645.692	intron (A330102I10Rik, intron 5 of 5)	A330102I10Rik
chr13	29162816	29163387	29162824	29162816	29163369	29163387	9.92842	6.09502	19.6383	12.4545	23.5304	15.8471	Intergenic	A330102I10Rik
chr13	29596614	29597100	29596815	29596614	29597100	29597089	8.21663	11.0681	14.0826	31.5245	17.7882	35.4853	intron (Cdkal1, intron 9 of 15)	Cdkal1
chr13	29737755	29738562	29737755	29737833	29738562	29738549	35.5498	50.8438	161.729	240.953	166.894	246.244	intron (Cdkal1, intron 5 of 15)	Cdkal1
chr13	29746443	29747617	29746524	29746443	29747522	29747617	23.2804	33.9827	73.2734	144.456	77.938	149.348	intron (Cdkal1, intron 5 of 15)	Cdkal1
chr13	29983921	29985055	29984420	29983921	29985055	29984782	4.27076	6.04864	4.07931	9.62952	7.13328	12.8784	promoter-TSS (E2f3)	E2f3
chr13	29985096	29986846	29985584	29985096	29986516	29986846	6.0063	5.12047	10.4762	7.88699	14.0079	11.0186	promoter-TSS (E2f3)	E2f3
chr13	30136249	30136807	30136249	30136371	30136807	30136700	4.27076	4.78972	4.07931	6.31369	7.13328	9.33088	promoter-TSS (Mboat1)	Mboat1
chr13	30545010	30545481	30545086	30545010	30545475	30545481	6.01147	4.4626	8.58831	8.31438	12.0102	11.4675	promoter-TSS (Uqcrfs1)	Uqcrfs1
chr13	31309116	31309540	31309116	31309165	31309436	31309540	4.5086	4.16265	4.47481	3.86354	7.55768	6.66409	Intergenic	4930401O12Rik
chr13	32338347	32338924	32338347	32338404	32338816	32338924	4.37861	3.17988	3.75672	3.54482	6.75918	6.29804	promoter-TSS (Gmds)	Gmds
chr13	32801787	32802944	32801965	32801787	32802768	32802944	5.69435	8.01461	8.03925	17.3422	11.4209	20.9352	exon (Wrnip1, exon 1 of 7)	Wrnip1
chr13	32850838	32851244	32850856	32850838	32851244	32851188	6.73337	4.65498	10.6287	6.36185	14.1694	9.38327	intron (Serpinb1a, intron 1 of 6)	Serpinb1a
chr13	33935537	33936181	33935735	33935537	33936128	33936181	4.25879	7.41078	3.57364	13.3694	6.55793	16.7954	promoter-TSS (1110046J04Rik)	1110046J04Rik
chr13	34002261	34002923	34002261	34002295	34002923	34002798	4.56792	5.12047	5.11592	7.88699	8.27052	11.0186	promoter-TSS (Ripk1)	Ripk1
chr13	34128021	34128554	34128021	34128043	34128536	34128554	8.72786	9.29192	16.4563	20.8732	20.2487	24.5889	exon (Tubb2b, exon 4 of 4)	Tubb2b
chr13	34129362	34130456	34129413	34129362	34130456	34130244	8.21663	9.91025	14.0826	23.1818	17.7882	26.9627	intron (Tubb2b, intron 1 of 3)	Tubb2b
chr13	34254621	34255512	34254701	34254621	34255512	34255154	5.55922	8.31898	11.3929	18.9474	14.9739	22.602	intron (Slc22a23, intron 3 of 10)	Slc22a23
chr13	34299500	34299967	34299532	34299500	34299967	34299959	5.19421	8.02797	7.46801	15.4136	10.8165	18.9404	intron (Slc22a23, intron 2 of 10)	Slc22a23
chr13	34652439	34653164	34652538	34652439	34653164	34653010	5.40964	3.04419	7.18221	2.89215	10.5171	5.56235	promoter-TSS (Gm15908)	Pxdc1
chr13	34875339	34876151	34875360	34875339	34875956	34876151	4.42917	6.50242	4.34352	10.4583	7.4168	13.7404	intron (Prpf4b, intron 1 of 14)	Prpf4b
chr13	35189031	35189474	35189051	35189031	35189345	35189474	4.79303	3.27066	4.62703	1.89385	7.74661	4.42553	Intergenic	1700011B04Rik
chr13	35740669	35741528	35740917	35740669	35741528	35741514	4.84423	6.55435	5.2964	12.1896	8.46172	15.5642	promoter-TSS (Cdyl)	Cdyl
chr13	36117296	36118069	36117391	36117296	36117865	36118069	3.76182	5.79808	3.03836	9.55139	5.94914	12.7813	promoter-TSS (Lyrm4)	Fars2
chr13	37506896	37507715	37506896	37507090	37507715	37507575	7.11794	5.16467	12.598	10.3434	16.2362	13.6176	Intergenic	Ly86
chr13	37508589	37509983	37508589	37508595	37509893	37509983	19.0859	17.831	91.4067	93.9929	96.2006	98.6072	Intergenic	Ly86
chr13	37513739	37514319	37513891	37513739	37514193	37514319	5.81944	7.21521	7.18221	15.705	10.5159	19.2401	Intergenic	Ly86
chr13	37666506	37667036	37666506	37666520	37666977	37667036	6.52124	10.7226	12.3046	27.1301	15.9311	31.0009	Intergenic	Rreb1
chr13	37826149	37827385	37826149;37826938	37826297	37826478;37827385	37827328	3.56147;4.28487	4.89581	2.70875;3.84259	5.90308	5.58226;6.87759	8.8783	promoter-TSS (Rreb1)	Rreb1
chr13	37908083	37908952	37908129	37908083	37908902	37908952	8.55899	7.9732	15.1561	16.2842	18.904	19.839	intron (Rreb1, intron 6 of 11)	Rreb1
chr13	38036865	38037534	38036921	38036865	38037333	38037534	4.10831	3.95673	3.09218	4.25667	6.04395	7.0891	promoter-TSS (Cage1)	Riok1
chr13	38151041	38152990	38151041	38151067	38152409	38152990	11.2232	13.0007	26.0719	38.2177	30.1212	42.2878	intron (Dsp, intron 1 of 23)	Dsp
chr13	38162601	38163334	38162632	38162601	38163069	38163334	9.65591	16.4963	26.4614	53.5142	30.5172	57.7779	intron (Dsp, intron 1 of 23)	Dsp
chr13	38170670	38171254	38170670	38170698	38171254	38171246	28.7998	24.2256	127.949	154.68	132.958	159.623	intron (Dsp, intron 4 of 23)	Dsp
chr13	38527851	38529181	38528053	38527851	38528424	38529181	4.05282	6.83864	3.25117	11.4569	6.20842	14.8033	promoter-TSS (Txndc5)	Txndc5
chr13	38554218	38555085	38554218	38554273	38554876	38555085	7.75809	9.07296	13.2936	20.4512	16.9629	24.1514	Intergenic	Txndc5
chr13	38658560	38659084	38658696	38658560	38658981	38659084	4.07059	5.4645	3.7665	9.96768	6.76969	13.2242	intron (Eef1e1, intron 1 of 3)	Eef1e1
chr13	38960069	38960816	38960274	38960069	38960728	38960816	5.60534	5.52271	9.30261	9.01438	12.771	12.2185	promoter-TSS (Slc35b3)	Slc35b3
chr13	40722737	40723461	40722833	40722737	40723177	40723461	2.56663	3.81456	1.33037	3.31219	3.93698	6.04462	exon (Tfap2a, exon 5 of 8)	Gm26688
chr13	41016137	41016527	41016137	41016155	41016527	41016488	6.66082	5.75977	10.4999	8.38883	14.0353	11.5436	promoter-TSS (Tmem14c)	Tmem14c
chr13	41249403	41250416	41249453	41249403	41250188	41250416	15.1929	16.1338	40.9121	55.8586	45.2211	60.1449	promoter-TSS (Smim13)	Smim13
chr13	41358559	41359214	41358559	41358631	41359176	41359214	11.0483	6.51697	23.9377	12.9461	27.9358	16.3582	exon (Nedd9, exon 1 of 7)	Smim13
chr13	42052006	42052914	42052006	42052495	42052910	42052914	4.8402	4.53763	5.57137	5.5643	8.77635	8.52053	intron (Hivep1, intron 1 of 8)	Hivep1
chr13	42367843	42368601	42367843	42367969	42368601	42368476	10.2708	4.62198	20.8022	9.00763	24.725	12.2109	Intergenic	Edn1
chr13	43303835	43304478	43303835	43303979	43304478	43304312	6.30045	5.64998	14.7292	11.1016	18.456	14.4163	promoter-TSS (Gfod1)	Gfod1
chr13	43398216	43398846	43398277	43398216	43398831	43398846	5.37402	7.31062	7.4636	14.991	10.8117	18.4935	exon (Nol7, exon 1 of 8)	Nol7
chr13	43530958	43531631	43530958	43531000	43531631	43531576	10.0209	16.0559	20.917	48.0021	24.8476	52.2012	Intergenic	Mcur1
chr13	44065762	44066304	44065762	44065763	44066090	44066304	6.83244	4.12407	9.98298	4.05115	13.4829	6.86744	Intergenic	Gm5083
chr13	44126147	44126548	44126181	44126147	44126498	44126548	7.53191	10.8585	11.9949	29.2302	15.6101	33.1454	Intergenic	Gm5083
chr13	44301967	44302339	44301969	44301967	44302339	44302302	5.50287	8.43038	11.9949	22.2692	15.5997	26.025	Intergenic	A330076C08Rik
chr13	44409322	44409907	44409441	44409322	44409795	44409907	6.06515	11.6908	14.1493	36.7146	17.8571	40.7627	Intergenic	1700029N11Rik
chr13	44455275	44455884	44455275	44455372	44455884	44455871	8.21663	4.75732	14.0826	5.3659	17.7882	8.30644	intron (1700029N11Rik, intron 2 of 3)	1700029N11Rik
chr13	44673530	44674104	44673566	44673530	44674104	44674048	4.54147	7.43331	4.52606	13.4011	7.61572	16.8381	Intergenic	Jarid2
chr13	44730103	44731373	44730222	44730103	44731357	44731373	4.79303	5.64931	4.62703	7.83838	7.74661	10.9605	promoter-TSS (Jarid2)	Jarid2
chr13	44733247	44734118	44733580	44733247	44734118	44734085	4.37861	6.96179	3.75672	12.5389	6.75918	15.9337	intron (Jarid2, intron 2 of 18)	Jarid2
chr13	44869579	44870022	44869579	44869579	44870015	44870022	3.88005	4.74124	5.83699	11.5154	9.05729	14.8622	intron (Jarid2, intron 4 of 18)	Dtnbp1
chr13	45389541	45389960	45389541	45389607	45389928	45389960	7.87427	5.10839	13.0285	9.53873	16.69	12.7626	promoter-TSS (Mylip)	Mylip
chr13	45455154	45456073	45455154	45455197	45455497	45456073	4.84881	5.54599	5.0058	8.70313	8.15214	11.8892	Intergenic	Gmpr
chr13	45963288	45965529	45963522;45965053	45963288	45964054;45965483	45965529	6.84719;7.32706	7.68071	9.99498;13.88848	17.62	13.50878;17.57808	21.2305	intron (Atxn1, intron 1 of 7)	Atxn1
chr13	46619380	46620097	46619380	46619461	46620032	46620097	19.6152	15.941	70.4343	67.0702	75.0738	71.4663	intron (Cap2, intron 7 of 12)	Fam8a1
chr13	46669278	46669824	46669278	46669353	46669824	46669813	5.47775	5.81872	6.30069	10.3395	9.56707	13.6125	promoter-TSS (Fam8a1)	Fam8a1
chr13	46727153	46728446	46727256	46727153	46727556	46728446	4.45067	6.04864	3.84259	9.62952	6.87955	12.8784	promoter-TSS (Nup153)	Nup153
chr13	46818384	46818748	46818413	46818384	46818711	46818748	8.90135	7.91346	16.2493	18.5996	20.0367	22.2453	intron (Kif13a, intron 9 of 37)	Nup153
chr13	46925451	46926509	46925630	46925451	46926429	46926509	53.5128	49.4373	275.419	330.376	280.937	335.926	intron (Kif13a, intron 2 of 37)	Kif13a
[truncated: 5,845 more rows]
