# Supplementary material for: The Transcription Co-Repressors MTG8 and MTG16 Regulate Exit of Intestinal Stem Cells From Their Niche and Differentiation Into Enterocyte vs Secretory Lineages
Source: Gastroenterology. 2020 Oct;159(4):1328–1341.e3. doi: 10.1053/j.gastro.2020.06.012 (PMC7607384; doi:10.1053/j.gastro.2020.06.012)
Supplement: Supplementary Table 4 [file mmc5.xlsx]

## Sheet: GO term
Supplementary Table 4 - Gene ontology biological processes
Geneset.ID	Description	P.value	-LOG(p value)	FDR	Effect	Odds.Ratio	Status	N.Geneset.Genes	N.Geneset.Peak.Genes	Geneset.Avg.Gene.Length	Geneset.Peak.Genes	Geneset.Peak.Symbols
GO:0006996	organelle organization	4.86671e-43	42.3128	4.86428e-40	0.698897	2.01153	enriched	1842	731	94392.5	320790, 211401, 15376, 16691, 242687, 22761, 56353, 83560, 18590, 59126, 107684, 109151, 12006, 16468, 17886, 22349, 22631, 26941, 72289, 109711, 140580, 268936, 12606, 12704, 14049, 16480, 16553, 16590, 17863, 17869, 21405, 22632, 57342, 60595, 65970, 74117, 76901, 93742, 93760, 97165, 109620, 216850, 223775, 227753, 269424, 319565, 338523, 11465, 11826, 12048, 12162, 12345, 12927, 13138, 13666,…	Chd7, Mtss1, Foxa2, Krt8, Wasf2, Zfpm1, Rybp, Tex14, Pdgfa, Nek6, Coro2a, Chd9, Axin2, Jarid2, Myh9, Vil1, Ywhaz, Slc9a3r1, Malat1, Actn1, Elmo1, Brpf3, Cebpa, Cit, Eya2, Jup, Kif13a, Kit, Myb, Myc, Hnf1a, Yy1, Parva, Actn4, Lima1, Actr3, Phf15, Pard3, Arid1a, Hmgb2, Dsp, Kdm6b, Pim3, Gsn, Phf17, Syne2, Jhdm1d, Actg1, Aqp1, Bcl2l1, Bmp7, Capzb, Bcar1, Dag1, Eif2ak3, Ptk2, Fat1, Fgfr3, Fxn, Brd2, …
GO:0022607	cellular component assembly	1.07947e-28	27.9668	4.79524e-26	0.661567	1.93783	enriched	1300	510	108896	211401, 15376, 16691, 242687, 15205, 16776, 17187, 18590, 12224, 12894, 22349, 26941, 83383, 109711, 219140, 13660, 13836, 16440, 16480, 16553, 16590, 18810, 21405, 22334, 22339, 22371, 50493, 54343, 56436, 57342, 60595, 65970, 68732, 71365, 72475, 74117, 93742, 207495, 227753, 382056, 11465, 11538, 11826, 12162, 12286, 12345, 12457, 12696, 12912, 13666, 13845, 14083, 14297, 14312, 14786, 15378, …	Mtss1, Foxa2, Krt8, Wasf2, Hes1, Lama5, Max, Pdgfa, Klf5, Cpt1a, Vil1, Slc9a3r1, Tfap4, Actn1, Spata13, Ehd1, Epha2, Itpr3, Jup, Kif13a, Kit, Plec, Hnf1a, Vdac2, Vegfa, Vwf, Txnrd1, Atf7ip, Adrm1, Parva, Actn4, Lima1, Lrrc16a, Pdss2, Ssbp3, Actr3, Pard3, Baiap2l2, Gsn, Crtc1, Actg1, Adnp, Aqp1, Bmp7, Cacna1a, Capzb, Ccrn4l, Cirbp, Creb1, Eif2ak3, Ephb3, Ptk2, Fxn, Brd2, Grb7, Hnf4a, Hspa1b, Ihh, …
GO:0033036	macromolecule localization	2.1502e-28	27.6675	8.59649e-26	0.611053	1.84237	enriched	1545	587	95149.6	83560, 15205, 16776, 12006, 17886, 22631, 26941, 330192, 12051, 13430, 13660, 13836, 14456, 16190, 16480, 16553, 16834, 16891, 17919, 19055, 21405, 22632, 24044, 58250, 60595, 74754, 76071, 79196, 93742, 109620, 228983, 268903, 319565, 347722, 11652, 11778, 11865, 11981, 12048, 12162, 12286, 12988, 13138, 14339, 15378, 16905, 17131, 17761, 18005, 18035, 18391, 18442, 18708, 18753, 18762, 19013, 1…	Tex14, Hes1, Lama5, Axin2, Myh9, Ywhaz, Slc9a3r1, Vps37b, Bcl3, Dnm2, Ehd1, Epha2, Gas6, Il4ra, Jup, Kif13a, Cog1, Lipg, Myo5b, Ppp3ca, Hnf1a, Yy1, Scamp2, Chst11, Actn4, Dhcr24, Jakmip1, Osbpl5, Pard3, Dsp, Osbpl2, Nrip1, Syne2, Agap1, Akt2, Ap3s2, Arntl, Atp9a, Bcl2l1, Bmp7, Cacna1a, Csk, Dag1, Aktip, Hnf4a, Lmna, Smad7, Mtap7, Nek2, Nfkbia, Sigmar1, P2ry2, Pik3r1, Prkcd, Prkcz, Ppara, Psen2, R…
GO:0031325	positive regulation of cellular metabolic process	5.14007e-28	27.289	1.86818e-25	0.582791	1.79103	enriched	1706	644	108483	12227, 12398, 15376, 16362, 22761, 15205, 18019, 18029, 18590, 20111, 211770, 433586, 12006, 12224, 12894, 13496, 13710, 14284, 16468, 16600, 17207, 23882, 66266, 83383, 231507, 329934, 12051, 12396, 12606, 13164, 13636, 14456, 16007, 16480, 16590, 17132, 17355, 17863, 17869, 18109, 19055, 19882, 21405, 21676, 21685, 22339, 22415, 23872, 26397, 30051, 50794, 54343, 55942, 57783, 58172, 58208, 724…	Btg2, Cbfa2t3, Foxa2, Irf1, Zfpm1, Hes1, Nfatc2, Nfic, Pdgfa, Rps6ka1, Trib1, Maml3, Axin2, Klf5, Cpt1a, Arid3a, Elf3, Fosl2, Jarid2, Klf4, Mcf2l, Gadd45g, Eapp, Tfap4, Plac8, Foxo6, Bcl3, Cbfa2t2, Cebpa, Dazl, Efna1, Gas6, Cyr61, Jup, Kit, Maf, Aff1, Myb, Myc, Mycn, Ppp3ca, Mst1r, Hnf1a, Tead1, Tef, Vegfa, Wnt3, Ets2, Map2k3, Spdef, Klf13, Atf7ip, Sertad1, Tnip1, Sertad2, Bcl11b, Ssbp3, Arid1a, …
GO:0009056	catabolic process	6.68767e-28	27.1747	2.22811e-25	0.563743	1.75724	enriched	1835	678	90334.3	12227, 11928, 12192, 14687, 211770, 12006, 12894, 17886, 50780, 257633, 13430, 13660, 13836, 16891, 17869, 18780, 18797, 50493, 64209, 71562, 74747, 74754, 100198, 106557, 110351, 212111, 217835, 244668, 269060, 269378, 347722, 380711, 11652, 11865, 11931, 11981, 12457, 12846, 13845, 14083, 14463, 14672, 14828, 15251, 15277, 15481, 15511, 16828, 17131, 17448, 17970, 18753, 18799, 18947, 19013, 19…	Btg2, Atp1a1, Zfp36l1, Gnaz, Trib1, Axin2, Cpt1a, Myh9, Rgs3, Acsf3, Dnm2, Ehd1, Epha2, Lipg, Myc, Pla2g2a, Plcb3, Txnrd1, Herpud1, Afmid, Ddit4, Dhcr24, H6pd, Ldhal6b, Rap1gap, Inpp5a, Rin3, Sipa1l2, Dagla, Ahcy, Agap1, Rap1gap2, Akt2, Arntl, Atp1b1, Atp9a, Ccrn4l, Comt, Ephb3, Ptk2, Gata4, Gna11, Hspa5, Hif1a, Hk2, Hspa8, Hspa1b, Ldha, Smad7, Mdh2, Ncf2, Prkcd, Plcd1, Pnliprp2, Ppara, Psen2, Ps…
GO:0006793	phosphorus metabolic process	1.25155e-27	26.9026	3.849e-25	0.577031	1.78074	enriched	1716	644	106913	12702, 78887, 15376, 16362, 83560, 228880, 13844, 15205, 18590, 20111, 23970, 59126, 211770, 12006, 16600, 23882, 26415, 26941, 83383, 12704, 13636, 13836, 13846, 14049, 14456, 16007, 16590, 16706, 17347, 19055, 19244, 19882, 22339, 26397, 56632, 72388, 75607, 108960, 114716, 212111, 218294, 223775, 240752, 243312, 11538, 11637, 11652, 11804, 12162, 12305, 12530, 12660, 12703, 12912, 12988, 13666…	Socs3, Sfi1, Foxa2, Irf1, Tex14, Zmynd8, Ephb2, Hes1, Pdgfa, Rps6ka1, Pacsin2, Nek6, Trib1, Axin2, Klf4, Gadd45g, Mapk13, Slc9a3r1, Tfap4, Cit, Efna1, Epha2, Ephb4, Eya2, Gas6, Cyr61, Kit, Ksr1, Mknk2, Ppp3ca, Ptp4a2, Mst1r, Vegfa, Map2k3, Sphk2, Ripk4, Wnk2, Irak2, Spred2, Inpp5a, Cdc14b, Pim3, Pik3c2b, Elfn1, Adnp, Ak2, Akt2, Aplp2, Bmp7, Ddr1, Cdc25a, Chka, Socs1, Creb1, Csk, Eif2ak3, Ell, Eph…
GO:0044085	cellular component biogenesis	1.45748e-27	26.8364	4.16215e-25	0.621928	1.86252	enriched	1435	547	103568	211401, 15376, 16691, 242687, 15205, 16776, 17187, 18590, 12224, 12894, 22349, 26941, 83383, 109711, 219140, 13660, 13836, 16007, 16440, 16480, 16553, 16590, 18810, 21405, 22334, 22339, 22371, 50493, 54343, 56436, 57342, 60595, 65970, 68732, 71365, 72475, 74117, 93742, 207495, 227753, 382056, 11465, 11538, 11826, 12162, 12286, 12345, 12457, 12696, 12912, 13666, 13845, 14083, 14297, 14312, 14786, …	Mtss1, Foxa2, Krt8, Wasf2, Hes1, Lama5, Max, Pdgfa, Klf5, Cpt1a, Vil1, Slc9a3r1, Tfap4, Actn1, Spata13, Ehd1, Epha2, Cyr61, Itpr3, Jup, Kif13a, Kit, Plec, Hnf1a, Vdac2, Vegfa, Vwf, Txnrd1, Atf7ip, Adrm1, Parva, Actn4, Lima1, Lrrc16a, Pdss2, Ssbp3, Actr3, Pard3, Baiap2l2, Gsn, Crtc1, Actg1, Adnp, Aqp1, Bmp7, Cacna1a, Capzb, Ccrn4l, Cirbp, Creb1, Eif2ak3, Ephb3, Ptk2, Fxn, Brd2, Grb7, Hnf4a, Hspa1b…
GO:0010604	positive regulation of macromolecule metabolic process	1.24386e-26	25.9052	3.31529e-24	0.571392	1.77073	enriched	1682	631	108127	12227, 12398, 15376, 16362, 22761, 15205, 18019, 18029, 18590, 20111, 211770, 433586, 12006, 12224, 13496, 13710, 14284, 16468, 16600, 17207, 23882, 66266, 83383, 231507, 329934, 12051, 12396, 12606, 13164, 13636, 14456, 16007, 16480, 16590, 17132, 17355, 17863, 17869, 18109, 19055, 19882, 21405, 21676, 21685, 22339, 22415, 23872, 26397, 30051, 50794, 54343, 55942, 57783, 58172, 58208, 72475, 937…	Btg2, Cbfa2t3, Foxa2, Irf1, Zfpm1, Hes1, Nfatc2, Nfic, Pdgfa, Rps6ka1, Trib1, Maml3, Axin2, Klf5, Arid3a, Elf3, Fosl2, Jarid2, Klf4, Mcf2l, Gadd45g, Eapp, Tfap4, Plac8, Foxo6, Bcl3, Cbfa2t2, Cebpa, Dazl, Efna1, Gas6, Cyr61, Jup, Kit, Maf, Aff1, Myb, Myc, Mycn, Ppp3ca, Mst1r, Hnf1a, Tead1, Tef, Vegfa, Wnt3, Ets2, Map2k3, Spdef, Klf13, Atf7ip, Sertad1, Tnip1, Sertad2, Bcl11b, Ssbp3, Arid1a, Hmgb2, …
GO:0009893	positive regulation of metabolic process	5.35352e-25	24.2714	1.33771e-22	0.535743	1.70872	enriched	1821	668	108202	12227, 12398, 15376, 16362, 22761, 15205, 18019, 18029, 18590, 20111, 211770, 433586, 12006, 12224, 12894, 13496, 13710, 14284, 16468, 16600, 17207, 23882, 66266, 83383, 231507, 329934, 12051, 12396, 12606, 13164, 13636, 14456, 16007, 16480, 16590, 17132, 17355, 17863, 17869, 18109, 19055, 19882, 21405, 21676, 21685, 22339, 22415, 23872, 26397, 30051, 50794, 54343, 55942, 57783, 58172, 58208, 724…	Btg2, Cbfa2t3, Foxa2, Irf1, Zfpm1, Hes1, Nfatc2, Nfic, Pdgfa, Rps6ka1, Trib1, Maml3, Axin2, Klf5, Cpt1a, Arid3a, Elf3, Fosl2, Jarid2, Klf4, Mcf2l, Gadd45g, Eapp, Tfap4, Plac8, Foxo6, Bcl3, Cbfa2t2, Cebpa, Dazl, Efna1, Gas6, Cyr61, Jup, Kit, Maf, Aff1, Myb, Myc, Mycn, Ppp3ca, Mst1r, Hnf1a, Tead1, Tef, Vegfa, Wnt3, Ets2, Map2k3, Spdef, Klf13, Atf7ip, Sertad1, Tnip1, Sertad2, Bcl11b, Ssbp3, Arid1a, …
GO:0032268	regulation of cellular protein metabolic process	3.70411e-24	23.4313	8.13606e-22	0.657275	1.92953	enriched	1074	426	95553.2	12702, 16362, 12192, 15205, 18590, 211770, 12006, 16468, 23882, 26941, 83383, 12051, 13164, 13636, 14456, 16007, 16590, 17347, 17863, 19882, 22339, 26397, 64209, 114716, 218294, 11538, 11652, 11804, 12162, 12696, 12703, 12988, 13666, 14083, 14184, 14339, 14367, 14388, 14786, 14828, 15378, 15574, 16332, 16885, 17131, 17873, 17974, 18035, 18591, 18708, 18712, 18753, 18762, 19085, 19165, 19271, 1940…	Socs3, Irf1, Zfp36l1, Hes1, Pdgfa, Trib1, Axin2, Jarid2, Gadd45g, Slc9a3r1, Tfap4, Bcl3, Dazl, Efna1, Gas6, Cyr61, Kit, Mknk2, Myb, Mst1r, Vegfa, Map2k3, Herpud1, Spred2, Cdc14b, Adnp, Akt2, Aplp2, Bmp7, Cirbp, Socs1, Csk, Eif2ak3, Ptk2, Fgfr3, Aktip, Fzd5, Gab1, Grb7, Hspa5, Hnf4a, Hus1, Inppl1, Limk1, Smad7, Gadd45b, Nck2, Nfkbia, Pdgfb, Pik3r1, Pim1, Prkcd, Prkcz, Prkar1b, Psen2, Ptprj, Rara, …
GO:0044248	cellular catabolic process	3.86656e-24	23.4127	8.13606e-22	0.557818	1.74686	enriched	1577	584	91669.1	12227, 11928, 12192, 14687, 211770, 12006, 12894, 17886, 50780, 257633, 13430, 13660, 13836, 17869, 18797, 50493, 64209, 71562, 74747, 110351, 217835, 244668, 269378, 347722, 380711, 11652, 11931, 11981, 12457, 13845, 14083, 14463, 14672, 14828, 15251, 15481, 15511, 17131, 17448, 17970, 18753, 18947, 19013, 19165, 19167, 19341, 19704, 22393, 22436, 23984, 24063, 26443, 26458, 50773, 52639, 52850,…	Btg2, Atp1a1, Zfp36l1, Gnaz, Trib1, Axin2, Cpt1a, Myh9, Rgs3, Acsf3, Dnm2, Ehd1, Epha2, Myc, Plcb3, Txnrd1, Herpud1, Afmid, Ddit4, Rap1gap, Rin3, Sipa1l2, Ahcy, Agap1, Rap1gap2, Akt2, Atp1b1, Atp9a, Ccrn4l, Ephb3, Ptk2, Gata4, Gna11, Hspa5, Hif1a, Hspa8, Hspa1b, Smad7, Mdh2, Ncf2, Prkcd, Pnliprp2, Ppara, Psen2, Psma3, Rab4a, Upf1, Wfs1, Xdh, Pde10a, Spry1, Psma6, Slc27a2, Nt5c, Wipi1, Sgsm1, Atp2…
GO:0031324	negative regulation of cellular metabolic process	2.42265e-23	22.6157	4.84288e-21	0.608488	1.83765	enriched	1234	475	101493	15376, 16362, 20602, 22761, 56353, 11928, 15205, 15901, 16969, 18029, 18590, 211770, 13710, 16468, 16600, 23882, 66266, 83383, 270110, 329934, 384244, 12051, 12396, 12606, 13636, 14456, 17132, 17863, 17869, 18109, 18626, 18627, 21405, 21815, 22415, 22632, 30051, 54343, 74747, 97165, 114716, 216850, 268903, 11652, 12013, 12162, 12286, 12591, 12703, 12846, 12912, 13666, 13864, 14184, 14200, 14463, …	Foxa2, Irf1, Ncor2, Zfpm1, Rybp, Atp1a1, Hes1, Id1, Zbtb7a, Nfic, Pdgfa, Trib1, Elf3, Jarid2, Klf4, Gadd45g, Eapp, Tfap4, Irf2bp2, Foxo6, Gm5294, Bcl3, Cbfa2t2, Cebpa, Efna1, Gas6, Maf, Myb, Myc, Mycn, Per1, Per2, Hnf1a, Tgif1, Wnt3, Yy1, Spdef, Atf7ip, Ddit4, Hmgb2, Spred2, Kdm6b, Nrip1, Akt2, Bach1, Bmp7, Cacna1a, Cdx2, Socs1, Comt, Creb1, Eif2ak3, Nr2f6, Fgfr3, Fhl2, Gata4, Nr6a1, Grb7, Hbegf,…
GO:0071844	cellular component assembly at cellular level	2.82877e-23	22.5484	5.38544e-21	0.698845	2.01143	enriched	900	363	116480	211401, 15376, 16691, 242687, 16776, 18590, 12224, 22349, 26941, 109711, 219140, 13836, 16480, 16553, 16590, 18810, 22334, 22339, 54343, 56436, 60595, 65970, 68732, 74117, 93742, 207495, 227753, 11465, 11538, 11826, 12162, 12286, 12345, 12457, 12696, 12912, 13845, 14083, 14297, 14312, 14786, 15378, 15511, 16147, 16669, 16885, 17131, 17909, 17974, 18591, 18595, 18753, 19271, 19294, 20054, 20411, 2…	Mtss1, Foxa2, Krt8, Wasf2, Lama5, Pdgfa, Klf5, Vil1, Slc9a3r1, Actn1, Spata13, Epha2, Jup, Kif13a, Kit, Plec, Vdac2, Vegfa, Atf7ip, Adrm1, Actn4, Lima1, Lrrc16a, Actr3, Pard3, Baiap2l2, Gsn, Actg1, Adnp, Aqp1, Bmp7, Cacna1a, Capzb, Ccrn4l, Cirbp, Creb1, Ephb3, Ptk2, Fxn, Brd2, Grb7, Hnf4a, Hspa1b, Ihh, Krt19, Limk1, Smad7, Myo10, Nck2, Pdgfb, Pdgfra, Prkcd, Ptprj, Pvrl2, Rps15, Sorbs1, Sdc4, Taf1…
GO:0016265	death	3.05341e-23	22.5152	5.54888e-21	0.570216	1.76865	enriched	1430	536	99105.4	12227, 16691, 50501, 16362, 56353, 15901, 20111, 59126, 230126, 230738, 12006, 16600, 21847, 22349, 26941, 83383, 140580, 231507, 12051, 13836, 14049, 14319, 14456, 16007, 16590, 17347, 17869, 18109, 19231, 21807, 22334, 22339, 30051, 50493, 56632, 58208, 58250, 60595, 64209, 72475, 74747, 74754, 108960, 223775, 227753, 242705, 269424, 11538, 11652, 11826, 12048, 12162, 12286, 12912, 13655, 13666…	Btg2, Krt8, Prok2, Irf1, Rybp, Id1, Rps6ka1, Nek6, Shb, Zc3h12a, Axin2, Klf4, Klf10, Vil1, Slc9a3r1, Tfap4, Elmo1, Plac8, Bcl3, Epha2, Eya2, Fth1, Gas6, Cyr61, Kit, Mknk2, Myc, Mycn, Ptma, Tsc22d1, Vdac2, Vegfa, Spdef, Txnrd1, Sphk2, Bcl11b, Chst11, Actn4, Herpud1, Ssbp3, Ddit4, Dhcr24, Irak2, Pim3, Gsn, E2f2, Phf17, Adnp, Akt2, Aqp1, Bcl2l1, Bmp7, Cacna1a, Creb1, Egr3, Eif2ak3, Ptk2, Fgfr3, Fhl2…
GO:0008219	cell death	3.8426e-23	22.4154	6.67943e-21	0.569827	1.76796	enriched	1425	534	99237	12227, 16691, 50501, 16362, 56353, 15901, 20111, 59126, 230126, 230738, 12006, 16600, 21847, 22349, 26941, 83383, 140580, 231507, 12051, 13836, 14049, 14319, 14456, 16007, 16590, 17347, 17869, 18109, 19231, 21807, 22334, 22339, 30051, 50493, 56632, 58208, 58250, 60595, 64209, 72475, 74747, 74754, 108960, 223775, 227753, 242705, 269424, 11538, 11652, 11826, 12048, 12162, 12286, 12912, 13655, 13666…	Btg2, Krt8, Prok2, Irf1, Rybp, Id1, Rps6ka1, Nek6, Shb, Zc3h12a, Axin2, Klf4, Klf10, Vil1, Slc9a3r1, Tfap4, Elmo1, Plac8, Bcl3, Epha2, Eya2, Fth1, Gas6, Cyr61, Kit, Mknk2, Myc, Mycn, Ptma, Tsc22d1, Vdac2, Vegfa, Spdef, Txnrd1, Sphk2, Bcl11b, Chst11, Actn4, Herpud1, Ssbp3, Ddit4, Dhcr24, Irak2, Pim3, Gsn, E2f2, Phf17, Adnp, Akt2, Aqp1, Bcl2l1, Bmp7, Cacna1a, Creb1, Egr3, Eif2ak3, Ptk2, Fgfr3, Fhl2…
GO:0043933	macromolecular complex subunit organization	6.4636e-23	22.1895	1.07673e-20	0.681151	1.97615	enriched	935	373	94828.6	211401, 15205, 17187, 12894, 22349, 83383, 12704, 13660, 16440, 16480, 16553, 16891, 21405, 22334, 22339, 22371, 50493, 54343, 56436, 57342, 65970, 71365, 72475, 74117, 74747, 93760, 227753, 382056, 12345, 12457, 12696, 12912, 13666, 14083, 14312, 14786, 16531, 16539, 17974, 18753, 18762, 19060, 19704, 20054, 20135, 21340, 22323, 51788, 53860, 56431, 58220, 67155, 68332, 70834, 71648, 71902, 7226…	Mtss1, Hes1, Max, Cpt1a, Vil1, Tfap4, Cit, Ehd1, Itpr3, Jup, Kif13a, Lipg, Hnf1a, Vdac2, Vegfa, Vwf, Txnrd1, Atf7ip, Adrm1, Parva, Lima1, Pdss2, Ssbp3, Actr3, Ddit4, Arid1a, Gsn, Crtc1, Capzb, Ccrn4l, Cirbp, Creb1, Eif2ak3, Ptk2, Brd2, Grb7, Kcnma1, Kcns2, Nck2, Prkcd, Prkcz, Ppp5c, Upf1, Rps15, Rrm2, Taf1b, Vasp, H2afz, Sept9, Dstn, Pard6b, Smarca2, Sdhaf1, Spag9, Optn, Cand1, Cda, Tmem48, Tubb2…
GO:0016310	phosphorylation	7.53654e-23	22.1228	1.20524e-20	0.56395	1.7576	enriched	1438	539	102105	12702, 15376, 16362, 83560, 228880, 13844, 15205, 18590, 20111, 23970, 59126, 211770, 12006, 16600, 23882, 26415, 26941, 83383, 12704, 13636, 13836, 13846, 14456, 16007, 16590, 16706, 17347, 19882, 22339, 26397, 56632, 72388, 75607, 108960, 114716, 223775, 240752, 11538, 11637, 11652, 11804, 12162, 12305, 12660, 12703, 12912, 12988, 13666, 13845, 14083, 14184, 14297, 14339, 14367, 14388, 14828, 1…	Socs3, Foxa2, Irf1, Tex14, Zmynd8, Ephb2, Hes1, Pdgfa, Rps6ka1, Pacsin2, Nek6, Trib1, Axin2, Klf4, Gadd45g, Mapk13, Slc9a3r1, Tfap4, Cit, Efna1, Epha2, Ephb4, Gas6, Cyr61, Kit, Ksr1, Mknk2, Mst1r, Vegfa, Map2k3, Sphk2, Ripk4, Wnk2, Irak2, Spred2, Pim3, Pik3c2b, Adnp, Ak2, Akt2, Aplp2, Bmp7, Ddr1, Chka, Socs1, Creb1, Csk, Eif2ak3, Ephb3, Ptk2, Fgfr3, Fxn, Aktip, Fzd5, Gab1, Hspa5, Gucy2c, Hk2, Hnf…
GO:0006366	transcription from RNA polymerase II promoter	1.24147e-22	21.9061	1.909e-20	0.601523	1.8249	enriched	1223	471	108186	12227, 12398, 15376, 16362, 20602, 22761, 56353, 15205, 15901, 16969, 18019, 18029, 20111, 433586, 13496, 13710, 14284, 16468, 16600, 17207, 66266, 83383, 231507, 270110, 329934, 384244, 12051, 12396, 12606, 13636, 16007, 16480, 17132, 17863, 17869, 18109, 18626, 18627, 19055, 21405, 21676, 21685, 21815, 22339, 22415, 22632, 23872, 30051, 50794, 54343, 56436, 57783, 58208, 72475, 97165, 216850, 2…	Btg2, Cbfa2t3, Foxa2, Irf1, Ncor2, Zfpm1, Rybp, Hes1, Id1, Zbtb7a, Nfatc2, Nfic, Rps6ka1, Maml3, Arid3a, Elf3, Fosl2, Jarid2, Klf4, Mcf2l, Eapp, Tfap4, Plac8, Irf2bp2, Foxo6, Gm5294, Bcl3, Cbfa2t2, Cebpa, Efna1, Cyr61, Jup, Maf, Myb, Myc, Mycn, Per1, Per2, Ppp3ca, Hnf1a, Tead1, Tef, Tgif1, Vegfa, Wnt3, Yy1, Ets2, Spdef, Klf13, Atf7ip, Adrm1, Tnip1, Bcl11b, Ssbp3, Hmgb2, Kdm6b, Nrip1, Crtc1, Akt2,…
GO:0006357	regulation of transcription from RNA polymerase II promoter	1.55939e-22	21.807	2.30905e-20	0.609493	1.8395	enriched	1180	458	110800	12227, 12398, 15376, 16362, 20602, 22761, 56353, 15205, 15901, 16969, 18019, 18029, 20111, 433586, 13496, 13710, 16468, 16600, 17207, 66266, 83383, 231507, 270110, 329934, 384244, 12051, 12396, 12606, 13636, 16007, 16480, 17132, 17863, 17869, 18109, 18626, 18627, 19055, 21405, 21676, 21685, 21815, 22339, 22415, 22632, 23872, 30051, 50794, 54343, 57783, 58208, 72475, 97165, 216850, 268903, 382056,…	Btg2, Cbfa2t3, Foxa2, Irf1, Ncor2, Zfpm1, Rybp, Hes1, Id1, Zbtb7a, Nfatc2, Nfic, Rps6ka1, Maml3, Arid3a, Elf3, Jarid2, Klf4, Mcf2l, Eapp, Tfap4, Plac8, Irf2bp2, Foxo6, Gm5294, Bcl3, Cbfa2t2, Cebpa, Efna1, Cyr61, Jup, Maf, Myb, Myc, Mycn, Per1, Per2, Ppp3ca, Hnf1a, Tead1, Tef, Tgif1, Vegfa, Wnt3, Yy1, Ets2, Spdef, Klf13, Atf7ip, Tnip1, Bcl11b, Ssbp3, Hmgb2, Kdm6b, Nrip1, Crtc1, Akt2, Arntl, Bach1,…
GO:0012501	programmed cell death	1.94527e-22	21.711	2.77757e-20	0.573343	1.77419	enriched	1353	509	98132.5	12227, 16691, 50501, 16362, 56353, 15901, 20111, 59126, 230126, 230738, 16600, 21847, 22349, 26941, 83383, 140580, 231507, 12051, 13836, 14049, 14456, 16007, 16590, 17347, 17869, 19231, 21807, 22334, 22339, 30051, 56632, 58208, 58250, 60595, 64209, 72475, 74747, 74754, 108960, 223775, 227753, 242705, 269424, 11538, 11652, 11826, 12048, 12162, 12286, 12912, 13655, 13666, 14083, 14184, 14200, 14297…	Btg2, Krt8, Prok2, Irf1, Rybp, Id1, Rps6ka1, Nek6, Shb, Zc3h12a, Klf4, Klf10, Vil1, Slc9a3r1, Tfap4, Elmo1, Plac8, Bcl3, Epha2, Eya2, Gas6, Cyr61, Kit, Mknk2, Myc, Ptma, Tsc22d1, Vdac2, Vegfa, Spdef, Sphk2, Bcl11b, Chst11, Actn4, Herpud1, Ssbp3, Ddit4, Dhcr24, Irak2, Pim3, Gsn, E2f2, Phf17, Adnp, Akt2, Aqp1, Bcl2l1, Bmp7, Cacna1a, Creb1, Egr3, Eif2ak3, Ptk2, Fgfr3, Fhl2, Fxn, Aktip, Fzd5, Gad1, H…
GO:0006915	apoptotic process	2.67958e-22	21.5719	3.69412e-20	0.574604	1.77643	enriched	1336	503	97422.1	12227, 16691, 50501, 16362, 56353, 15901, 20111, 59126, 230126, 230738, 16600, 21847, 22349, 26941, 83383, 140580, 231507, 12051, 13836, 14049, 14456, 16007, 17347, 17869, 19231, 21807, 22334, 22339, 30051, 56632, 58208, 58250, 60595, 64209, 72475, 74747, 74754, 108960, 223775, 227753, 242705, 269424, 11538, 11652, 11826, 12048, 12162, 12286, 12912, 13655, 13666, 14083, 14184, 14200, 14297, 14339…	Btg2, Krt8, Prok2, Irf1, Rybp, Id1, Rps6ka1, Nek6, Shb, Zc3h12a, Klf4, Klf10, Vil1, Slc9a3r1, Tfap4, Elmo1, Plac8, Bcl3, Epha2, Eya2, Gas6, Cyr61, Mknk2, Myc, Ptma, Tsc22d1, Vdac2, Vegfa, Spdef, Sphk2, Bcl11b, Chst11, Actn4, Herpud1, Ssbp3, Ddit4, Dhcr24, Irak2, Pim3, Gsn, E2f2, Phf17, Adnp, Akt2, Aqp1, Bcl2l1, Bmp7, Cacna1a, Creb1, Egr3, Eif2ak3, Ptk2, Fgfr3, Fhl2, Fxn, Aktip, Fzd5, Gad1, Hspa5,…
GO:0065003	macromolecular complex assembly	5.62622e-22	21.2498	7.49787e-20	0.695155	2.00402	enriched	851	343	96974.8	211401, 15205, 17187, 12894, 22349, 83383, 13660, 16440, 16480, 16553, 21405, 22334, 22339, 22371, 50493, 54343, 56436, 57342, 71365, 72475, 74117, 227753, 382056, 12345, 12457, 12696, 12912, 13666, 14083, 14312, 14786, 16531, 16539, 17974, 18753, 18762, 19060, 20054, 20135, 21340, 22323, 51788, 53860, 58220, 67155, 68332, 70834, 71648, 71902, 72269, 72787, 73710, 74343, 83679, 93762, 107351, 211…	Mtss1, Hes1, Max, Cpt1a, Vil1, Tfap4, Ehd1, Itpr3, Jup, Kif13a, Hnf1a, Vdac2, Vegfa, Vwf, Txnrd1, Atf7ip, Adrm1, Parva, Pdss2, Ssbp3, Actr3, Gsn, Crtc1, Capzb, Ccrn4l, Cirbp, Creb1, Eif2ak3, Ptk2, Brd2, Grb7, Kcnma1, Kcns2, Nck2, Prkcd, Prkcz, Ppp5c, Rps15, Rrm2, Taf1b, Vasp, H2afz, Sept9, Pard6b, Smarca2, Sdhaf1, Spag9, Optn, Cand1, Cda, Tmem48, Tubb2b, Crtc2, Pde4dip, Smarca5, Kank1, Arfgef1, M…
GO:0051254	positive regulation of RNA metabolic process	1.56411e-21	20.8057	1.95416e-19	0.634966	1.88696	enriched	1018	402	113171	12227, 12398, 15376, 16362, 22761, 15205, 18019, 18029, 20111, 433586, 12224, 13496, 13710, 14284, 16600, 17207, 66266, 83383, 231507, 329934, 12051, 12396, 12606, 16007, 16480, 17132, 17355, 17863, 17869, 18109, 19055, 21405, 21676, 21685, 22339, 22415, 23872, 26397, 30051, 50794, 54343, 55942, 57783, 58172, 58208, 72475, 93760, 97165, 225908, 268903, 338523, 382056, 11652, 11865, 12162, 12591, …	Btg2, Cbfa2t3, Foxa2, Irf1, Zfpm1, Hes1, Nfatc2, Nfic, Rps6ka1, Maml3, Klf5, Arid3a, Elf3, Fosl2, Klf4, Mcf2l, Eapp, Tfap4, Plac8, Foxo6, Bcl3, Cbfa2t2, Cebpa, Cyr61, Jup, Maf, Aff1, Myb, Myc, Mycn, Ppp3ca, Hnf1a, Tead1, Tef, Vegfa, Wnt3, Ets2, Map2k3, Spdef, Klf13, Atf7ip, Sertad1, Tnip1, Sertad2, Bcl11b, Ssbp3, Arid1a, Hmgb2, Gm98, Nrip1, Jhdm1d, Crtc1, Akt2, Arntl, Bmp7, Cdx2, Creb1, E2f3, Eif…
GO:0007049	cell cycle	1.63434e-21	20.7867	1.98003e-19	0.606653	1.83428	enriched	1128	433	88025.4	16362, 83560, 16848, 59126, 12006, 17886, 18951, 23882, 26415, 83383, 102103, 12704, 13164, 17863, 17869, 19055, 74117, 93742, 218294, 223775, 242705, 12013, 12048, 12162, 12530, 13557, 14184, 15378, 15481, 15574, 15902, 15903, 17428, 17873, 18005, 18124, 18426, 18591, 18712, 18753, 19290, 19401, 19704, 20112, 20677, 22393, 22418, 26356, 26416, 53325, 53860, 55948, 56706, 58220, 58805, 58994, 679…	Irf1, Tex14, Lfng, Nek6, Axin2, Myh9, Sept5, Gadd45g, Mapk13, Tfap4, Mtus1, Cit, Dazl, Myb, Myc, Ppp3ca, Actr3, Pard3, Cdc14b, Pim3, E2f2, Bach1, Bcl2l1, Bmp7, Cdc25a, E2f3, Fgfr3, Hnf4a, Hspa8, Hus1, Id2, Id3, Mnt, Gadd45b, Nek2, Nr4a3, Ovol1, Pdgfb, Pim1, Prkcd, Pura, Rara, Upf1, Rps6ka2, Sox4, Wfs1, Wnt5a, Ing1, Mapk14, Banp, Sept9, Sfn, Ccnl1, Pard6b, Mlxipl, Smpd3, Setd8, Mapk1ip1, Hexim2, F…
GO:0008104	protein localization	2.48014e-21	20.6055	2.91635e-19	0.561595	1.75347	enriched	1340	497	97353.8	83560, 15205, 16776, 12006, 17886, 22631, 26941, 330192, 12051, 13430, 13660, 13836, 14456, 16190, 16480, 16553, 16834, 17919, 19055, 21405, 24044, 60595, 74754, 76071, 93742, 109620, 319565, 347722, 11652, 11778, 11865, 12048, 12162, 12286, 12988, 13138, 14339, 15378, 16905, 17131, 17761, 18005, 18035, 18708, 18762, 19165, 19340, 19341, 19664, 20312, 20411, 20677, 21812, 22393, 22418, 26356, 264…	Tex14, Hes1, Lama5, Axin2, Myh9, Ywhaz, Slc9a3r1, Vps37b, Bcl3, Dnm2, Ehd1, Epha2, Gas6, Il4ra, Jup, Kif13a, Cog1, Myo5b, Ppp3ca, Hnf1a, Scamp2, Actn4, Dhcr24, Jakmip1, Pard3, Dsp, Syne2, Agap1, Akt2, Ap3s2, Arntl, Bcl2l1, Bmp7, Cacna1a, Csk, Dag1, Aktip, Hnf4a, Lmna, Smad7, Mtap7, Nek2, Nfkbia, Pik3r1, Prkcz, Psen2, Rab3d, Rab4a, Rbpj, Cx3cl1, Sorbs1, Sox4, Tgfbr1, Wfs1, Wnt5a, Ing1, Mapk14, Srp…
GO:0009892	negative regulation of metabolic process	6.12753e-21	20.2127	6.99939e-19	0.546155	1.7266	enriched	1397	516	97245.6	15376, 16362, 20602, 22761, 56353, 11928, 15205, 15901, 16969, 17187, 18029, 18590, 211770, 13710, 16468, 16600, 23882, 66266, 83383, 270110, 329934, 384244, 12051, 12396, 12606, 13636, 14456, 17132, 17863, 17869, 18109, 18626, 18627, 21405, 21815, 22415, 22632, 30051, 54343, 74747, 97165, 114716, 216850, 268903, 11538, 11652, 12013, 12162, 12286, 12591, 12703, 12846, 12912, 13666, 13864, 14184, …	Foxa2, Irf1, Ncor2, Zfpm1, Rybp, Atp1a1, Hes1, Id1, Zbtb7a, Max, Nfic, Pdgfa, Trib1, Elf3, Jarid2, Klf4, Gadd45g, Eapp, Tfap4, Irf2bp2, Foxo6, Gm5294, Bcl3, Cbfa2t2, Cebpa, Efna1, Gas6, Maf, Myb, Myc, Mycn, Per1, Per2, Hnf1a, Tgif1, Wnt3, Yy1, Spdef, Atf7ip, Ddit4, Hmgb2, Spred2, Kdm6b, Nrip1, Adnp, Akt2, Bach1, Bmp7, Cacna1a, Cdx2, Socs1, Comt, Creb1, Eif2ak3, Nr2f6, Fgfr3, Fhl2, Gata4, Nr6a1, G…
GO:0045893	positive regulation of transcription, DNA-dependent	2.42895e-20	19.6146	2.69749e-18	0.622677	1.86391	enriched	996	391	113927	12227, 12398, 15376, 16362, 22761, 15205, 18019, 18029, 20111, 433586, 12224, 13496, 13710, 14284, 16600, 17207, 83383, 231507, 329934, 12051, 12396, 12606, 16007, 16480, 17132, 17355, 17863, 17869, 18109, 19055, 21405, 21676, 21685, 22339, 22415, 23872, 26397, 30051, 50794, 54343, 55942, 57783, 58172, 58208, 72475, 93760, 97165, 225908, 268903, 338523, 382056, 11652, 11865, 12162, 12591, 12912, …	Btg2, Cbfa2t3, Foxa2, Irf1, Zfpm1, Hes1, Nfatc2, Nfic, Rps6ka1, Maml3, Klf5, Arid3a, Elf3, Fosl2, Klf4, Mcf2l, Tfap4, Plac8, Foxo6, Bcl3, Cbfa2t2, Cebpa, Cyr61, Jup, Maf, Aff1, Myb, Myc, Mycn, Ppp3ca, Hnf1a, Tead1, Tef, Vegfa, Wnt3, Ets2, Map2k3, Spdef, Klf13, Atf7ip, Sertad1, Tnip1, Sertad2, Bcl11b, Ssbp3, Arid1a, Hmgb2, Gm98, Nrip1, Jhdm1d, Crtc1, Akt2, Arntl, Bmp7, Cdx2, Creb1, E2f3, Eif2ak3, …
GO:0035556	intracellular signal transduction	2.81632e-20	19.5503	3.04315e-18	0.527396	1.69451	enriched	1464	536	113498	12702, 242687, 16362, 15205, 15901, 18590, 20111, 59126, 211770, 13615, 16600, 17207, 26415, 26941, 29815, 69993, 83383, 140580, 219140, 12051, 12704, 13836, 14456, 16007, 16440, 16590, 16706, 17347, 17869, 18797, 19049, 19055, 19730, 19882, 20662, 21676, 22334, 22339, 26397, 57783, 74747, 74754, 75607, 114716, 211652, 227753, 240752, 244668, 347722, 380711, 11515, 11652, 11677, 12048, 12703, 129…	Socs3, Wasf2, Irf1, Hes1, Id1, Pdgfa, Rps6ka1, Nek6, Trib1, Edn2, Klf4, Mcf2l, Mapk13, Slc9a3r1, Bcar3, Chn2, Tfap4, Elmo1, Spata13, Bcl3, Cit, Epha2, Gas6, Cyr61, Itpr3, Kit, Ksr1, Mknk2, Myc, Plcb3, Ppp1r1b, Ppp3ca, Ralgds, Mst1r, Sos1, Tead1, Vdac2, Vegfa, Map2k3, Tnip1, Ddit4, Dhcr24, Wnk2, Spred2, Wwc1, Gsn, Pik3c2b, Sipa1l2, Agap1, Rap1gap2, Adcy9, Akt2, Akr1b3, Bcl2l1, Socs1, Csk, Dag1, Ei…
GO:0010605	negative regulation of macromolecule metabolic process	5.94094e-20	19.2261	6.2505e-18	0.546761	1.72765	enriched	1314	487	95928.8	15376, 16362, 20602, 22761, 56353, 15205, 15901, 16969, 17187, 18029, 211770, 13710, 16468, 16600, 23882, 66266, 83383, 270110, 329934, 384244, 12051, 12396, 12606, 13636, 14456, 17132, 17863, 17869, 18626, 18627, 21405, 21815, 22415, 22632, 30051, 54343, 74747, 97165, 114716, 216850, 268903, 11538, 11652, 12013, 12162, 12591, 12703, 12912, 13666, 13864, 14184, 14200, 14536, 14786, 15200, 15206, …	Foxa2, Irf1, Ncor2, Zfpm1, Rybp, Hes1, Id1, Zbtb7a, Max, Nfic, Trib1, Elf3, Jarid2, Klf4, Gadd45g, Eapp, Tfap4, Irf2bp2, Foxo6, Gm5294, Bcl3, Cbfa2t2, Cebpa, Efna1, Gas6, Maf, Myb, Myc, Per1, Per2, Hnf1a, Tgif1, Wnt3, Yy1, Spdef, Atf7ip, Ddit4, Hmgb2, Spred2, Kdm6b, Nrip1, Adnp, Akt2, Bach1, Bmp7, Cdx2, Socs1, Creb1, Eif2ak3, Nr2f6, Fgfr3, Fhl2, Nr6a1, Grb7, Hbegf, Hes2, Hif1a, Hnf4a, Hspa8, Hus1…
GO:0045935	positive regulation of nucleobase-containing compound metabolic process	1.03225e-19	18.9862	1.05819e-17	0.576105	1.7791	enriched	1148	437	112048	12227, 12398, 15376, 16362, 22761, 15205, 18019, 18029, 18590, 20111, 433586, 12224, 13496, 13710, 14284, 16600, 17207, 66266, 83383, 231507, 329934, 12051, 12396, 12606, 16007, 16480, 17132, 17355, 17863, 17869, 18109, 19055, 21405, 21676, 21685, 22339, 22415, 23872, 26397, 30051, 50794, 54343, 55942, 57783, 58172, 58208, 72475, 93760, 97165, 225908, 268903, 338523, 382056, 11515, 11538, 11652, …	Btg2, Cbfa2t3, Foxa2, Irf1, Zfpm1, Hes1, Nfatc2, Nfic, Pdgfa, Rps6ka1, Maml3, Klf5, Arid3a, Elf3, Fosl2, Klf4, Mcf2l, Eapp, Tfap4, Plac8, Foxo6, Bcl3, Cbfa2t2, Cebpa, Cyr61, Jup, Maf, Aff1, Myb, Myc, Mycn, Ppp3ca, Hnf1a, Tead1, Tef, Vegfa, Wnt3, Ets2, Map2k3, Spdef, Klf13, Atf7ip, Sertad1, Tnip1, Sertad2, Bcl11b, Ssbp3, Arid1a, Hmgb2, Gm98, Nrip1, Jhdm1d, Crtc1, Adcy9, Adnp, Akt2, Arntl, Bmp7, Cd…
GO:0051173	positive regulation of nitrogen compound metabolic process	1.50672e-19	18.822	1.50597e-17	0.56916	1.76678	enriched	1169	443	111671	12227, 12398, 15376, 16362, 22761, 15205, 18019, 18029, 18590, 20111, 433586, 12224, 13496, 13710, 14284, 16600, 17207, 66266, 83383, 231507, 329934, 12051, 12396, 12606, 16007, 16480, 17132, 17355, 17863, 17869, 18109, 19055, 21405, 21676, 21685, 22339, 22415, 23872, 26397, 30051, 50794, 54343, 55942, 57783, 58172, 58208, 72475, 93760, 97165, 225908, 268903, 338523, 382056, 11515, 11538, 11652, …	Btg2, Cbfa2t3, Foxa2, Irf1, Zfpm1, Hes1, Nfatc2, Nfic, Pdgfa, Rps6ka1, Maml3, Klf5, Arid3a, Elf3, Fosl2, Klf4, Mcf2l, Eapp, Tfap4, Plac8, Foxo6, Bcl3, Cbfa2t2, Cebpa, Cyr61, Jup, Maf, Aff1, Myb, Myc, Mycn, Ppp3ca, Hnf1a, Tead1, Tef, Vegfa, Wnt3, Ets2, Map2k3, Spdef, Klf13, Atf7ip, Sertad1, Tnip1, Sertad2, Bcl11b, Ssbp3, Arid1a, Hmgb2, Gm98, Nrip1, Jhdm1d, Crtc1, Adcy9, Adnp, Akt2, Arntl, Bmp7, Cd…
GO:0045184	establishment of protein localization	4.08062e-19	18.3893	3.97911e-17	0.587795	1.80002	enriched	1058	400	88737.2	15205, 16776, 12006, 17886, 22631, 330192, 12051, 13430, 13660, 13836, 14456, 16190, 16480, 16553, 16834, 17919, 19055, 24044, 60595, 76071, 93742, 347722, 11778, 11865, 12048, 12988, 13138, 14339, 15378, 16905, 18035, 18708, 18762, 19165, 19340, 19341, 19664, 20312, 20411, 20677, 21812, 22393, 22418, 26356, 26416, 27058, 52392, 55948, 56214, 56325, 56722, 58185, 66251, 66691, 67025, 67074, 69596…	Hes1, Lama5, Axin2, Myh9, Ywhaz, Vps37b, Bcl3, Dnm2, Ehd1, Epha2, Gas6, Il4ra, Jup, Kif13a, Cog1, Myo5b, Ppp3ca, Scamp2, Actn4, Jakmip1, Pard3, Agap1, Ap3s2, Arntl, Bcl2l1, Csk, Dag1, Aktip, Hnf4a, Lmna, Nfkbia, Pik3r1, Prkcz, Psen2, Rab3d, Rab4a, Rbpj, Cx3cl1, Sorbs1, Sox4, Tgfbr1, Wfs1, Wnt5a, Ing1, Mapk14, Srp9, D1Ertd622e, Sfn, Scamp4, Abcb9, Litaf, Rsad2, Arfgap3, Gapvd1, Rpl11, Mon2, 231003…
GO:0032446	protein modification by small protein conjugation	4.22486e-19	18.3742	4.02167e-17	0.934241	2.54528	enriched	379	178	87221.1	56353, 211770, 217069, 93679, 22214, 64209, 218294, 14083, 14184, 14828, 16885, 17131, 19165, 20677, 21812, 22032, 22393, 59004, 71902, 74244, 80794, 208727, 240354, 11651, 11793, 11797, 12021, 12042, 12211, 13163, 13194, 13645, 13653, 14025, 14155, 14225, 14629, 14897, 15204, 16924, 17222, 17246, 18230, 18817, 19164, 19211, 19229, 19386, 19720, 19763, 19822, 19823, 20439, 20610, 21402, 21848, 21…	Rybp, Trib1, Trim25, Trim8, Ube2h, Herpud1, Cdc14b, Ptk2, Fgfr3, Hspa5, Limk1, Smad7, Psen2, Sox4, Tgfbr1, Traf4, Wfs1, Pias4, Cand1, Atg7, Cblc, Hdac4, Malt1, Akt1, Atg5, Birc2, Bard1, Bcl10, Birc6, Daxx, Ddb1, Egf, Egr1, Bcl11a, Fem1b, Fkbp1a, Gclc, Trip12, Herc2, Lnx1, Anapc1, Mdm2, Nxn, Plk1, Psen1, Pten, Ptk2b, Ranbp2, Trim27, Ring1, Rnf4, Rnf7, Siah2, Sumo3, Skp1a, Trim24, Trim28, Tnfaip3, …
GO:0031399	regulation of protein modification process	6.13338e-19	18.2123	5.70262e-17	0.641043	1.89846	enriched	856	340	102071	12702, 16362, 15205, 18590, 211770, 12006, 16468, 23882, 26941, 83383, 13636, 14456, 16007, 16590, 17863, 19882, 22339, 26397, 64209, 114716, 218294, 11538, 11652, 11804, 12162, 12703, 12988, 14083, 14184, 14339, 14367, 14388, 14828, 15378, 15574, 16332, 16885, 17131, 17873, 18591, 18708, 18712, 18753, 18762, 19085, 19165, 19271, 20677, 20971, 21812, 22032, 22393, 22418, 22436, 24063, 26365, 2645…	Socs3, Irf1, Hes1, Pdgfa, Trib1, Axin2, Jarid2, Gadd45g, Slc9a3r1, Tfap4, Efna1, Gas6, Cyr61, Kit, Myb, Mst1r, Vegfa, Map2k3, Herpud1, Spred2, Cdc14b, Adnp, Akt2, Aplp2, Bmp7, Socs1, Csk, Ptk2, Fgfr3, Aktip, Fzd5, Gab1, Hspa5, Hnf4a, Hus1, Inppl1, Limk1, Smad7, Gadd45b, Pdgfb, Pik3r1, Pim1, Prkcd, Prkcz, Prkar1b, Psen2, Ptprj, Sox4, Sdc4, Tgfbr1, Traf4, Wfs1, Wnt5a, Xdh, Spry1, Ceacam1, Slc27a1, …
GO:0070647	protein modification by small protein conjugation or removal	1.15338e-18	17.938	1.04801e-16	0.853994	2.34901	enriched	447	201	82882.7	56353, 211770, 217069, 93679, 22214, 64209, 107260, 218294, 14083, 14184, 14828, 16885, 17131, 19165, 20677, 21812, 22032, 22393, 59004, 71902, 74244, 80794, 208727, 240354, 11651, 11793, 11797, 12021, 12042, 12211, 13163, 13194, 13645, 13653, 14025, 14155, 14225, 14479, 14629, 14897, 15204, 16924, 17222, 17246, 17847, 18230, 18817, 19164, 19211, 19229, 19386, 19720, 19763, 19822, 19823, 20439, 2…	Rybp, Trib1, Trim25, Trim8, Ube2h, Herpud1, Otub1, Cdc14b, Ptk2, Fgfr3, Hspa5, Limk1, Smad7, Psen2, Sox4, Tgfbr1, Traf4, Wfs1, Pias4, Cand1, Atg7, Cblc, Hdac4, Malt1, Akt1, Atg5, Birc2, Bard1, Bcl10, Birc6, Daxx, Ddb1, Egf, Egr1, Bcl11a, Fem1b, Fkbp1a, Usp15, Gclc, Trip12, Herc2, Lnx1, Anapc1, Mdm2, Usp34, Nxn, Plk1, Psen1, Pten, Ptk2b, Ranbp2, Trim27, Ring1, Rnf4, Rnf7, Siah2, Sumo3, Skp1a, Trim…
GO:0010557	positive regulation of macromolecule biosynthetic process	1.1959e-18	17.9223	1.06249e-16	0.562829	1.75563	enriched	1134	428	110974	12227, 12398, 15376, 16362, 22761, 15205, 18019, 18029, 18590, 20111, 433586, 12224, 13496, 13710, 14284, 16600, 17207, 83383, 231507, 329934, 12051, 12396, 12606, 13164, 16007, 16480, 17132, 17355, 17863, 17869, 18109, 19055, 21405, 21676, 21685, 22339, 22415, 23872, 26397, 30051, 50794, 54343, 55942, 57783, 58172, 58208, 72475, 93760, 97165, 225908, 268903, 338523, 382056, 11652, 11865, 12162, …	Btg2, Cbfa2t3, Foxa2, Irf1, Zfpm1, Hes1, Nfatc2, Nfic, Pdgfa, Rps6ka1, Maml3, Klf5, Arid3a, Elf3, Fosl2, Klf4, Mcf2l, Tfap4, Plac8, Foxo6, Bcl3, Cbfa2t2, Cebpa, Dazl, Cyr61, Jup, Maf, Aff1, Myb, Myc, Mycn, Ppp3ca, Hnf1a, Tead1, Tef, Vegfa, Wnt3, Ets2, Map2k3, Spdef, Klf13, Atf7ip, Sertad1, Tnip1, Sertad2, Bcl11b, Ssbp3, Arid1a, Hmgb2, Gm98, Nrip1, Jhdm1d, Crtc1, Akt2, Arntl, Bmp7, Cdx2, Cirbp, Cr…
GO:0065009	regulation of molecular function	1.87648e-18	17.7267	1.63091e-16	0.453995	1.57459	enriched	1865	652	108770	78887, 15376, 22761, 83560, 15205, 15901, 16848, 18590, 20111, 211770, 12006, 13615, 16600, 23882, 26941, 29815, 50780, 83383, 219140, 329934, 384244, 12704, 13636, 13836, 14456, 16007, 16480, 16590, 17869, 19231, 19730, 19882, 20662, 22339, 26397, 56436, 64209, 74754, 75607, 97165, 108960, 110351, 114716, 217835, 218294, 243312, 244668, 347722, 380711, 382056, 11515, 11538, 11652, 11804, 11826, …	Sfi1, Foxa2, Zfpm1, Tex14, Hes1, Id1, Lfng, Pdgfa, Rps6ka1, Trib1, Axin2, Edn2, Klf4, Gadd45g, Slc9a3r1, Bcar3, Rgs3, Tfap4, Spata13, Foxo6, Gm5294, Cit, Efna1, Epha2, Gas6, Cyr61, Jup, Kit, Myc, Ptma, Ralgds, Mst1r, Sos1, Vegfa, Map2k3, Adrm1, Herpud1, Dhcr24, Wnk2, Hmgb2, Irak2, Rap1gap, Spred2, Rin3, Cdc14b, Elfn1, Sipa1l2, Agap1, Rap1gap2, Crtc1, Adcy9, Adnp, Akt2, Aplp2, Aqp1, Bcl2l1, Bmp7, …
GO:0034621	cellular macromolecular complex subunit organization	7.84116e-18	17.1056	6.66999e-16	0.805404	2.2376	enriched	485	208	93406.5	211401, 22349, 12704, 16553, 22334, 54343, 56436, 65970, 74117, 93760, 227753, 12345, 12457, 12696, 12912, 14083, 14312, 14786, 17974, 18753, 19704, 20054, 21340, 22323, 51788, 56431, 67155, 68332, 71902, 72787, 73710, 83679, 93762, 107351, 171580, 211673, 277360, 381280, 11518, 11764, 11789, 11845, 11848, 11867, 11908, 12317, 12340, 12461, 12576, 12631, 13046, 13134, 13367, 13383, 13424, 13590, …	Mtss1, Vil1, Cit, Kif13a, Vdac2, Atf7ip, Adrm1, Lima1, Actr3, Arid1a, Gsn, Capzb, Ccrn4l, Cirbp, Creb1, Ptk2, Brd2, Grb7, Nck2, Prkcd, Upf1, Rps15, Taf1b, Vasp, H2afz, Dstn, Smarca2, Sdhaf1, Cand1, Tmem48, Tubb2b, Pde4dip, Smarca5, Kank1, Mical1, Arfgef1, Prex1, Hjurp, Add1, Ap1b1, Apc, Arf6, Rhoa, Arpc1b, Atf1, Calr, Capza1, Cct2, Cdkn1b, Cfl1, Celf1, Dach1, Diap1, Dlg1, Dync1h1, Lefty1, Eif3a, …
GO:0046907	intracellular transport	9.20741e-18	17.0359	7.66901e-16	0.641995	1.90027	enriched	794	312	89461.2	67095, 15205, 12006, 22631, 12051, 13660, 14456, 16480, 16553, 18797, 19055, 22228, 27376, 93742, 11778, 11865, 12048, 12591, 12988, 13138, 14339, 15251, 15378, 16905, 17341, 18035, 18708, 18762, 20054, 20677, 21812, 22393, 26356, 26416, 27058, 52639, 54127, 55948, 56722, 67025, 69596, 70834, 71648, 72183, 73666, 83671, 99889, 106039, 107351, 240354, 245049, 11487, 11539, 11640, 11651, 11735, 117…	Trak1, Hes1, Axin2, Ywhaz, Bcl3, Ehd1, Gas6, Jup, Kif13a, Plcb3, Ppp3ca, Ucp2, Slc25a10, Pard3, Ap3s2, Arntl, Bcl2l1, Cdx2, Csk, Dag1, Aktip, Hif1a, Hnf4a, Lmna, Bhlha15, Nfkbia, Pik3r1, Prkcz, Rps15, Sox4, Tgfbr1, Wfs1, Ing1, Mapk14, Srp9, Wipi1, Rps28, Sfn, Litaf, Rpl11, 2310035K24Rik, Spag9, Optn, Snx6, Thoc3, Sytl2, Arfip1, Gga1, Kank1, Malt1, Myrip, Adam10, Adora1, Akap1, Akt1, Ank3, Ap1b1, …
GO:0031328	positive regulation of cellular biosynthetic process	1.01017e-17	16.9956	8.24216e-16	0.530278	1.6994	enriched	1225	453	110393	12227, 12398, 15376, 16362, 22761, 15205, 18019, 18029, 18590, 20111, 433586, 12224, 13496, 13710, 14284, 16600, 17207, 66266, 83383, 231507, 329934, 12051, 12396, 12606, 13164, 16007, 16480, 17132, 17355, 17863, 17869, 18109, 19055, 21405, 21676, 21685, 22339, 22415, 23872, 26397, 30051, 50794, 54343, 55942, 57783, 58172, 58208, 72475, 93760, 97165, 225908, 268903, 338523, 382056, 11515, 11538, …	Btg2, Cbfa2t3, Foxa2, Irf1, Zfpm1, Hes1, Nfatc2, Nfic, Pdgfa, Rps6ka1, Maml3, Klf5, Arid3a, Elf3, Fosl2, Klf4, Mcf2l, Eapp, Tfap4, Plac8, Foxo6, Bcl3, Cbfa2t2, Cebpa, Dazl, Cyr61, Jup, Maf, Aff1, Myb, Myc, Mycn, Ppp3ca, Hnf1a, Tead1, Tef, Vegfa, Wnt3, Ets2, Map2k3, Spdef, Klf13, Atf7ip, Sertad1, Tnip1, Sertad2, Bcl11b, Ssbp3, Arid1a, Hmgb2, Gm98, Nrip1, Jhdm1d, Crtc1, Adcy9, Adnp, Akt2, Arntl, Bm…
GO:0015031	protein transport	1.19469e-17	16.9227	9.55272e-16	0.574291	1.77587	enriched	1016	381	85648.5	15205, 12006, 17886, 22631, 330192, 12051, 13430, 13660, 14456, 16190, 16480, 16553, 16834, 17919, 19055, 24044, 60595, 76071, 93742, 347722, 11778, 11865, 12988, 13138, 14339, 15378, 16905, 18035, 18708, 18762, 19165, 19340, 19341, 19664, 20312, 20677, 21812, 22393, 22418, 26356, 26416, 27058, 52392, 55948, 56214, 56325, 56722, 58185, 66251, 66691, 67025, 67074, 69596, 70028, 71648, 72183, 72787…	Hes1, Axin2, Myh9, Ywhaz, Vps37b, Bcl3, Dnm2, Ehd1, Gas6, Il4ra, Jup, Kif13a, Cog1, Myo5b, Ppp3ca, Scamp2, Actn4, Jakmip1, Pard3, Agap1, Ap3s2, Arntl, Csk, Dag1, Aktip, Hnf4a, Lmna, Nfkbia, Pik3r1, Prkcz, Psen2, Rab3d, Rab4a, Rbpj, Cx3cl1, Sox4, Tgfbr1, Wfs1, Wnt5a, Ing1, Mapk14, Srp9, D1Ertd622e, Sfn, Scamp4, Abcb9, Litaf, Rsad2, Arfgap3, Gapvd1, Rpl11, Mon2, 2310035K24Rik, Dopey2, Optn, Snx6, T…
GO:0044281	small molecule metabolic process	1.30202e-17	16.8854	1.02068e-15	0.437271	1.54848	enriched	1923	659	90554	20602, 11928, 14687, 22375, 70059, 12006, 12894, 13615, 17886, 50780, 257633, 12606, 13430, 13660, 13836, 18780, 21405, 50493, 56632, 68732, 71365, 71562, 74754, 100198, 108115, 110351, 217835, 244668, 269378, 347722, 380711, 11515, 11538, 11637, 11652, 11677, 11804, 11826, 11931, 11981, 12286, 12660, 12846, 12896, 13666, 13845, 14137, 14415, 14672, 14915, 14917, 15251, 15378, 15481, 16828, 17448…	Ncor2, Atp1a1, Gnaz, Wars, Degs2, Axin2, Cpt1a, Edn2, Myh9, Rgs3, Acsf3, Cebpa, Dnm2, Ehd1, Epha2, Pla2g2a, Hnf1a, Txnrd1, Sphk2, Lrrc16a, Pdss2, Afmid, Dhcr24, H6pd, Slco4a1, Rap1gap, Rin3, Sipa1l2, Ahcy, Agap1, Rap1gap2, Adcy9, Adnp, Ak2, Akt2, Akr1b3, Aplp2, Aqp1, Atp1b1, Atp9a, Cacna1a, Chka, Comt, Cpt2, Eif2ak3, Ephb3, Fdft1, Gad1, Gna11, Guca2a, Gucy2c, Hif1a, Hnf4a, Hspa8, Ldha, Mdh2, Ncf2…
GO:0034622	cellular macromolecular complex assembly	1.84219e-17	16.7347	1.41636e-15	0.857127	2.35638	enriched	414	183	96249.2	211401, 22349, 16553, 22334, 54343, 56436, 74117, 227753, 12345, 12457, 12696, 12912, 14083, 14312, 14786, 17974, 18753, 20054, 21340, 51788, 67155, 68332, 71902, 72787, 73710, 83679, 93762, 107351, 211673, 277360, 381280, 11518, 11764, 11789, 11845, 11848, 11867, 11908, 12317, 12340, 12461, 12576, 13046, 13134, 13367, 13383, 13424, 13590, 13669, 13858, 14026, 14225, 14228, 14260, 14784, 14957, 1…	Mtss1, Vil1, Kif13a, Vdac2, Atf7ip, Adrm1, Actr3, Gsn, Capzb, Ccrn4l, Cirbp, Creb1, Ptk2, Brd2, Grb7, Nck2, Prkcd, Rps15, Taf1b, H2afz, Smarca2, Sdhaf1, Cand1, Tmem48, Tubb2b, Pde4dip, Smarca5, Kank1, Arfgef1, Prex1, Hjurp, Add1, Ap1b1, Apc, Arf6, Rhoa, Arpc1b, Atf1, Calr, Capza1, Cct2, Cdkn1b, Celf1, Dach1, Diap1, Dlg1, Dync1h1, Lefty1, Eif3a, Eps15, Evl, Fkbp1a, Fkbp4, Fmn1, Grb2, Hist1h1d, H1f…
GO:0010941	regulation of cell death	1.91149e-17	16.7186	1.44191e-15	0.539258	1.71473	enriched	1156	428	101782	12227, 50501, 16362, 20111, 12006, 21847, 83383, 231507, 12051, 14319, 14456, 16007, 16590, 17869, 18109, 19231, 21807, 22339, 30051, 50493, 56632, 58208, 58250, 60595, 72475, 74754, 108960, 223775, 11538, 11652, 11826, 12048, 12162, 12286, 12912, 13655, 14083, 14184, 14200, 14297, 14828, 15251, 15511, 15903, 16004, 16147, 16531, 16828, 16905, 17428, 17970, 18124, 18391, 18708, 18712, 18753, 1876…	Btg2, Prok2, Irf1, Rps6ka1, Axin2, Klf10, Tfap4, Plac8, Bcl3, Fth1, Gas6, Cyr61, Kit, Myc, Mycn, Ptma, Tsc22d1, Vegfa, Spdef, Txnrd1, Sphk2, Bcl11b, Chst11, Actn4, Ssbp3, Dhcr24, Irak2, Pim3, Adnp, Akt2, Aqp1, Bcl2l1, Bmp7, Cacna1a, Creb1, Egr3, Ptk2, Fgfr3, Fhl2, Fxn, Hspa5, Hif1a, Hspa1b, Id3, Igf2r, Ihh, Kcnma1, Ldha, Lmna, Mnt, Ncf2, Nr4a3, Sigmar1, Pik3r1, Pim1, Prkcd, Prkcz, Ppard, Psen2, P…
GO:0009966	regulation of signal transduction	2.0748e-17	16.683	1.53612e-15	0.475423	1.60869	enriched	1554	554	116049	12702, 16362, 15205, 15901, 16848, 18590, 59126, 211770, 230126, 12006, 13388, 16600, 17207, 26941, 50780, 219140, 384244, 13636, 13836, 14456, 16007, 16480, 16590, 16706, 19730, 19882, 20662, 21405, 21815, 22334, 22339, 26397, 56436, 57783, 58250, 74747, 75607, 108960, 110351, 114716, 211652, 244668, 347722, 380711, 11652, 11677, 11804, 12048, 12162, 12703, 12988, 13138, 13666, 13845, 14083, 141…	Socs3, Irf1, Hes1, Id1, Lfng, Pdgfa, Nek6, Trib1, Shb, Axin2, Dll1, Klf4, Mcf2l, Slc9a3r1, Rgs3, Spata13, Gm5294, Efna1, Epha2, Gas6, Cyr61, Jup, Kit, Ksr1, Ralgds, Mst1r, Sos1, Hnf1a, Tgif1, Vdac2, Vegfa, Map2k3, Adrm1, Tnip1, Chst11, Ddit4, Wnk2, Irak2, Rap1gap, Spred2, Wwc1, Sipa1l2, Agap1, Rap1gap2, Akt2, Akr1b3, Aplp2, Bcl2l1, Bmp7, Socs1, Csk, Dag1, Eif2ak3, Ephb3, Ptk2, Fgfbp1, Fgfr3, Fzd5…
GO:0006325	chromatin organization	2.43238e-17	16.614	1.76812e-15	0.805715	2.2383	enriched	467	203	84826.6	320790, 15376, 22761, 56353, 109151, 16468, 268936, 14049, 17863, 17869, 21405, 76901, 93760, 216850, 223775, 269424, 338523, 14312, 17978, 51788, 53325, 67155, 67956, 68703, 76719, 93762, 116848, 208043, 208727, 216848, 381280, 382207, 11810, 12176, 12190, 12416, 12418, 12593, 12648, 12649, 13016, 13144, 13486, 13626, 13831, 14055, 14056, 14582, 14957, 14958, 15182, 15184, 15260, 15270, 15312, 1…	Chd7, Foxa2, Zfpm1, Rybp, Chd9, Jarid2, Brpf3, Eya2, Myb, Myc, Hnf1a, Phf15, Arid1a, Kdm6b, Pim3, Phf17, Jhdm1d, Brd2, Ncoa2, H2afz, Banp, Smarca2, Setd8, Rere, Kansl1, Smarca5, Baz2a, Setd1b, Hdac4, Chd3, Hjurp, Phf16, Apobec1, Bnip3, Brca2, Cbx2, Cbx4, Cdyl, Chd1, Chek1, Ctbp1, Dapk3, Dr1, Eed, Epc1, Ezh1, Ezh2, Gfi1b, Hist1h1d, H1f0, Hdac2, Hdac5, Hira, H2afx, Hmgn1, Hmga1, Hmga2, Foxa1, Foxa3…
GO:0033554	cellular response to stress	3.11312e-17	16.5068	2.22254e-15	0.594787	1.81264	enriched	912	347	91640.1	211401, 12227, 18019, 59126, 211770, 12006, 69698, 83383, 233781, 329934, 12051, 14049, 14456, 17869, 22339, 22632, 50493, 64209, 67967, 97165, 101831, 114716, 218294, 225280, 11652, 11677, 11826, 12013, 13666, 14083, 14281, 14297, 14367, 14388, 14828, 15251, 15511, 15574, 15902, 18124, 18174, 18753, 19704, 20677, 22032, 22256, 22393, 22418, 22433, 22436, 26416, 26564, 52639, 55948, 66626, 67956,…	Mtss1, Btg2, Nfatc2, Nek6, Trib1, Axin2, Slc52a3, Tfap4, Xylt1, Foxo6, Bcl3, Eya2, Gas6, Myc, Vegfa, Yy1, Txnrd1, Herpud1, Pold3, Hmgb2, C230052I12Rik, Spred2, Cdc14b, Ino80c, Akt2, Akr1b3, Aqp1, Bach1, Eif2ak3, Ptk2, Fos, Fxn, Fzd5, Gab1, Hspa5, Hif1a, Hspa1b, Hus1, Id2, Nr4a3, Slc11a2, Prkcd, Upf1, Sox4, Traf4, Ung, Wfs1, Wnt5a, Xbp1, Xdh, Mapk14, Ror2, Wipi1, Sfn, 5730403B10Rik, Setd8, Dyrk2, …
GO:0016567	protein ubiquitination	3.89891e-17	16.4091	2.73471e-15	0.915738	2.49862	enriched	350	163	88848	56353, 211770, 217069, 93679, 22214, 64209, 218294, 14083, 14184, 14828, 16885, 17131, 19165, 20677, 21812, 22032, 22393, 71902, 74244, 80794, 240354, 11651, 11793, 11797, 12021, 12042, 12211, 13163, 13194, 13645, 14155, 14225, 14629, 14897, 15204, 16924, 17222, 17246, 18230, 18817, 19164, 19211, 19229, 19720, 19763, 19822, 20439, 21402, 21848, 21849, 21929, 22033, 22088, 22192, 22196, 22209, 222…	Rybp, Trib1, Trim25, Trim8, Ube2h, Herpud1, Cdc14b, Ptk2, Fgfr3, Hspa5, Limk1, Smad7, Psen2, Sox4, Tgfbr1, Traf4, Wfs1, Cand1, Atg7, Cblc, Malt1, Akt1, Atg5, Birc2, Bard1, Bcl10, Birc6, Daxx, Ddb1, Egf, Fem1b, Fkbp1a, Gclc, Trip12, Herc2, Lnx1, Anapc1, Mdm2, Nxn, Plk1, Psen1, Pten, Ptk2b, Trim27, Ring1, Rnf4, Siah2, Skp1a, Trim24, Trim28, Tnfaip3, Traf5, Tsg101, Ube2m, Ube2i, Ube2a, Ube2b, Ube2g2…
GO:0010628	positive regulation of gene expression	5.23602e-17	16.281	3.60924e-15	0.545671	1.72577	enriched	1091	409	112555	12227, 12398, 15376, 16362, 22761, 15205, 18019, 18029, 20111, 433586, 12224, 13496, 13710, 14284, 16600, 17207, 83383, 231507, 329934, 12051, 12396, 12606, 14456, 16007, 16480, 16590, 17132, 17355, 17863, 17869, 18109, 19055, 21405, 21676, 21685, 22339, 22415, 23872, 26397, 30051, 50794, 54343, 55942, 57783, 58172, 58208, 72475, 93760, 97165, 225908, 268903, 338523, 382056, 11652, 11865, 12162, …	Btg2, Cbfa2t3, Foxa2, Irf1, Zfpm1, Hes1, Nfatc2, Nfic, Rps6ka1, Maml3, Klf5, Arid3a, Elf3, Fosl2, Klf4, Mcf2l, Tfap4, Plac8, Foxo6, Bcl3, Cbfa2t2, Cebpa, Gas6, Cyr61, Jup, Kit, Maf, Aff1, Myb, Myc, Mycn, Ppp3ca, Hnf1a, Tead1, Tef, Vegfa, Wnt3, Ets2, Map2k3, Spdef, Klf13, Atf7ip, Sertad1, Tnip1, Sertad2, Bcl11b, Ssbp3, Arid1a, Hmgb2, Gm98, Nrip1, Jhdm1d, Crtc1, Akt2, Arntl, Bmp7, Cdx2, Creb1, E2f3…
GO:0044093	positive regulation of molecular function	7.51657e-17	16.124	5.09343e-15	0.565617	1.76053	enriched	994	378	114340	15205, 16848, 18590, 211770, 12006, 13615, 23882, 50780, 13636, 13836, 14456, 16007, 16480, 16590, 17869, 19882, 22339, 26397, 56436, 64209, 75607, 97165, 108960, 217835, 218294, 244668, 347722, 380711, 382056, 11515, 11538, 11652, 12988, 13666, 14083, 14184, 14297, 14339, 14367, 14388, 14828, 14915, 17305, 17873, 17978, 18174, 18591, 18595, 18712, 18753, 18762, 19015, 19165, 19341, 19401, 20971,…	Hes1, Lfng, Pdgfa, Trib1, Axin2, Edn2, Gadd45g, Rgs3, Efna1, Epha2, Gas6, Cyr61, Jup, Kit, Myc, Mst1r, Vegfa, Map2k3, Adrm1, Herpud1, Wnk2, Hmgb2, Irak2, Rin3, Cdc14b, Sipa1l2, Agap1, Rap1gap2, Crtc1, Adcy9, Adnp, Akt2, Csk, Eif2ak3, Ptk2, Fgfr3, Fxn, Aktip, Fzd5, Gab1, Hspa5, Guca2a, Mfng, Gadd45b, Ncoa2, Slc11a2, Pdgfb, Pdgfra, Pim1, Prkcd, Prkcz, Ppard, Psen2, Rab4a, Rara, Sdc4, Tgfbr1, Traf4,…
GO:2000113	negative regulation of cellular macromolecule biosynthetic process	8.48478e-17	16.0714	5.65369e-15	0.592356	1.80824	enriched	890	343	103894	15376, 16362, 20602, 22761, 56353, 15205, 15901, 16969, 18029, 13710, 16468, 16600, 83383, 270110, 329934, 384244, 12051, 12396, 12606, 13636, 14456, 17132, 17863, 17869, 18626, 18627, 21405, 21815, 22415, 22632, 30051, 54343, 97165, 216850, 268903, 12013, 12162, 12591, 12912, 13666, 13864, 14184, 14200, 14536, 14786, 15200, 15206, 15481, 15574, 15902, 15903, 16332, 17131, 17978, 18426, 18569, 18…	Foxa2, Irf1, Ncor2, Zfpm1, Rybp, Hes1, Id1, Zbtb7a, Nfic, Elf3, Jarid2, Klf4, Tfap4, Irf2bp2, Foxo6, Gm5294, Bcl3, Cbfa2t2, Cebpa, Efna1, Gas6, Maf, Myb, Myc, Per1, Per2, Hnf1a, Tgif1, Wnt3, Yy1, Spdef, Atf7ip, Hmgb2, Kdm6b, Nrip1, Bach1, Bmp7, Cdx2, Creb1, Eif2ak3, Nr2f6, Fgfr3, Fhl2, Nr6a1, Grb7, Hbegf, Hes2, Hspa8, Hus1, Id2, Id3, Inppl1, Smad7, Ncoa2, Ovol1, Pdcd4, Pdgfb, Ppara, Ppard, Psen2,…
GO:0009891	positive regulation of biosynthetic process	9.08699e-17	16.0416	5.9557e-15	0.510637	1.66635	enriched	1251	457	109932	12227, 12398, 15376, 16362, 22761, 15205, 18019, 18029, 18590, 20111, 433586, 12224, 13496, 13710, 14284, 16600, 17207, 66266, 83383, 231507, 329934, 12051, 12396, 12606, 13164, 16007, 16480, 17132, 17355, 17863, 17869, 18109, 19055, 21405, 21676, 21685, 22339, 22415, 23872, 26397, 30051, 50794, 54343, 55942, 57783, 58172, 58208, 72475, 93760, 97165, 225908, 268903, 338523, 382056, 11515, 11538, …	Btg2, Cbfa2t3, Foxa2, Irf1, Zfpm1, Hes1, Nfatc2, Nfic, Pdgfa, Rps6ka1, Maml3, Klf5, Arid3a, Elf3, Fosl2, Klf4, Mcf2l, Eapp, Tfap4, Plac8, Foxo6, Bcl3, Cbfa2t2, Cebpa, Dazl, Cyr61, Jup, Maf, Aff1, Myb, Myc, Mycn, Ppp3ca, Hnf1a, Tead1, Tef, Vegfa, Wnt3, Ets2, Map2k3, Spdef, Klf13, Atf7ip, Sertad1, Tnip1, Sertad2, Bcl11b, Ssbp3, Arid1a, Hmgb2, Gm98, Nrip1, Jhdm1d, Crtc1, Adcy9, Adnp, Akt2, Arntl, Bm…
GO:0042981	regulation of apoptotic process	1.0661e-16	15.9722	6.87462e-15	0.537475	1.71168	enriched	1105	409	98916.2	12227, 50501, 16362, 20111, 21847, 83383, 231507, 12051, 14456, 16007, 17869, 19231, 21807, 22339, 30051, 56632, 58208, 58250, 60595, 72475, 74754, 108960, 223775, 11538, 11652, 11826, 12048, 12162, 12286, 12912, 13655, 14083, 14184, 14200, 14297, 14828, 15251, 15511, 15903, 16004, 16147, 16531, 16828, 16905, 17428, 17970, 18124, 18391, 18708, 18712, 18753, 18762, 19015, 19165, 19271, 19294, 1940…	Btg2, Prok2, Irf1, Rps6ka1, Klf10, Tfap4, Plac8, Bcl3, Gas6, Cyr61, Myc, Ptma, Tsc22d1, Vegfa, Spdef, Sphk2, Bcl11b, Chst11, Actn4, Ssbp3, Dhcr24, Irak2, Pim3, Adnp, Akt2, Aqp1, Bcl2l1, Bmp7, Cacna1a, Creb1, Egr3, Ptk2, Fgfr3, Fhl2, Fxn, Hspa5, Hif1a, Hspa1b, Id3, Igf2r, Ihh, Kcnma1, Ldha, Lmna, Mnt, Ncf2, Nr4a3, Sigmar1, Pik3r1, Pim1, Prkcd, Prkcz, Ppard, Psen2, Ptprj, Pvrl2, Rara, Rps6ka2, Rtkn…
GO:0010942	positive regulation of cell death	1.14958e-16	15.9395	7.29527e-15	0.73318	2.08169	enriched	548	230	93313.6	16362, 12006, 21847, 83383, 12051, 16007, 17869, 18109, 21807, 30051, 50493, 12048, 12162, 14184, 15251, 15511, 15903, 16004, 16531, 16828, 17970, 18124, 18708, 18753, 19165, 19294, 20112, 20677, 20846, 21664, 21812, 22418, 30954, 55948, 56072, 56325, 59004, 66626, 69181, 114774, 223255, 11350, 11421, 11479, 11651, 11747, 11783, 11787, 11789, 11816, 11848, 11852, 11891, 12015, 12017, 12021, 12042…	Irf1, Axin2, Klf10, Tfap4, Bcl3, Cyr61, Myc, Mycn, Tsc22d1, Spdef, Txnrd1, Bcl2l1, Bmp7, Fgfr3, Hif1a, Hspa1b, Id3, Igf2r, Kcnma1, Ldha, Ncf2, Nr4a3, Pik3r1, Prkcd, Psen2, Pvrl2, Rps6ka2, Sox4, Stat1, Phlda1, Tgfbr1, Wnt5a, Siva1, Sfn, Lgals12, Abcb9, Pias4, 5730403B10Rik, Dyrk2, Pawr, Stk24, Abl1, Ace, Acvr1b, Akt1, Anxa5, Apaf1, Apbb2, Apc, Apoe, Rhoa, Rhob, Rab27a, Bad, Bag1, Bard1, Bcl10, Bcl…
GO:0043067	regulation of programmed cell death	1.43827e-16	15.8422	8.98467e-15	0.533014	1.70406	enriched	1116	412	99896.5	12227, 50501, 16362, 20111, 21847, 83383, 231507, 12051, 14456, 16007, 16590, 17869, 19231, 21807, 22339, 30051, 56632, 58208, 58250, 60595, 72475, 74754, 108960, 223775, 11538, 11652, 11826, 12048, 12162, 12286, 12912, 13655, 14083, 14184, 14200, 14297, 14828, 15251, 15511, 15903, 16004, 16147, 16531, 16828, 16905, 17428, 17970, 18124, 18391, 18708, 18712, 18753, 18762, 19015, 19165, 19271, 1929…	Btg2, Prok2, Irf1, Rps6ka1, Klf10, Tfap4, Plac8, Bcl3, Gas6, Cyr61, Kit, Myc, Ptma, Tsc22d1, Vegfa, Spdef, Sphk2, Bcl11b, Chst11, Actn4, Ssbp3, Dhcr24, Irak2, Pim3, Adnp, Akt2, Aqp1, Bcl2l1, Bmp7, Cacna1a, Creb1, Egr3, Ptk2, Fgfr3, Fhl2, Fxn, Hspa5, Hif1a, Hspa1b, Id3, Igf2r, Ihh, Kcnma1, Ldha, Lmna, Mnt, Ncf2, Nr4a3, Sigmar1, Pik3r1, Pim1, Prkcd, Prkcz, Ppard, Psen2, Ptprj, Pvrl2, Rara, Rps6ka2,…
GO:0071822	protein complex subunit organization	2.38939e-16	15.6217	1.46966e-14	0.630463	1.87848	enriched	751	294	98170.2	211401, 15205, 17187, 12894, 22349, 83383, 13660, 16440, 16480, 16553, 21405, 22334, 22339, 22371, 50493, 54343, 56436, 57342, 65970, 71365, 72475, 74117, 74747, 227753, 382056, 12345, 12912, 13666, 14083, 16531, 16539, 17974, 18753, 18762, 19060, 19704, 20135, 22323, 53860, 56431, 58220, 68332, 70834, 71648, 71902, 72269, 72787, 73710, 74343, 83679, 107351, 171580, 211673, 240354, 241638, 277360…	Mtss1, Hes1, Max, Cpt1a, Vil1, Tfap4, Ehd1, Itpr3, Jup, Kif13a, Hnf1a, Vdac2, Vegfa, Vwf, Txnrd1, Atf7ip, Adrm1, Parva, Lima1, Pdss2, Ssbp3, Actr3, Ddit4, Gsn, Crtc1, Capzb, Creb1, Eif2ak3, Ptk2, Kcnma1, Kcns2, Nck2, Prkcd, Prkcz, Ppp5c, Upf1, Rrm2, Vasp, Sept9, Dstn, Pard6b, Sdhaf1, Spag9, Optn, Cand1, Cda, Tmem48, Tubb2b, Crtc2, Pde4dip, Kank1, Mical1, Arfgef1, Malt1, Prosapip1, Prex1, Hjurp, T…
GO:0031327	negative regulation of cellular biosynthetic process	2.43535e-16	15.6134	1.47523e-14	0.565919	1.76107	enriched	956	362	103995	15376, 16362, 20602, 22761, 56353, 11928, 15205, 15901, 16969, 18029, 18590, 13710, 16468, 16600, 66266, 83383, 270110, 329934, 384244, 12051, 12396, 12606, 13636, 14456, 17132, 17863, 17869, 18626, 18627, 21405, 21815, 22415, 22632, 30051, 54343, 97165, 216850, 268903, 12013, 12162, 12286, 12591, 12912, 13666, 13864, 14184, 14200, 14536, 14786, 15200, 15206, 15251, 15481, 15574, 15902, 15903, 16…	Foxa2, Irf1, Ncor2, Zfpm1, Rybp, Atp1a1, Hes1, Id1, Zbtb7a, Nfic, Pdgfa, Elf3, Jarid2, Klf4, Eapp, Tfap4, Irf2bp2, Foxo6, Gm5294, Bcl3, Cbfa2t2, Cebpa, Efna1, Gas6, Maf, Myb, Myc, Per1, Per2, Hnf1a, Tgif1, Wnt3, Yy1, Spdef, Atf7ip, Hmgb2, Kdm6b, Nrip1, Bach1, Bmp7, Cacna1a, Cdx2, Creb1, Eif2ak3, Nr2f6, Fgfr3, Fhl2, Nr6a1, Grb7, Hbegf, Hes2, Hif1a, Hspa8, Hus1, Id2, Id3, Inppl1, Smad7, Ncoa2, Ovol…
GO:0006468	protein phosphorylation	2.61773e-16	15.5821	1.56204e-14	0.519254	1.68077	enriched	1162	428	106237	12702, 16362, 83560, 13844, 15205, 18590, 20111, 59126, 211770, 12006, 23882, 26415, 26941, 83383, 12704, 13636, 13836, 13846, 14456, 16007, 16590, 16706, 17347, 19882, 22339, 26397, 72388, 75607, 108960, 114716, 223775, 11538, 11652, 11804, 12162, 12305, 12703, 12912, 12988, 13666, 13845, 14083, 14184, 14339, 14367, 14388, 14828, 14917, 15378, 15574, 16332, 16451, 16885, 17131, 17873, 18005, 185…	Socs3, Irf1, Tex14, Ephb2, Hes1, Pdgfa, Rps6ka1, Nek6, Trib1, Axin2, Gadd45g, Mapk13, Slc9a3r1, Tfap4, Cit, Efna1, Epha2, Ephb4, Gas6, Cyr61, Kit, Ksr1, Mknk2, Mst1r, Vegfa, Map2k3, Ripk4, Wnk2, Irak2, Spred2, Pim3, Adnp, Akt2, Aplp2, Bmp7, Ddr1, Socs1, Creb1, Csk, Eif2ak3, Ephb3, Ptk2, Fgfr3, Aktip, Fzd5, Gab1, Hspa5, Gucy2c, Hnf4a, Hus1, Inppl1, Jak1, Limk1, Smad7, Gadd45b, Nek2, Pdgfb, Pdgfra,…
GO:0009890	negative regulation of biosynthetic process	2.75974e-16	15.5591	1.62256e-14	0.560612	1.75174	enriched	973	367	103684	15376, 16362, 20602, 22761, 56353, 11928, 15205, 15901, 16969, 18029, 18590, 13710, 16468, 16600, 66266, 83383, 270110, 329934, 384244, 12051, 12396, 12606, 13636, 14456, 17132, 17863, 17869, 18626, 18627, 21405, 21815, 22415, 22632, 30051, 54343, 97165, 216850, 268903, 12013, 12162, 12286, 12591, 12912, 13666, 13864, 14184, 14200, 14536, 14786, 15200, 15206, 15251, 15481, 15574, 15902, 15903, 16…	Foxa2, Irf1, Ncor2, Zfpm1, Rybp, Atp1a1, Hes1, Id1, Zbtb7a, Nfic, Pdgfa, Elf3, Jarid2, Klf4, Eapp, Tfap4, Irf2bp2, Foxo6, Gm5294, Bcl3, Cbfa2t2, Cebpa, Efna1, Gas6, Maf, Myb, Myc, Per1, Per2, Hnf1a, Tgif1, Wnt3, Yy1, Spdef, Atf7ip, Hmgb2, Kdm6b, Nrip1, Bach1, Bmp7, Cacna1a, Cdx2, Creb1, Eif2ak3, Nr2f6, Fgfr3, Fhl2, Nr6a1, Grb7, Hbegf, Hes2, Hif1a, Hspa8, Hus1, Id2, Id3, Inppl1, Smad7, Ncoa2, Ovol…
GO:0009057	macromolecule catabolic process	4.89349e-16	15.3104	2.83539e-14	0.69795	2.00963	enriched	584	240	81367.2	12227, 12192, 211770, 17869, 64209, 74754, 11865, 12457, 14083, 14828, 15511, 17131, 19165, 19167, 19704, 22393, 22418, 26443, 53325, 56468, 68038, 69305, 74244, 75612, 76454, 80794, 103677, 216835, 11651, 11783, 11789, 11797, 11816, 11907, 12176, 12177, 12193, 12333, 12367, 12370, 12380, 12488, 12540, 12795, 13194, 13368, 13645, 13804, 14000, 14084, 14225, 14377, 14479, 14629, 14694, 14756, 1477…	Btg2, Zfp36l1, Trib1, Myc, Herpud1, Dhcr24, Arntl, Ccrn4l, Ptk2, Hspa5, Hspa1b, Smad7, Psen2, Psma3, Upf1, Wfs1, Wnt5a, Psma6, Banp, Socs5, Chid1, Dcps, Atg7, Gns, Fbxo31, Cblc, Smg6, Usp43, Akt1, Apaf1, Apc, Birc2, Apoe, Ate1, Bnip3, Bnip3l, Zfp36l2, Capn1, Casp3, Casp8, Cast, Cd2ap, Cdc42, Plk3, Ddb1, Dffb, Egf, Endog, Drosha, Faf1, Fkbp1a, G6pc, Usp15, Gclc, Gnb2l1, Gpld1, Gpx1, Gspt1, Trip12,…
GO:0051172	negative regulation of nitrogen compound metabolic process	6.05415e-16	15.2179	3.45779e-14	0.570301	1.7688	enriched	913	347	108184	15376, 16362, 20602, 22761, 56353, 15205, 15901, 16969, 18029, 13710, 16468, 16600, 66266, 83383, 270110, 329934, 384244, 12051, 12396, 12606, 13636, 14456, 17132, 17863, 17869, 18626, 18627, 21405, 21815, 22415, 22632, 30051, 54343, 97165, 216850, 268903, 11652, 12013, 12162, 12591, 12846, 12912, 13864, 14184, 14200, 14536, 15206, 15251, 15481, 15574, 15902, 15903, 16332, 17131, 17978, 18426, 18…	Foxa2, Irf1, Ncor2, Zfpm1, Rybp, Hes1, Id1, Zbtb7a, Nfic, Elf3, Jarid2, Klf4, Eapp, Tfap4, Irf2bp2, Foxo6, Gm5294, Bcl3, Cbfa2t2, Cebpa, Efna1, Gas6, Maf, Myb, Myc, Per1, Per2, Hnf1a, Tgif1, Wnt3, Yy1, Spdef, Atf7ip, Hmgb2, Kdm6b, Nrip1, Akt2, Bach1, Bmp7, Cdx2, Comt, Creb1, Nr2f6, Fgfr3, Fhl2, Nr6a1, Hes2, Hif1a, Hspa8, Hus1, Id2, Id3, Inppl1, Smad7, Ncoa2, Ovol1, Pdcd4, Pdgfb, Ppara, Ppard, Pse…
GO:0043065	positive regulation of apoptotic process	6.159e-16	15.2105	3.46813e-14	0.729027	2.07306	enriched	527	221	93304.8	16362, 21847, 83383, 12051, 16007, 17869, 21807, 30051, 12048, 12162, 14184, 15251, 15511, 15903, 16004, 16531, 16828, 17970, 18124, 18708, 18753, 19165, 19294, 20112, 20677, 20846, 21664, 21812, 22418, 30954, 55948, 56072, 56325, 59004, 66626, 69181, 114774, 223255, 11350, 11421, 11479, 11651, 11747, 11783, 11787, 11789, 11816, 11848, 11852, 11891, 12015, 12017, 12021, 12042, 12053, 12125, 12176…	Irf1, Klf10, Tfap4, Bcl3, Cyr61, Myc, Tsc22d1, Spdef, Bcl2l1, Bmp7, Fgfr3, Hif1a, Hspa1b, Id3, Igf2r, Kcnma1, Ldha, Ncf2, Nr4a3, Pik3r1, Prkcd, Psen2, Pvrl2, Rps6ka2, Sox4, Stat1, Phlda1, Tgfbr1, Wnt5a, Siva1, Sfn, Lgals12, Abcb9, Pias4, 5730403B10Rik, Dyrk2, Pawr, Stk24, Abl1, Ace, Acvr1b, Akt1, Anxa5, Apaf1, Apbb2, Apc, Apoe, Rhoa, Rhob, Rab27a, Bad, Bag1, Bard1, Bcl10, Bcl6, Bcl2l11, Bnip3, Bn…
GO:0048583	regulation of response to stimulus	6.64221e-16	15.1777	3.68827e-14	0.409176	1.50558	enriched	1992	676	111278	12702, 15376, 16362, 15205, 15901, 16848, 18019, 18590, 59126, 211770, 230126, 12006, 13388, 13615, 16600, 17207, 22349, 26941, 50780, 219140, 233781, 384244, 13636, 13836, 14456, 14776, 16007, 16190, 16480, 16590, 16706, 17863, 17869, 19730, 19882, 20662, 21405, 21815, 22334, 22339, 22415, 26397, 56436, 57783, 58250, 74747, 75607, 108960, 110351, 114716, 211652, 223775, 244668, 347722, 380711, 1…	Socs3, Foxa2, Irf1, Hes1, Id1, Lfng, Nfatc2, Pdgfa, Nek6, Trib1, Shb, Axin2, Dll1, Edn2, Klf4, Mcf2l, Vil1, Slc9a3r1, Rgs3, Spata13, Xylt1, Gm5294, Efna1, Epha2, Gas6, Gpx2, Cyr61, Il4ra, Jup, Kit, Ksr1, Myb, Myc, Ralgds, Mst1r, Sos1, Hnf1a, Tgif1, Vdac2, Vegfa, Wnt3, Map2k3, Adrm1, Tnip1, Chst11, Ddit4, Wnk2, Irak2, Rap1gap, Spred2, Wwc1, Pim3, Sipa1l2, Agap1, Rap1gap2, Akt2, Akr1b3, Aplp2, Bcl2…
GO:0050790	regulation of catalytic activity	6.79823e-16	15.1676	3.72319e-14	0.465054	1.5921	enriched	1458	516	105214	78887, 15376, 18590, 20111, 211770, 12006, 13615, 16600, 23882, 26941, 29815, 50780, 83383, 219140, 12704, 13636, 13836, 14456, 16007, 16590, 17869, 19231, 19730, 19882, 20662, 22339, 26397, 56436, 64209, 74754, 97165, 110351, 114716, 217835, 218294, 243312, 244668, 347722, 380711, 11515, 11538, 11652, 11804, 11826, 12048, 12162, 12988, 13666, 13716, 13845, 14083, 14184, 14297, 14367, 14388, 1482…	Sfi1, Foxa2, Pdgfa, Rps6ka1, Trib1, Axin2, Edn2, Klf4, Gadd45g, Slc9a3r1, Bcar3, Rgs3, Tfap4, Spata13, Cit, Efna1, Epha2, Gas6, Cyr61, Kit, Myc, Ptma, Ralgds, Mst1r, Sos1, Vegfa, Map2k3, Adrm1, Herpud1, Dhcr24, Hmgb2, Rap1gap, Spred2, Rin3, Cdc14b, Elfn1, Sipa1l2, Agap1, Rap1gap2, Adcy9, Adnp, Akt2, Aplp2, Aqp1, Bcl2l1, Bmp7, Csk, Eif2ak3, Ell, Ephb3, Ptk2, Fgfr3, Fxn, Fzd5, Gab1, Hspa5, Guca2a, …
GO:0051253	negative regulation of RNA metabolic process	7.5733e-16	15.1207	4.09163e-14	0.591156	1.80608	enriched	835	322	106233	15376, 16362, 20602, 22761, 56353, 15205, 15901, 16969, 18029, 13710, 16468, 16600, 66266, 83383, 270110, 329934, 384244, 12051, 12396, 12606, 13636, 14456, 17132, 17863, 17869, 18626, 18627, 21405, 21815, 22415, 22632, 30051, 54343, 97165, 216850, 268903, 11652, 12013, 12162, 12591, 12912, 13864, 14184, 14200, 14536, 15206, 15251, 15481, 15902, 15903, 17131, 17978, 18426, 18569, 18591, 19013, 19…	Foxa2, Irf1, Ncor2, Zfpm1, Rybp, Hes1, Id1, Zbtb7a, Nfic, Elf3, Jarid2, Klf4, Eapp, Tfap4, Irf2bp2, Foxo6, Gm5294, Bcl3, Cbfa2t2, Cebpa, Efna1, Gas6, Maf, Myb, Myc, Per1, Per2, Hnf1a, Tgif1, Wnt3, Yy1, Spdef, Atf7ip, Hmgb2, Kdm6b, Nrip1, Akt2, Bach1, Bmp7, Cdx2, Creb1, Nr2f6, Fgfr3, Fhl2, Nr6a1, Hes2, Hif1a, Hspa8, Id2, Id3, Smad7, Ncoa2, Ovol1, Pdcd4, Pdgfb, Ppara, Ppard, Psen2, Pura, Rara, Rbpj…
GO:0043068	positive regulation of programmed cell death	1.06207e-15	14.9738	5.66153e-14	0.720199	2.05484	enriched	532	222	93148.5	16362, 21847, 83383, 12051, 16007, 17869, 21807, 30051, 12048, 12162, 14184, 15251, 15511, 15903, 16004, 16531, 16828, 17970, 18124, 18708, 18753, 19165, 19294, 20112, 20677, 20846, 21664, 21812, 22418, 30954, 55948, 56072, 56325, 59004, 66626, 69181, 114774, 223255, 11350, 11421, 11479, 11651, 11747, 11783, 11787, 11789, 11816, 11848, 11852, 11891, 12015, 12017, 12021, 12042, 12053, 12125, 12176…	Irf1, Klf10, Tfap4, Bcl3, Cyr61, Myc, Tsc22d1, Spdef, Bcl2l1, Bmp7, Fgfr3, Hif1a, Hspa1b, Id3, Igf2r, Kcnma1, Ldha, Ncf2, Nr4a3, Pik3r1, Prkcd, Psen2, Pvrl2, Rps6ka2, Sox4, Stat1, Phlda1, Tgfbr1, Wnt5a, Siva1, Sfn, Lgals12, Abcb9, Pias4, 5730403B10Rik, Dyrk2, Pawr, Stk24, Abl1, Ace, Acvr1b, Akt1, Anxa5, Apaf1, Apbb2, Apc, Apoe, Rhoa, Rhob, Rab27a, Bad, Bag1, Bard1, Bcl10, Bcl6, Bcl2l11, Bnip3, Bn…
GO:0051246	regulation of protein metabolic process	1.16232e-15	14.9347	6.11442e-14	0.492133	1.6358	enriched	1252	451	92525.2	12702, 16362, 22761, 12192, 15205, 18590, 211770, 12006, 16468, 16600, 23882, 26941, 83383, 12051, 13164, 13636, 14456, 16007, 16590, 17347, 17863, 19882, 22339, 26397, 64209, 114716, 218294, 11538, 11652, 11804, 11865, 12162, 12696, 12703, 12988, 13666, 14083, 14184, 14339, 14367, 14388, 14786, 14828, 15378, 15574, 16332, 16885, 17131, 17873, 17974, 18035, 18591, 18708, 18712, 18753, 18762, 1908…	Socs3, Irf1, Zfpm1, Zfp36l1, Hes1, Pdgfa, Trib1, Axin2, Jarid2, Klf4, Gadd45g, Slc9a3r1, Tfap4, Bcl3, Dazl, Efna1, Gas6, Cyr61, Kit, Mknk2, Myb, Mst1r, Vegfa, Map2k3, Herpud1, Spred2, Cdc14b, Adnp, Akt2, Aplp2, Arntl, Bmp7, Cirbp, Socs1, Csk, Eif2ak3, Ptk2, Fgfr3, Aktip, Fzd5, Gab1, Grb7, Hspa5, Hnf4a, Hus1, Inppl1, Limk1, Smad7, Gadd45b, Nck2, Nfkbia, Pdgfb, Pik3r1, Pim1, Prkcd, Prkcz, Prkar1b, …
GO:0045934	negative regulation of nucleobase-containing compound metabolic process	1.18221e-15	14.9273	6.13826e-14	0.568347	1.76535	enriched	900	342	107523	15376, 16362, 20602, 22761, 56353, 15205, 15901, 16969, 18029, 13710, 16468, 16600, 66266, 83383, 270110, 329934, 384244, 12051, 12396, 12606, 13636, 14456, 17132, 17863, 17869, 18626, 18627, 21405, 21815, 22415, 22632, 30051, 54343, 97165, 216850, 268903, 11652, 12013, 12162, 12591, 12912, 13864, 14184, 14200, 14536, 15206, 15251, 15481, 15574, 15902, 15903, 16332, 17131, 17978, 18426, 18569, 18…	Foxa2, Irf1, Ncor2, Zfpm1, Rybp, Hes1, Id1, Zbtb7a, Nfic, Elf3, Jarid2, Klf4, Eapp, Tfap4, Irf2bp2, Foxo6, Gm5294, Bcl3, Cbfa2t2, Cebpa, Efna1, Gas6, Maf, Myb, Myc, Per1, Per2, Hnf1a, Tgif1, Wnt3, Yy1, Spdef, Atf7ip, Hmgb2, Kdm6b, Nrip1, Akt2, Bach1, Bmp7, Cdx2, Creb1, Nr2f6, Fgfr3, Fhl2, Nr6a1, Hes2, Hif1a, Hspa8, Hus1, Id2, Id3, Inppl1, Smad7, Ncoa2, Ovol1, Pdcd4, Pdgfb, Ppara, Ppard, Psen2, Pu…
GO:0006511	ubiquitin-dependent protein catabolic process	1.33983e-15	14.873	6.83201e-14	0.961829	2.61648	enriched	284	136	88479	211770, 64209, 14083, 17131, 19165, 19167, 22393, 26443, 56468, 76454, 80794, 216835, 11651, 11797, 11907, 12488, 12795, 13194, 13645, 14479, 14629, 14694, 14897, 15204, 16924, 17246, 17847, 18521, 18817, 19164, 19211, 19229, 19358, 19359, 19822, 20423, 20439, 21402, 22088, 22196, 22210, 22213, 22215, 22218, 22224, 22225, 22284, 22644, 23802, 23806, 23807, 24105, 24110, 26401, 26440, 26441, 26931…	Trib1, Herpud1, Ptk2, Smad7, Psen2, Psma3, Wfs1, Psma6, Socs5, Fbxo31, Cblc, Usp43, Akt1, Birc2, Ate1, Cd2ap, Plk3, Ddb1, Egf, Usp15, Gclc, Gnb2l1, Trip12, Herc2, Lnx1, Mdm2, Usp34, Pcbp2, Plk1, Psen1, Pten, Ptk2b, Rad23a, Rad23b, Rnf4, Shh, Siah2, Skp1a, Tsg101, Ube2i, Ube2b, Ube2g2, Ube3a, Sumo1, Usp10, Usp5, Usp9x, Rnf103, Amfr, Arih1, Arih2, Rbck1, Usp18, Map3k1, Psma1, Psma4, Ppp2r5c, Cul1, …
GO:0044265	cellular macromolecule catabolic process	1.35e-15	14.8697	6.83201e-14	0.780623	2.18283	enriched	443	191	80242.1	12227, 12192, 211770, 17869, 64209, 12457, 14083, 14828, 15511, 17131, 19165, 19167, 19704, 22393, 26443, 56468, 69305, 76454, 80794, 103677, 216835, 11651, 11783, 11797, 11816, 11907, 12176, 12177, 12193, 12367, 12370, 12488, 12795, 13194, 13368, 13645, 13804, 14000, 14479, 14629, 14694, 14775, 14852, 14897, 15204, 16341, 16835, 16924, 17246, 17847, 18458, 18521, 18817, 18983, 19164, 19211, 1922…	Btg2, Zfp36l1, Trib1, Myc, Herpud1, Ccrn4l, Ptk2, Hspa5, Hspa1b, Smad7, Psen2, Psma3, Upf1, Wfs1, Psma6, Socs5, Dcps, Fbxo31, Cblc, Smg6, Usp43, Akt1, Apaf1, Birc2, Apoe, Ate1, Bnip3, Bnip3l, Zfp36l2, Casp3, Casp8, Cd2ap, Plk3, Ddb1, Dffb, Egf, Endog, Drosha, Usp15, Gclc, Gnb2l1, Gpx1, Gspt1, Trip12, Herc2, Eif3e, Ldlr, Lnx1, Mdm2, Usp34, Pabpc1, Pcbp2, Plk1, Cnot7, Psen1, Pten, Ptk2b, Rad23a, Ra…
GO:0010558	negative regulation of macromolecule biosynthetic process	2.14631e-15	14.6683	1.07262e-13	0.558874	1.7487	enriched	916	346	103124	15376, 16362, 20602, 22761, 56353, 15205, 15901, 16969, 18029, 13710, 16468, 16600, 83383, 270110, 329934, 384244, 12051, 12396, 12606, 13636, 14456, 17132, 17863, 17869, 18626, 18627, 21405, 21815, 22415, 22632, 30051, 54343, 97165, 216850, 268903, 12013, 12162, 12591, 12912, 13666, 13864, 14184, 14200, 14536, 14786, 15200, 15206, 15481, 15574, 15902, 15903, 16332, 17131, 17978, 18426, 18569, 18…	Foxa2, Irf1, Ncor2, Zfpm1, Rybp, Hes1, Id1, Zbtb7a, Nfic, Elf3, Jarid2, Klf4, Tfap4, Irf2bp2, Foxo6, Gm5294, Bcl3, Cbfa2t2, Cebpa, Efna1, Gas6, Maf, Myb, Myc, Per1, Per2, Hnf1a, Tgif1, Wnt3, Yy1, Spdef, Atf7ip, Hmgb2, Kdm6b, Nrip1, Bach1, Bmp7, Cdx2, Creb1, Eif2ak3, Nr2f6, Fgfr3, Fhl2, Nr6a1, Grb7, Hbegf, Hes2, Hspa8, Hus1, Id2, Id3, Inppl1, Smad7, Ncoa2, Ovol1, Pdcd4, Pdgfb, Ppara, Ppard, Psen2,…
GO:0051641	cellular localization	2.67735e-15	14.5723	1.32149e-13	0.443658	1.5584	enriched	1556	540	104706	320790, 15376, 67095, 83560, 15205, 16776, 12006, 12894, 13615, 17886, 18951, 22631, 26941, 12051, 13660, 13836, 14319, 14456, 16190, 16480, 16553, 16590, 18797, 19055, 21405, 22228, 27376, 74117, 93742, 208943, 223775, 319565, 11652, 11778, 11826, 11865, 12048, 12162, 12286, 12591, 12912, 12988, 13138, 13666, 14083, 14339, 15251, 15378, 16535, 16905, 17131, 17341, 17761, 18005, 18035, 18708, 187…	Chd7, Foxa2, Trak1, Tex14, Hes1, Lama5, Axin2, Cpt1a, Edn2, Myh9, Sept5, Ywhaz, Slc9a3r1, Bcl3, Ehd1, Epha2, Fth1, Gas6, Il4ra, Jup, Kif13a, Kit, Plcb3, Ppp3ca, Hnf1a, Ucp2, Slc25a10, Actr3, Pard3, Myo5c, Pim3, Syne2, Akt2, Ap3s2, Aqp1, Arntl, Bcl2l1, Bmp7, Cacna1a, Cdx2, Creb1, Csk, Dag1, Eif2ak3, Ptk2, Aktip, Hif1a, Hnf4a, Kcnq1, Lmna, Smad7, Bhlha15, Mtap7, Nek2, Nfkbia, Pik3r1, Prkcz, Plcd1, …
GO:0006412	translation	3.22377e-15	14.4916	1.56796e-13	0.69652	2.00676	enriched	558	223	75798.5	12192, 22375, 233781, 384244, 12051, 13164, 17347, 50785, 57783, 58250, 108148, 227327, 11538, 11652, 12696, 13666, 14672, 14786, 15200, 17158, 17974, 19401, 19704, 20054, 20226, 20446, 20666, 20677, 21664, 26961, 27058, 52443, 53618, 54127, 56040, 57170, 66845, 67025, 67115, 72077, 93683, 94061, 94192, 104458, 108954, 114774, 211673, 353172, 11428, 11545, 11651, 11837, 12317, 12387, 13418, 13480…	Zfp36l1, Wars, Xylt1, Gm5294, Bcl3, Dazl, Mknk2, Hs6st1, Tnip1, Chst11, Galnt2, B3gnt7, Adnp, Akt2, Cirbp, Eif2ak3, Gna11, Grb7, Hbegf, Man2a1, Nck2, Rara, Upf1, Rps15, Sars, St6galnac2, Sox11, Sox4, Phlda1, Rpl8, Srp9, Mrpl48, Fut8, Rps28, Rplp1, Dolpp1, Mrpl33, Rpl11, Rpl14, Gcnt3, Glce, Mrpl1, C1galt1, Rars, Ppp1r15b, Pawr, Arfgef1, Gars, Aco1, Parp1, Akt1, Rplp0, Calr, Ctnnb1, Dnajc1, Dpm1, E…
GO:0019941	modification-dependent protein catabolic process	3.25515e-15	14.4874	1.56796e-13	0.93945	2.55857	enriched	290	137	87014.7	211770, 64209, 14083, 17131, 19165, 19167, 22393, 26443, 56468, 76454, 80794, 216835, 11651, 11797, 11907, 12488, 12795, 13194, 13645, 14479, 14629, 14694, 14897, 15204, 16924, 17246, 17847, 18521, 18817, 19164, 19211, 19229, 19358, 19359, 19822, 20423, 20439, 21402, 22088, 22196, 22210, 22213, 22215, 22218, 22224, 22225, 22284, 22644, 23802, 23806, 23807, 24105, 24110, 26401, 26440, 26441, 26931…	Trib1, Herpud1, Ptk2, Smad7, Psen2, Psma3, Wfs1, Psma6, Socs5, Fbxo31, Cblc, Usp43, Akt1, Birc2, Ate1, Cd2ap, Plk3, Ddb1, Egf, Usp15, Gclc, Gnb2l1, Trip12, Herc2, Lnx1, Mdm2, Usp34, Pcbp2, Plk1, Psen1, Pten, Ptk2b, Rad23a, Rad23b, Rnf4, Shh, Siah2, Skp1a, Tsg101, Ube2i, Ube2b, Ube2g2, Ube3a, Sumo1, Usp10, Usp5, Usp9x, Rnf103, Amfr, Arih1, Arih2, Rbck1, Usp18, Map3k1, Psma1, Psma4, Ppp2r5c, Cul1, …
GO:0030163	protein catabolic process	3.54126e-15	14.4508	1.67584e-13	0.779802	2.18104	enriched	430	186	85413.7	211770, 64209, 74754, 11865, 14083, 14828, 17131, 19165, 19167, 22393, 22418, 26443, 53325, 56468, 74244, 76454, 80794, 216835, 11651, 11789, 11797, 11816, 11907, 12176, 12177, 12370, 12380, 12488, 12540, 12795, 13194, 13645, 14084, 14225, 14479, 14629, 14694, 14756, 14775, 14897, 15204, 15937, 16924, 17128, 17246, 17248, 17847, 18521, 18817, 19052, 19164, 19211, 19229, 19358, 19359, 19697, 19822…	Trib1, Herpud1, Dhcr24, Arntl, Ptk2, Hspa5, Smad7, Psen2, Psma3, Wfs1, Wnt5a, Psma6, Banp, Socs5, Atg7, Fbxo31, Cblc, Usp43, Akt1, Apc, Birc2, Apoe, Ate1, Bnip3, Bnip3l, Casp8, Cast, Cd2ap, Cdc42, Plk3, Ddb1, Egf, Faf1, Fkbp1a, Usp15, Gclc, Gnb2l1, Gpld1, Gpx1, Trip12, Herc2, Ier3, Lnx1, Smad4, Mdm2, Mdm4, Usp34, Pcbp2, Plk1, Ppp2ca, Psen1, Pten, Ptk2b, Rad23a, Rad23b, Rela, Rnf4, Shh, Siah2, Sox…
GO:0043632	modification-dependent macromolecule catabolic process	3.56293e-15	14.4482	1.67584e-13	0.933527	2.54346	enriched	293	138	86910.7	211770, 64209, 14083, 17131, 19165, 19167, 22393, 26443, 56468, 76454, 80794, 216835, 11651, 11797, 11907, 12488, 12795, 13194, 13645, 14479, 14629, 14694, 14897, 15204, 16924, 17246, 17847, 18521, 18817, 19164, 19211, 19229, 19358, 19359, 19822, 20423, 20439, 21402, 22088, 22196, 22210, 22213, 22215, 22218, 22224, 22225, 22284, 22644, 23802, 23806, 23807, 24105, 24110, 26401, 26440, 26441, 26931…	Trib1, Herpud1, Ptk2, Smad7, Psen2, Psma3, Wfs1, Psma6, Socs5, Fbxo31, Cblc, Usp43, Akt1, Birc2, Ate1, Cd2ap, Plk3, Ddb1, Egf, Usp15, Gclc, Gnb2l1, Trip12, Herc2, Lnx1, Mdm2, Usp34, Pcbp2, Plk1, Psen1, Pten, Ptk2b, Rad23a, Rad23b, Rnf4, Shh, Siah2, Skp1a, Tsg101, Ube2i, Ube2b, Ube2g2, Ube3a, Sumo1, Usp10, Usp5, Usp9x, Rnf103, Amfr, Arih1, Arih2, Rbck1, Usp18, Map3k1, Psma1, Psma4, Ppp2r5c, Cul1, …
GO:0051276	chromosome organization	4.74521e-15	14.3237	2.20597e-13	0.663647	1.94186	enriched	608	243	85259.2	320790, 15376, 22761, 56353, 83560, 109151, 12006, 16468, 268936, 12704, 14049, 17863, 17869, 21405, 22632, 76901, 93760, 216850, 223775, 269424, 338523, 14312, 15511, 17978, 18005, 51788, 53325, 67155, 67956, 68703, 76719, 93762, 103677, 105083, 116848, 193740, 208043, 208727, 216848, 381280, 382207, 11545, 11789, 11810, 12176, 12190, 12387, 12416, 12418, 12593, 12648, 12649, 13006, 13016, 13144…	Chd7, Foxa2, Zfpm1, Rybp, Tex14, Chd9, Axin2, Jarid2, Brpf3, Cit, Eya2, Myb, Myc, Hnf1a, Yy1, Phf15, Arid1a, Kdm6b, Pim3, Phf17, Jhdm1d, Brd2, Hspa1b, Ncoa2, Nek2, H2afz, Banp, Smarca2, Setd8, Rere, Kansl1, Smarca5, Smg6, Pelo, Baz2a, Hspa1a, Setd1b, Hdac4, Chd3, Hjurp, Phf16, Parp1, Apc, Apobec1, Bnip3, Brca2, Ctnnb1, Cbx2, Cbx4, Cdyl, Chd1, Chek1, Smc3, Ctbp1, Dapk3, Dffb, Dr1, Eed, Epc1, Ezh1,…
GO:1901135	carbohydrate derivative metabolic process	4.85328e-15	14.314	2.23028e-13	0.511377	1.66759	enriched	1094	398	104785	11928, 14687, 12006, 17886, 50780, 233781, 384244, 13430, 13660, 13836, 16590, 50785, 57783, 58250, 74754, 108148, 110351, 217835, 227327, 244668, 347722, 380711, 11538, 11637, 11652, 11677, 11931, 11981, 13845, 14672, 15200, 15251, 15481, 16147, 17158, 17761, 18591, 18753, 18947, 19015, 19165, 19341, 19704, 19895, 20135, 20446, 21664, 22169, 24063, 26457, 50773, 50798, 52850, 53313, 53618, 54610…	Atp1a1, Gnaz, Axin2, Myh9, Rgs3, Xylt1, Gm5294, Dnm2, Ehd1, Epha2, Kit, Hs6st1, Tnip1, Chst11, Dhcr24, Galnt2, Rap1gap, Rin3, B3gnt7, Sipa1l2, Agap1, Rap1gap2, Adnp, Ak2, Akt2, Akr1b3, Atp1b1, Atp9a, Ephb3, Gna11, Hbegf, Hif1a, Hspa8, Ihh, Man2a1, Mtap7, Pdgfb, Prkcd, Pnliprp2, Ppard, Psen2, Rab4a, Upf1, Rpia, Rrm2, St6galnac2, Phlda1, Cmpk2, Spry1, Slc27a1, Nt5c, Gne, Sgsm1, Atp2a3, Fut8, Tbc1d8…
GO:0070271	protein complex biogenesis	6.12333e-15	14.213	2.78194e-13	0.615896	1.85131	enriched	712	277	98706	211401, 15205, 17187, 12894, 22349, 83383, 13660, 16440, 16480, 16553, 21405, 22334, 22339, 22371, 50493, 54343, 56436, 57342, 71365, 72475, 74117, 227753, 382056, 12345, 12912, 13666, 14083, 16531, 16539, 17974, 18753, 18762, 19060, 20135, 22323, 53860, 58220, 68332, 70834, 71648, 71902, 72269, 72787, 73710, 74343, 83679, 107351, 211673, 240354, 241638, 277360, 381280, 434246, 11363, 11364, 1148…	Mtss1, Hes1, Max, Cpt1a, Vil1, Tfap4, Ehd1, Itpr3, Jup, Kif13a, Hnf1a, Vdac2, Vegfa, Vwf, Txnrd1, Atf7ip, Adrm1, Parva, Pdss2, Ssbp3, Actr3, Gsn, Crtc1, Capzb, Creb1, Eif2ak3, Ptk2, Kcnma1, Kcns2, Nck2, Prkcd, Prkcz, Ppp5c, Rrm2, Vasp, Sept9, Pard6b, Sdhaf1, Spag9, Optn, Cand1, Cda, Tmem48, Tubb2b, Crtc2, Pde4dip, Kank1, Arfgef1, Malt1, Prosapip1, Prex1, Hjurp, Trim72, Acadl, Acadm, Acvrl1, Add1,…
GO:0016568	chromatin modification	6.90136e-15	14.1611	3.10018e-13	0.789045	2.20129	enriched	410	178	89769.1	320790, 15376, 56353, 109151, 16468, 268936, 14049, 17863, 17869, 21405, 76901, 93760, 216850, 223775, 269424, 338523, 17978, 53325, 67956, 68703, 76719, 93762, 116848, 208043, 208727, 381280, 382207, 11810, 12176, 12190, 12416, 12418, 12593, 12648, 12649, 13016, 13144, 13486, 13626, 13831, 14055, 14056, 14582, 15182, 15184, 15260, 15361, 15364, 15375, 15377, 16596, 16825, 17192, 17257, 17751, 17…	Chd7, Foxa2, Rybp, Chd9, Jarid2, Brpf3, Eya2, Myb, Myc, Hnf1a, Phf15, Arid1a, Kdm6b, Pim3, Phf17, Jhdm1d, Ncoa2, Banp, Setd8, Rere, Kansl1, Smarca5, Baz2a, Setd1b, Hdac4, Hjurp, Phf16, Apobec1, Bnip3, Brca2, Cbx2, Cbx4, Cdyl, Chd1, Chek1, Ctbp1, Dapk3, Dr1, Eed, Epc1, Ezh1, Ezh2, Gfi1b, Hdac2, Hdac5, Hira, Hmga1, Hmga2, Foxa1, Foxa3, Klf1, Ldb1, Mbd3, Mecp2, Mt3, Ncoa1, Ncoa3, Nsd1, Kat2b, Phf2, …
GO:0007010	cytoskeleton organization	7.81811e-15	14.1069	3.47298e-13	0.616765	1.85292	enriched	703	276	114851	211401, 16691, 242687, 83560, 18590, 107684, 17886, 22349, 26941, 109711, 140580, 12704, 16480, 16590, 57342, 60595, 65970, 74117, 93742, 109620, 227753, 319565, 11465, 11826, 12345, 12927, 13138, 14083, 14107, 16332, 16669, 16885, 16905, 17761, 17974, 18005, 18591, 18595, 18753, 18762, 19294, 20411, 20971, 22323, 27428, 54357, 56226, 56431, 67074, 67199, 70435, 100169, 107351, 109270, 109934, 11…	Mtss1, Krt8, Wasf2, Tex14, Pdgfa, Coro2a, Myh9, Vil1, Slc9a3r1, Actn1, Elmo1, Cit, Jup, Kit, Parva, Actn4, Lima1, Actr3, Pard3, Dsp, Gsn, Syne2, Actg1, Aqp1, Capzb, Bcar1, Dag1, Ptk2, Fat1, Inppl1, Krt19, Limk1, Lmna, Mtap7, Nck2, Nek2, Pdgfb, Pdgfra, Prkcd, Prkcz, Pvrl2, Sorbs1, Sdc4, Vasp, Shroom3, Epb4.1l4b, Espn, Dstn, Mon2, Pfdn1, Inf2, Phactr4, Kank1, Prr5, Abr, Pawr, Mical1, Gan, Arfgef1, …
GO:0006461	protein complex assembly	9.63795e-15	14.016	4.23434e-13	0.612011	1.84414	enriched	711	276	98789.9	211401, 15205, 17187, 12894, 22349, 83383, 13660, 16440, 16480, 16553, 21405, 22334, 22339, 22371, 50493, 54343, 56436, 57342, 71365, 72475, 74117, 227753, 382056, 12345, 12912, 13666, 14083, 16531, 16539, 17974, 18753, 18762, 19060, 20135, 22323, 53860, 58220, 68332, 70834, 71648, 71902, 72269, 72787, 73710, 74343, 83679, 107351, 211673, 240354, 241638, 277360, 381280, 434246, 11363, 11364, 1148…	Mtss1, Hes1, Max, Cpt1a, Vil1, Tfap4, Ehd1, Itpr3, Jup, Kif13a, Hnf1a, Vdac2, Vegfa, Vwf, Txnrd1, Atf7ip, Adrm1, Parva, Pdss2, Ssbp3, Actr3, Gsn, Crtc1, Capzb, Creb1, Eif2ak3, Ptk2, Kcnma1, Kcns2, Nck2, Prkcd, Prkcz, Ppp5c, Rrm2, Vasp, Sept9, Pard6b, Sdhaf1, Spag9, Optn, Cand1, Cda, Tmem48, Tubb2b, Crtc2, Pde4dip, Kank1, Arfgef1, Malt1, Prosapip1, Prex1, Hjurp, Trim72, Acadl, Acadm, Acvrl1, Add1,…
GO:0019220	regulation of phosphate metabolic process	1.27635e-14	13.894	5.54658e-13	0.561258	1.75288	enriched	854	324	112353	12702, 78887, 15376, 16362, 15205, 18590, 211770, 12006, 16600, 23882, 26941, 83383, 13636, 14456, 16007, 16590, 19882, 22339, 26397, 114716, 243312, 11538, 11652, 11804, 12162, 12703, 12988, 13716, 14083, 14184, 14339, 14367, 14388, 14828, 15378, 15574, 16332, 17131, 17873, 18591, 18595, 18708, 18712, 18753, 18762, 19085, 19165, 19271, 20971, 21812, 22032, 22418, 22436, 24063, 26365, 26457, 5385…	Socs3, Sfi1, Foxa2, Irf1, Hes1, Pdgfa, Trib1, Axin2, Klf4, Gadd45g, Slc9a3r1, Tfap4, Efna1, Gas6, Cyr61, Kit, Mst1r, Vegfa, Map2k3, Spred2, Elfn1, Adnp, Akt2, Aplp2, Bmp7, Socs1, Csk, Ell, Ptk2, Fgfr3, Aktip, Fzd5, Gab1, Hspa5, Hnf4a, Hus1, Inppl1, Smad7, Gadd45b, Pdgfb, Pdgfra, Pik3r1, Pim1, Prkcd, Prkcz, Prkar1b, Psen2, Ptprj, Sdc4, Tgfbr1, Traf4, Wnt5a, Xdh, Spry1, Ceacam1, Slc27a1, Map3k14, S…
GO:0071704	organic substance metabolic process	1.63232e-14	13.7872	7.01723e-13	0.494078	1.63899	enriched	1134	408	103646	11928, 14687, 12006, 17886, 50780, 233781, 384244, 13430, 13660, 13836, 16590, 50785, 57783, 58250, 74754, 108148, 110351, 217835, 227327, 244668, 347722, 380711, 11538, 11637, 11652, 11677, 11931, 11981, 12660, 13845, 14672, 15200, 15251, 15481, 16147, 17158, 17761, 18591, 18753, 18947, 19015, 19165, 19341, 19704, 19895, 20135, 20446, 21664, 22169, 24063, 26457, 50773, 50798, 52850, 53313, 53618…	Atp1a1, Gnaz, Axin2, Myh9, Rgs3, Xylt1, Gm5294, Dnm2, Ehd1, Epha2, Kit, Hs6st1, Tnip1, Chst11, Dhcr24, Galnt2, Rap1gap, Rin3, B3gnt7, Sipa1l2, Agap1, Rap1gap2, Adnp, Ak2, Akt2, Akr1b3, Atp1b1, Atp9a, Chka, Ephb3, Gna11, Hbegf, Hif1a, Hspa8, Ihh, Man2a1, Mtap7, Pdgfb, Prkcd, Pnliprp2, Ppard, Psen2, Rab4a, Upf1, Rpia, Rrm2, St6galnac2, Phlda1, Cmpk2, Spry1, Slc27a1, Nt5c, Gne, Sgsm1, Atp2a3, Fut8, …
GO:0045892	negative regulation of transcription, DNA-dependent	2.72536e-14	13.5646	1.15915e-12	0.569078	1.76664	enriched	805	307	106712	15376, 16362, 20602, 22761, 56353, 15205, 15901, 16969, 18029, 13710, 16468, 16600, 83383, 270110, 329934, 384244, 12051, 12396, 12606, 13636, 14456, 17132, 17863, 17869, 18626, 18627, 21405, 21815, 22415, 22632, 30051, 54343, 97165, 216850, 268903, 12013, 12162, 12591, 12912, 13864, 14184, 14200, 14536, 15206, 15481, 15902, 15903, 17131, 17978, 18426, 18569, 18591, 19013, 19015, 19165, 19290, 19…	Foxa2, Irf1, Ncor2, Zfpm1, Rybp, Hes1, Id1, Zbtb7a, Nfic, Elf3, Jarid2, Klf4, Tfap4, Irf2bp2, Foxo6, Gm5294, Bcl3, Cbfa2t2, Cebpa, Efna1, Gas6, Maf, Myb, Myc, Per1, Per2, Hnf1a, Tgif1, Wnt3, Yy1, Spdef, Atf7ip, Hmgb2, Kdm6b, Nrip1, Bach1, Bmp7, Cdx2, Creb1, Nr2f6, Fgfr3, Fhl2, Nr6a1, Hes2, Hspa8, Id2, Id3, Smad7, Ncoa2, Ovol1, Pdcd4, Pdgfb, Ppara, Ppard, Psen2, Pura, Rara, Rbpj, Sox11, Ubtf, Wnt5…
GO:0043085	positive regulation of catalytic activity	2.89123e-14	13.5389	1.21675e-12	0.571775	1.77141	enriched	795	305	112379	18590, 211770, 12006, 13615, 23882, 50780, 13636, 13836, 14456, 16007, 16590, 17869, 19882, 22339, 26397, 56436, 97165, 217835, 218294, 244668, 347722, 380711, 11515, 11538, 11652, 12988, 13666, 14083, 14184, 14297, 14367, 14388, 14828, 14915, 17873, 18174, 18591, 18595, 18712, 18753, 18762, 19015, 19165, 19341, 20971, 21812, 22032, 22418, 22436, 26365, 26457, 30954, 52850, 53859, 54610, 56462, 5…	Pdgfa, Trib1, Axin2, Edn2, Gadd45g, Rgs3, Efna1, Epha2, Gas6, Cyr61, Kit, Myc, Mst1r, Vegfa, Map2k3, Adrm1, Hmgb2, Rin3, Cdc14b, Sipa1l2, Agap1, Rap1gap2, Adcy9, Adnp, Akt2, Csk, Eif2ak3, Ptk2, Fgfr3, Fxn, Fzd5, Gab1, Hspa5, Guca2a, Gadd45b, Slc11a2, Pdgfb, Pdgfra, Pim1, Prkcd, Prkcz, Ppard, Psen2, Rab4a, Sdc4, Tgfbr1, Traf4, Wnt5a, Xdh, Ceacam1, Slc27a1, Siva1, Sgsm1, Map3k14, Tbc1d8, Mtch1, Lam…
GO:0042325	regulation of phosphorylation	4.2278e-14	13.3739	1.7607e-12	0.575599	1.7782	enriched	772	296	106851	12702, 15376, 16362, 15205, 18590, 211770, 12006, 16600, 23882, 26941, 83383, 13636, 14456, 16007, 16590, 19882, 22339, 26397, 114716, 11538, 11652, 11804, 12162, 12703, 12988, 14083, 14184, 14339, 14367, 14388, 14828, 15378, 15574, 16332, 17131, 17873, 18591, 18595, 18708, 18712, 18753, 18762, 19085, 19165, 19271, 20971, 21812, 22032, 22418, 22436, 24063, 26365, 26457, 53859, 55948, 56468, 56508…	Socs3, Foxa2, Irf1, Hes1, Pdgfa, Trib1, Axin2, Klf4, Gadd45g, Slc9a3r1, Tfap4, Efna1, Gas6, Cyr61, Kit, Mst1r, Vegfa, Map2k3, Spred2, Adnp, Akt2, Aplp2, Bmp7, Socs1, Csk, Ptk2, Fgfr3, Aktip, Fzd5, Gab1, Hspa5, Hnf4a, Hus1, Inppl1, Smad7, Gadd45b, Pdgfb, Pdgfra, Pik3r1, Pim1, Prkcd, Prkcz, Prkar1b, Psen2, Ptprj, Sdc4, Tgfbr1, Traf4, Wnt5a, Xdh, Spry1, Ceacam1, Slc27a1, Map3k14, Sfn, Socs5, Rapgef4…
GO:0051603	proteolysis involved in cellular protein catabolic process	4.94772e-14	13.3056	2.03928e-12	0.856044	2.35383	enriched	322	145	85722.5	211770, 64209, 14083, 14828, 17131, 19165, 19167, 22393, 26443, 56468, 76454, 80794, 216835, 11651, 11797, 11907, 12370, 12488, 12795, 13194, 13645, 14479, 14629, 14694, 14775, 14897, 15204, 16924, 17246, 17847, 18521, 18817, 19164, 19211, 19229, 19358, 19359, 19822, 20423, 20439, 21402, 22088, 22196, 22210, 22213, 22215, 22218, 22224, 22225, 22284, 22644, 23802, 23806, 23807, 24105, 24110, 26401…	Trib1, Herpud1, Ptk2, Hspa5, Smad7, Psen2, Psma3, Wfs1, Psma6, Socs5, Fbxo31, Cblc, Usp43, Akt1, Birc2, Ate1, Casp8, Cd2ap, Plk3, Ddb1, Egf, Usp15, Gclc, Gnb2l1, Gpx1, Trip12, Herc2, Lnx1, Mdm2, Usp34, Pcbp2, Plk1, Psen1, Pten, Ptk2b, Rad23a, Rad23b, Rnf4, Shh, Siah2, Skp1a, Tsg101, Ube2i, Ube2b, Ube2g2, Ube3a, Sumo1, Usp10, Usp5, Usp9x, Rnf103, Amfr, Arih1, Arih2, Rbck1, Usp18, Map3k1, Psma1, Ps…
GO:0023051	regulation of signaling	5.28293e-14	13.2771	2.15522e-12	0.398658	1.48982	enriched	1805	612	119097	320790, 12702, 15376, 16362, 13844, 15205, 15901, 16848, 18590, 59126, 211770, 230126, 12006, 12894, 13388, 13615, 16600, 17207, 26941, 50780, 219140, 384244, 13636, 13836, 14456, 16007, 16480, 16590, 16706, 19055, 19730, 19882, 20662, 21405, 21815, 22334, 22339, 26397, 56436, 57783, 58250, 74747, 75607, 108960, 110351, 114716, 211652, 223775, 225908, 244668, 347722, 380711, 11538, 11652, 11677, …	Chd7, Socs3, Foxa2, Irf1, Ephb2, Hes1, Id1, Lfng, Pdgfa, Nek6, Trib1, Shb, Axin2, Cpt1a, Dll1, Edn2, Klf4, Mcf2l, Slc9a3r1, Rgs3, Spata13, Gm5294, Efna1, Epha2, Gas6, Cyr61, Jup, Kit, Ksr1, Ppp3ca, Ralgds, Mst1r, Sos1, Hnf1a, Tgif1, Vdac2, Vegfa, Map2k3, Adrm1, Tnip1, Chst11, Ddit4, Wnk2, Irak2, Rap1gap, Spred2, Wwc1, Pim3, Gm98, Sipa1l2, Agap1, Rap1gap2, Adnp, Akt2, Akr1b3, Aplp2, Bcl2l1, Bmp7, …
GO:0051128	regulation of cellular component organization	5.68551e-14	13.2452	2.29603e-12	0.479113	1.61464	enriched	1163	417	116900	15376, 83560, 13844, 23970, 59126, 12006, 16468, 17196, 17886, 22349, 72289, 233781, 12396, 12704, 13636, 13836, 14456, 16007, 16590, 17863, 17869, 21405, 22334, 22339, 22415, 54343, 55942, 58172, 60595, 65970, 74117, 227753, 11538, 11826, 12048, 12162, 12286, 12305, 12345, 12912, 12988, 13845, 14083, 14184, 14297, 15200, 15378, 15511, 16332, 16885, 17909, 17974, 18005, 18222, 18442, 18591, 18753…	Foxa2, Tex14, Ephb2, Pacsin2, Nek6, Axin2, Jarid2, Mbp, Myh9, Vil1, Malat1, Xylt1, Cbfa2t2, Cit, Efna1, Epha2, Gas6, Cyr61, Kit, Myb, Myc, Hnf1a, Vdac2, Vegfa, Wnt3, Atf7ip, Sertad1, Sertad2, Actn4, Lima1, Actr3, Gsn, Adnp, Aqp1, Bcl2l1, Bmp7, Cacna1a, Ddr1, Capzb, Creb1, Csk, Ephb3, Ptk2, Fgfr3, Fxn, Hbegf, Hnf4a, Hspa1b, Inppl1, Limk1, Myo10, Nck2, Nek2, Numb, P2ry2, Pdgfb, Prkcd, Prkcz, Ppard,…
GO:0043549	regulation of kinase activity	6.35376e-14	13.197	2.54023e-12	0.678172	1.97027	enriched	528	216	105204	15376, 18590, 211770, 12006, 16600, 23882, 26941, 83383, 13636, 14456, 16007, 16590, 19882, 22339, 26397, 114716, 11538, 11804, 12162, 12988, 14083, 14184, 14367, 14388, 14828, 16332, 17873, 18591, 18595, 18708, 18712, 18753, 18762, 19085, 19165, 19271, 20971, 21812, 22032, 22418, 24063, 26365, 26457, 53859, 55948, 56468, 56508, 56692, 56706, 66259, 70834, 71059, 80794, 97998, 99470, 223864, 2268…	Foxa2, Pdgfa, Trib1, Axin2, Klf4, Gadd45g, Slc9a3r1, Tfap4, Efna1, Gas6, Cyr61, Kit, Mst1r, Vegfa, Map2k3, Spred2, Adnp, Aplp2, Bmp7, Csk, Ptk2, Fgfr3, Fzd5, Gab1, Hspa5, Inppl1, Gadd45b, Pdgfb, Pdgfra, Pik3r1, Pim1, Prkcd, Prkcz, Prkar1b, Psen2, Ptprj, Sdc4, Tgfbr1, Traf4, Wnt5a, Spry1, Ceacam1, Slc27a1, Map3k14, Sfn, Socs5, Rapgef4, Lamtor3, Ccnl1, Camk2n1, Spag9, Hexim2, Cblc, Deptor, Magi3, R…
GO:0044257	cellular protein catabolic process	9.03701e-14	13.044	3.57722e-12	0.835259	2.30541	enriched	332	148	85179.1	211770, 64209, 14083, 14828, 17131, 19165, 19167, 22393, 26443, 56468, 76454, 80794, 216835, 11651, 11797, 11816, 11907, 12176, 12177, 12370, 12488, 12795, 13194, 13645, 14479, 14629, 14694, 14775, 14897, 15204, 16924, 17246, 17847, 18521, 18817, 19164, 19211, 19229, 19358, 19359, 19822, 20423, 20439, 21402, 22088, 22196, 22210, 22213, 22215, 22218, 22224, 22225, 22284, 22644, 23802, 23806, 23807…	Trib1, Herpud1, Ptk2, Hspa5, Smad7, Psen2, Psma3, Wfs1, Psma6, Socs5, Fbxo31, Cblc, Usp43, Akt1, Birc2, Apoe, Ate1, Bnip3, Bnip3l, Casp8, Cd2ap, Plk3, Ddb1, Egf, Usp15, Gclc, Gnb2l1, Gpx1, Trip12, Herc2, Lnx1, Mdm2, Usp34, Pcbp2, Plk1, Psen1, Pten, Ptk2b, Rad23a, Rad23b, Rnf4, Shh, Siah2, Skp1a, Tsg101, Ube2i, Ube2b, Ube2g2, Ube3a, Sumo1, Usp10, Usp5, Usp9x, Rnf103, Amfr, Arih1, Arih2, Rbck1, Usp…
GO:0051338	regulation of transferase activity	2.02438e-13	12.6937	7.91874e-12	0.652256	1.91987	enriched	551	222	103917	15376, 18590, 211770, 12006, 16600, 23882, 26941, 83383, 13636, 14456, 16007, 16590, 19882, 22339, 26397, 114716, 11538, 11804, 12162, 12988, 14083, 14184, 14297, 14367, 14388, 14828, 16332, 17873, 18591, 18595, 18708, 18712, 18753, 18762, 19085, 19165, 19271, 20971, 21812, 22032, 22418, 24063, 26365, 26457, 53859, 55948, 56468, 56508, 56692, 56706, 66259, 70834, 71059, 80794, 97998, 99470, 22386…	Foxa2, Pdgfa, Trib1, Axin2, Klf4, Gadd45g, Slc9a3r1, Tfap4, Efna1, Gas6, Cyr61, Kit, Mst1r, Vegfa, Map2k3, Spred2, Adnp, Aplp2, Bmp7, Csk, Ptk2, Fgfr3, Fxn, Fzd5, Gab1, Hspa5, Inppl1, Gadd45b, Pdgfb, Pdgfra, Pik3r1, Pim1, Prkcd, Prkcz, Prkar1b, Psen2, Ptprj, Sdc4, Tgfbr1, Traf4, Wnt5a, Spry1, Ceacam1, Slc27a1, Map3k14, Sfn, Socs5, Rapgef4, Lamtor3, Ccnl1, Camk2n1, Spag9, Hexim2, Cblc, Deptor, Mag…
GO:0034613	cellular protein localization	2.0401e-13	12.6903	7.91874e-12	0.572354	1.77244	enriched	740	280	106702	83560, 15205, 16776, 12006, 22631, 26941, 12051, 13660, 13836, 14456, 16480, 16553, 19055, 93742, 319565, 11652, 11778, 11865, 12048, 12162, 12286, 12988, 13138, 15378, 16905, 17131, 17761, 18005, 18035, 18708, 18762, 20411, 20677, 21812, 22393, 22418, 26356, 26416, 27058, 53325, 55948, 56692, 56722, 67025, 71648, 72183, 72787, 83671, 99889, 106039, 107351, 224912, 226849, 230972, 245049, 11539, …	Tex14, Hes1, Lama5, Axin2, Ywhaz, Slc9a3r1, Bcl3, Ehd1, Epha2, Gas6, Jup, Kif13a, Ppp3ca, Pard3, Syne2, Akt2, Ap3s2, Arntl, Bcl2l1, Bmp7, Cacna1a, Csk, Dag1, Hnf4a, Lmna, Smad7, Mtap7, Nek2, Nfkbia, Pik3r1, Prkcz, Sorbs1, Sox4, Tgfbr1, Wfs1, Wnt5a, Ing1, Mapk14, Srp9, Banp, Sfn, Lamtor3, Litaf, Rpl11, Optn, Snx6, Tmem48, Sytl2, Arfip1, Gga1, Kank1, Crb3, Ppp2r5a, Arhgef16, Myrip, Adora1, Akap1, A…
GO:0070727	cellular macromolecule localization	3.56246e-13	12.4483	1.36949e-11	0.565841	1.76093	enriched	743	280	106412	83560, 15205, 16776, 12006, 22631, 26941, 12051, 13660, 13836, 14456, 16480, 16553, 19055, 93742, 319565, 11652, 11778, 11865, 12048, 12162, 12286, 12988, 13138, 15378, 16905, 17131, 17761, 18005, 18035, 18708, 18762, 20411, 20677, 21812, 22393, 22418, 26356, 26416, 27058, 53325, 55948, 56692, 56722, 67025, 71648, 72183, 72787, 83671, 99889, 106039, 107351, 224912, 226849, 230972, 245049, 11539, …	Tex14, Hes1, Lama5, Axin2, Ywhaz, Slc9a3r1, Bcl3, Ehd1, Epha2, Gas6, Jup, Kif13a, Ppp3ca, Pard3, Syne2, Akt2, Ap3s2, Arntl, Bcl2l1, Bmp7, Cacna1a, Csk, Dag1, Hnf4a, Lmna, Smad7, Mtap7, Nek2, Nfkbia, Pik3r1, Prkcz, Sorbs1, Sox4, Tgfbr1, Wfs1, Wnt5a, Ing1, Mapk14, Srp9, Banp, Sfn, Lamtor3, Litaf, Rpl11, Optn, Snx6, Tmem48, Sytl2, Arfip1, Gga1, Kank1, Crb3, Ppp2r5a, Arhgef16, Myrip, Adora1, Akap1, A…
GO:0045859	regulation of protein kinase activity	3.69744e-13	12.4321	1.40785e-11	0.678873	1.97165	enriched	493	202	102279	18590, 211770, 12006, 23882, 26941, 83383, 13636, 14456, 16007, 16590, 19882, 22339, 26397, 114716, 11538, 11804, 12162, 12988, 14083, 14367, 14388, 14828, 16332, 17873, 18591, 18712, 18753, 18762, 19085, 19165, 19271, 20971, 21812, 22032, 22418, 24063, 26365, 26457, 53859, 55948, 56468, 56508, 56692, 56706, 66259, 70834, 71059, 80794, 97998, 99470, 223864, 234878, 240354, 240672, 319520, 330177,…	Pdgfa, Trib1, Axin2, Gadd45g, Slc9a3r1, Tfap4, Efna1, Gas6, Cyr61, Kit, Mst1r, Vegfa, Map2k3, Spred2, Adnp, Aplp2, Bmp7, Csk, Ptk2, Fzd5, Gab1, Hspa5, Inppl1, Gadd45b, Pdgfb, Pim1, Prkcd, Prkcz, Prkar1b, Psen2, Ptprj, Sdc4, Tgfbr1, Traf4, Wnt5a, Spry1, Ceacam1, Slc27a1, Map3k14, Sfn, Socs5, Rapgef4, Lamtor3, Ccnl1, Camk2n1, Spag9, Hexim2, Cblc, Deptor, Magi3, Rapgef3, BC021891, Malt1, Dusp5, Dusp…
GO:0010629	negative regulation of gene expression	6.24406e-13	12.2045	2.35507e-11	0.502442	1.65275	enriched	948	345	100760	15376, 16362, 20602, 22761, 56353, 15205, 15901, 16969, 17187, 18029, 13710, 16468, 16600, 83383, 270110, 329934, 384244, 12051, 12396, 12606, 13636, 14456, 17132, 17863, 17869, 18626, 18627, 21405, 21815, 22415, 22632, 30051, 54343, 97165, 216850, 268903, 11538, 12013, 12162, 12591, 12912, 13864, 14184, 14200, 14536, 15206, 15481, 15902, 15903, 16332, 16535, 17131, 17978, 18426, 18569, 18591, 19…	Foxa2, Irf1, Ncor2, Zfpm1, Rybp, Hes1, Id1, Zbtb7a, Max, Nfic, Elf3, Jarid2, Klf4, Tfap4, Irf2bp2, Foxo6, Gm5294, Bcl3, Cbfa2t2, Cebpa, Efna1, Gas6, Maf, Myb, Myc, Per1, Per2, Hnf1a, Tgif1, Wnt3, Yy1, Spdef, Atf7ip, Hmgb2, Kdm6b, Nrip1, Adnp, Bach1, Bmp7, Cdx2, Creb1, Nr2f6, Fgfr3, Fhl2, Nr6a1, Hes2, Hspa8, Id2, Id3, Inppl1, Kcnq1, Smad7, Ncoa2, Ovol1, Pdcd4, Pdgfb, Ppara, Ppard, Psen2, Pura, Rar…
GO:0043161	proteasomal ubiquitin-dependent protein catabolic process	8.47441e-13	12.0719	3.16642e-11	1.20927	3.35105	enriched	143	76	82664.6	211770, 17131, 19165, 22393, 56468, 76454, 11651, 11797, 12488, 12795, 13194, 14629, 14694, 17246, 18521, 18817, 19164, 19211, 19358, 19359, 19822, 20423, 21402, 22196, 22210, 22213, 22218, 22225, 22644, 23802, 24105, 26931, 26965, 27362, 27373, 30839, 50754, 52206, 53312, 56150, 56424, 56438, 56812, 66105, 66861, 66967, 67141, 67819, 67903, 68431, 68612, 71472, 71999, 74126, 76302, 77891, 78896,…	Trib1, Smad7, Psen2, Wfs1, Socs5, Fbxo31, Akt1, Birc2, Cd2ap, Plk3, Ddb1, Gclc, Gnb2l1, Mdm2, Pcbp2, Plk1, Psen1, Pten, Rad23a, Rad23b, Rnf4, Shh, Skp1a, Ube2i, Ube2b, Ube2g2, Sumo1, Usp5, Rnf103, Amfr, Rbck1, Ppp2r5c, Cul1, Dnajb9, Csnk1e, Fbxw5, Fbxw7, Anapc4, Nub1, Mad2l1, Stub1, Rbx1, Dnajb2, Ube2d3, Dnajc10, Edem3, Fbxo5, Derl1, Gipc1, Fbxl15, Ube2c, Usp19, Fbxo22, Syvn1, Pcnp, Ube2s, 150001…
GO:0019637	organophosphate metabolic process	1.40894e-12	11.8511	5.21568e-11	0.450841	1.56963	enriched	1174	412	97742.9	320951, 11928, 14687, 18590, 12006, 17886, 50780, 13430, 13660, 13836, 18780, 18797, 56632, 110351, 212111, 217835, 244668, 347722, 380711, 11515, 11538, 11637, 11652, 11826, 11931, 11981, 12660, 13845, 14137, 14672, 14915, 14917, 15481, 16332, 17970, 18591, 18708, 18719, 18753, 18799, 18947, 19015, 19227, 19341, 19704, 19895, 20135, 20975, 22169, 23971, 23984, 24063, 26457, 50773, 52850, 53313, …	Pisd, Atp1a1, Gnaz, Pdgfa, Axin2, Myh9, Rgs3, Dnm2, Ehd1, Epha2, Pla2g2a, Plcb3, Sphk2, Rap1gap, Inpp5a, Rin3, Sipa1l2, Agap1, Rap1gap2, Adcy9, Adnp, Ak2, Akt2, Aqp1, Atp1b1, Atp9a, Chka, Ephb3, Fdft1, Gna11, Guca2a, Gucy2c, Hspa8, Inppl1, Ncf2, Pdgfb, Pik3r1, Pip5k1b, Prkcd, Plcd1, Pnliprp2, Ppard, Pthlh, Rab4a, Upf1, Rpia, Rrm2, Synj2, Cmpk2, Papss1, Pde10a, Spry1, Slc27a1, Nt5c, Sgsm1, Atp2a3,…
GO:0032270	positive regulation of cellular protein metabolic process	1.60271e-12	11.7951	5.87856e-11	0.593709	1.81069	enriched	626	243	104639	15205, 18590, 211770, 12006, 16468, 23882, 12051, 13164, 13636, 14456, 16007, 16590, 17863, 19882, 22339, 26397, 218294, 11538, 11652, 12162, 12696, 12988, 14083, 14184, 14339, 14367, 14388, 14828, 17131, 17873, 18035, 18591, 18708, 18712, 18753, 18762, 19165, 20677, 20971, 21812, 22032, 22393, 22418, 26365, 26457, 53859, 56468, 56692, 59004, 70834, 74244, 99470, 208727, 211673, 226849, 234878, 2…	Hes1, Pdgfa, Trib1, Axin2, Jarid2, Gadd45g, Bcl3, Dazl, Efna1, Gas6, Cyr61, Kit, Myb, Mst1r, Vegfa, Map2k3, Cdc14b, Adnp, Akt2, Bmp7, Cirbp, Csk, Ptk2, Fgfr3, Aktip, Fzd5, Gab1, Hspa5, Smad7, Gadd45b, Nfkbia, Pdgfb, Pik3r1, Pim1, Prkcd, Prkcz, Psen2, Sox4, Sdc4, Tgfbr1, Traf4, Wfs1, Wnt5a, Ceacam1, Slc27a1, Map3k14, Socs5, Lamtor3, Pias4, Spag9, Atg7, Magi3, Hdac4, Arfgef1, Ppp2r5a, BC021891, Mal…
GO:0009894	regulation of catabolic process	2.10871e-12	11.676	7.66419e-11	0.62911	1.87594	enriched	545	217	115817	12227, 211770, 12006, 12894, 50780, 13836, 74747, 110351, 217835, 244668, 347722, 380711, 11652, 11865, 13845, 14083, 14463, 15251, 17131, 18753, 19013, 19165, 19341, 22418, 24063, 52850, 53325, 54610, 56468, 56690, 58805, 66251, 66691, 71729, 73158, 74244, 109270, 109934, 208727, 211673, 229722, 230972, 100504663, 11539, 11651, 11789, 11816, 11855, 12053, 12421, 12540, 12795, 12928, 13167, 13645…	Btg2, Trib1, Axin2, Cpt1a, Rgs3, Epha2, Ddit4, Rap1gap, Rin3, Sipa1l2, Agap1, Rap1gap2, Akt2, Arntl, Ephb3, Ptk2, Gata4, Hif1a, Smad7, Prkcd, Ppara, Psen2, Rab4a, Wnt5a, Spry1, Sgsm1, Banp, Tbc1d8, Socs5, Mlycd, Mlxipl, Arfgap3, Gapvd1, Rgs12, Larp1, Atg7, Prr5, Abr, Hdac4, Arfgef1, 5330417C22Rik, Arhgef16, Atg14, Adora1, Akt1, Apc, Apoe, Arhgap5, Bcl6, Rb1cc1, Cdc42, Plk3, Crk, Dbi, Egf, Epha1, …
GO:0010608	posttranscriptional regulation of gene expression	2.93177e-12	11.5329	1.05597e-10	0.780852	2.18333	enriched	337	143	70428.3	12192, 15901, 12006, 12051, 13164, 17347, 22339, 11652, 12696, 12912, 13666, 14786, 17131, 17974, 19401, 19704, 20677, 22393, 27058, 69747, 108954, 11428, 11651, 11787, 11806, 11810, 11991, 12193, 12317, 12540, 13036, 13211, 13418, 13555, 13685, 13688, 13690, 14000, 14151, 14694, 15510, 17164, 17246, 17751, 17855, 17872, 17973, 18148, 18715, 18750, 18813, 18817, 19045, 19211, 19229, 19653, 19735,…	Zfp36l1, Id1, Axin2, Bcl3, Dazl, Mknk2, Vegfa, Akt2, Cirbp, Creb1, Eif2ak3, Grb7, Smad7, Nck2, Rara, Upf1, Sox4, Wfs1, Srp9, Zswim7, Ppp1r15b, Aco1, Akt1, Apbb2, Apoa1, Apobec1, Hnrnpd, Zfp36l2, Calr, Cdc42, Ctsh, Dhx9, Dnajc1, E2f1, Eif4ebp1, Eif4ebp2, Eif4g2, Drosha, Fech, Gnb2l1, Hspd1, Mapkapk2, Mdm2, Mt3, Mvk, Ppp1r15a, Nck1, Npm1, Pim2, Prkca, Pa2g4, Plk1, Ppp1ca, Pten, Ptk2b, Rbm4, Rgs2, R…
GO:0010498	proteasomal protein catabolic process	3.07989e-12	11.5115	1.09941e-10	1.13502	3.11123	enriched	154	79	88086.5	211770, 17131, 19165, 22393, 56468, 76454, 11651, 11797, 12488, 12795, 13194, 14629, 14694, 14775, 17246, 18521, 18817, 19164, 19211, 19358, 19359, 19822, 20423, 21402, 22196, 22210, 22213, 22218, 22225, 22644, 23802, 24105, 26931, 26965, 27362, 27373, 30839, 50754, 52206, 53312, 56150, 56424, 56438, 56812, 58801, 59025, 66105, 66861, 66967, 67141, 67819, 67903, 68431, 68612, 71472, 71999, 74126,…	Trib1, Smad7, Psen2, Wfs1, Socs5, Fbxo31, Akt1, Birc2, Cd2ap, Plk3, Ddb1, Gclc, Gnb2l1, Gpx1, Mdm2, Pcbp2, Plk1, Psen1, Pten, Rad23a, Rad23b, Rnf4, Shh, Skp1a, Ube2i, Ube2b, Ube2g2, Sumo1, Usp5, Rnf103, Amfr, Rbck1, Ppp2r5c, Cul1, Dnajb9, Csnk1e, Fbxw5, Fbxw7, Anapc4, Nub1, Mad2l1, Stub1, Rbx1, Dnajb2, Pmaip1, Usp14, Ube2d3, Dnajc10, Edem3, Fbxo5, Derl1, Gipc1, Fbxl15, Ube2c, Usp19, Fbxo22, Syvn1…
GO:0044087	regulation of cellular component biogenesis	3.51954e-12	11.4535	1.24523e-10	0.78551	2.19352	enriched	329	144	127829	22349, 13836, 16007, 16590, 21405, 22334, 22339, 54343, 74117, 227753, 11538, 11826, 12162, 12345, 12912, 13845, 14083, 15378, 15511, 16885, 17909, 17974, 18753, 18762, 19271, 20971, 21812, 22418, 56226, 56699, 58235, 71902, 107351, 211673, 229722, 277360, 381280, 11482, 11518, 11789, 11845, 11848, 11867, 12125, 12340, 12484, 12540, 12576, 13383, 13590, 13685, 13835, 14026, 14063, 14084, 14228, 1…	Vil1, Epha2, Cyr61, Kit, Hnf1a, Vdac2, Vegfa, Atf7ip, Actr3, Gsn, Adnp, Aqp1, Bmp7, Capzb, Creb1, Ephb3, Ptk2, Hnf4a, Hspa1b, Limk1, Myo10, Nck2, Prkcd, Prkcz, Ptprj, Sdc4, Tgfbr1, Wnt5a, Espn, Cdc42ep4, Pvrl1, Cand1, Kank1, Arfgef1, 5330417C22Rik, Prex1, Hjurp, Acvrl1, Add1, Apc, Arf6, Rhoa, Arpc1b, Bcl2l11, Capza1, Cd24a, Cdc42, Cdkn1b, Dlg1, Lefty1, Eif4ebp1, Epha1, Evl, F2rl1, Faf1, Fkbp4, Fm…
GO:0001932	regulation of protein phosphorylation	6.36968e-12	11.1959	2.23386e-10	0.54534	1.7252	enriched	713	269	105331	12702, 16362, 15205, 18590, 211770, 12006, 23882, 26941, 83383, 13636, 14456, 16007, 16590, 19882, 22339, 26397, 114716, 11538, 11652, 11804, 12162, 12703, 12988, 14083, 14184, 14339, 14367, 14388, 14828, 15378, 15574, 16332, 17131, 17873, 18591, 18708, 18712, 18753, 18762, 19085, 19165, 19271, 20971, 21812, 22032, 22418, 22436, 24063, 26365, 26457, 53859, 55948, 56468, 56508, 56692, 56706, 58805…	Socs3, Irf1, Hes1, Pdgfa, Trib1, Axin2, Gadd45g, Slc9a3r1, Tfap4, Efna1, Gas6, Cyr61, Kit, Mst1r, Vegfa, Map2k3, Spred2, Adnp, Akt2, Aplp2, Bmp7, Socs1, Csk, Ptk2, Fgfr3, Aktip, Fzd5, Gab1, Hspa5, Hnf4a, Hus1, Inppl1, Smad7, Gadd45b, Pdgfb, Pik3r1, Pim1, Prkcd, Prkcz, Prkar1b, Psen2, Ptprj, Sdc4, Tgfbr1, Traf4, Wnt5a, Xdh, Spry1, Ceacam1, Slc27a1, Map3k14, Sfn, Socs5, Rapgef4, Lamtor3, Ccnl1, Mlx…
GO:0030029	actin filament-based process	8.74845e-12	11.0581	3.04142e-10	0.709459	2.03289	enriched	394	166	129993	211401, 16691, 242687, 18590, 107684, 17886, 22349, 26941, 109711, 140580, 12704, 16590, 57342, 60595, 65970, 74117, 93742, 227753, 319565, 11465, 11826, 12345, 12927, 14107, 16332, 16669, 16885, 17974, 18591, 18595, 18753, 18762, 20411, 20971, 22323, 27428, 54357, 56226, 56431, 67074, 67199, 70435, 71960, 100169, 107351, 109270, 109934, 114774, 171580, 211673, 217124, 232227, 245049, 277360, 360…	Mtss1, Krt8, Wasf2, Pdgfa, Coro2a, Myh9, Vil1, Slc9a3r1, Actn1, Elmo1, Cit, Kit, Parva, Actn4, Lima1, Actr3, Pard3, Gsn, Syne2, Actg1, Aqp1, Capzb, Bcar1, Fat1, Inppl1, Krt19, Limk1, Nck2, Pdgfb, Pdgfra, Prkcd, Prkcz, Sorbs1, Sdc4, Vasp, Shroom3, Epb4.1l4b, Espn, Dstn, Mon2, Pfdn1, Inf2, Myh14, Phactr4, Kank1, Prr5, Abr, Pawr, Mical1, Arfgef1, Ppp1r9b, Iqsec1, Myrip, Prex1, Myo18a, Abl1, Acta1, A…
GO:0051649	establishment of localization in cell	1.32353e-11	10.8783	4.56161e-10	0.409365	1.50586	enriched	1328	453	99323.1	320790, 15376, 67095, 15205, 12006, 12894, 13615, 17886, 18951, 22631, 12051, 13660, 14456, 16190, 16480, 16553, 16590, 18797, 19055, 21405, 22228, 27376, 93742, 208943, 223775, 319565, 11778, 11826, 11865, 12048, 12286, 12591, 12912, 12988, 13138, 13666, 14083, 14339, 15251, 15378, 16535, 16905, 17341, 18035, 18708, 18762, 18799, 19015, 19294, 19340, 19664, 20054, 20312, 20666, 20677, 21812, 223…	Chd7, Foxa2, Trak1, Hes1, Axin2, Cpt1a, Edn2, Myh9, Sept5, Ywhaz, Bcl3, Ehd1, Gas6, Il4ra, Jup, Kif13a, Kit, Plcb3, Ppp3ca, Hnf1a, Ucp2, Slc25a10, Pard3, Myo5c, Pim3, Syne2, Ap3s2, Aqp1, Arntl, Bcl2l1, Cacna1a, Cdx2, Creb1, Csk, Dag1, Eif2ak3, Ptk2, Aktip, Hif1a, Hnf4a, Kcnq1, Lmna, Bhlha15, Nfkbia, Pik3r1, Prkcz, Plcd1, Ppard, Pvrl2, Rab3d, Rbpj, Rps15, Cx3cl1, Sox11, Sox4, Tgfbr1, Wfs1, Wnt5a, …
GO:0051726	regulation of cell cycle	1.59679e-11	10.7968	5.45639e-10	0.595185	1.81337	enriched	565	218	94382.8	16362, 83560, 59126, 12006, 23882, 83383, 13164, 17869, 218294, 223775, 242705, 12048, 12162, 14184, 15378, 15481, 15574, 15902, 15903, 17428, 17873, 18124, 18591, 18712, 19290, 19401, 20112, 20677, 22393, 22418, 26416, 55948, 56706, 58805, 71059, 76454, 80748, 100169, 104418, 107586, 330177, 11350, 11651, 11787, 11789, 11797, 11799, 11848, 11852, 12015, 12125, 12190, 12317, 12366, 12367, 12387, …	Irf1, Tex14, Nek6, Axin2, Gadd45g, Tfap4, Dazl, Myc, Cdc14b, Pim3, E2f2, Bcl2l1, Bmp7, Fgfr3, Hnf4a, Hspa8, Hus1, Id2, Id3, Mnt, Gadd45b, Nr4a3, Pdgfb, Pim1, Pura, Rara, Rps6ka2, Sox4, Wfs1, Wnt5a, Mapk14, Sfn, Ccnl1, Mlxipl, Hexim2, Fbxo31, BC004004, Phactr4, Dgkz, Ovol2, Taok3, Abl1, Akt1, Apbb2, Apc, Birc2, Birc5, Rhoa, Rhob, Bad, Bcl2l11, Brca2, Calr, Casp2, Casp3, Ctnnb1, Ccna2, Ccnd1, Ccnd3…
GO:0018193	peptidyl-amino acid modification	1.98491e-11	10.7023	6.72514e-10	0.583658	1.79258	enriched	584	224	100441	16362, 13844, 15205, 18590, 59126, 26415, 268936, 13636, 14456, 16590, 22339, 76901, 108148, 114716, 269424, 11538, 11652, 12162, 12305, 12703, 14083, 14184, 15378, 16451, 17131, 17978, 18451, 18591, 18595, 18599, 18753, 18762, 19165, 19340, 20112, 20677, 21812, 22418, 26416, 56468, 58805, 67956, 69181, 76719, 80794, 102414, 102626, 208043, 208727, 382207, 11308, 11350, 11477, 11479, 11539, 11651…	Irf1, Ephb2, Hes1, Pdgfa, Nek6, Mapk13, Brpf3, Efna1, Gas6, Kit, Vegfa, Phf15, Galnt2, Spred2, Phf17, Adnp, Akt2, Bmp7, Ddr1, Socs1, Ptk2, Fgfr3, Hnf4a, Jak1, Smad7, Ncoa2, P4ha1, Pdgfb, Pdgfra, Padi1, Prkcd, Prkcz, Psen2, Rab3d, Rps6ka2, Sox4, Tgfbr1, Wnt5a, Mapk14, Socs5, Mlxipl, Setd8, Dyrk2, Kansl1, Cblc, Clk3, Mapkapk3, Setd1b, Hdac4, Phf16, Abi1, Abl1, Acvr1, Acvr1b, Adora1, Akt1, Apoa1, Bd…
GO:0045944	positive regulation of transcription from RNA polymerase II promoter	3.12697e-11	10.5049	1.03639e-09	0.527336	1.69441	enriched	716	268	118480	12227, 12398, 15376, 16362, 22761, 15205, 18019, 18029, 20111, 433586, 13496, 13710, 16600, 17207, 231507, 329934, 12051, 12396, 12606, 16007, 16480, 17132, 17863, 17869, 18109, 19055, 21405, 21676, 21685, 22339, 22415, 23872, 30051, 50794, 57783, 58208, 72475, 97165, 268903, 382056, 11652, 11865, 12162, 12912, 13666, 14281, 14367, 14463, 15251, 15378, 16147, 16478, 16905, 17341, 17974, 17978, 18…	Btg2, Cbfa2t3, Foxa2, Irf1, Zfpm1, Hes1, Nfatc2, Nfic, Rps6ka1, Maml3, Arid3a, Elf3, Klf4, Mcf2l, Plac8, Foxo6, Bcl3, Cbfa2t2, Cebpa, Cyr61, Jup, Maf, Myb, Myc, Mycn, Ppp3ca, Hnf1a, Tead1, Tef, Vegfa, Wnt3, Ets2, Spdef, Klf13, Tnip1, Bcl11b, Ssbp3, Hmgb2, Nrip1, Crtc1, Akt2, Arntl, Bmp7, Creb1, Eif2ak3, Fos, Fzd5, Gata4, Hif1a, Hnf4a, Ihh, Jund, Lmna, Bhlha15, Nck2, Ncoa2, Nfkbia, Nr4a3, Pik3r1, …
GO:0043254	regulation of protein complex assembly	3.14647e-11	10.5022	1.03639e-09	0.983827	2.67467	enriched	186	91	98837.2	22349, 21405, 22334, 22339, 54343, 74117, 227753, 12345, 12912, 17974, 18753, 18762, 71902, 107351, 211673, 277360, 381280, 11518, 11789, 11845, 11848, 11867, 12125, 12340, 12484, 12540, 12576, 13383, 13590, 13685, 14026, 14084, 14228, 14260, 14694, 14784, 15289, 16765, 16911, 17130, 17973, 18643, 19042, 19219, 19229, 19230, 19240, 19241, 19822, 20393, 20740, 20742, 20779, 20807, 20910, 21833, 22…	Vil1, Hnf1a, Vdac2, Vegfa, Atf7ip, Actr3, Gsn, Capzb, Creb1, Nck2, Prkcd, Prkcz, Cand1, Kank1, Arfgef1, Prex1, Hjurp, Add1, Apc, Arf6, Rhoa, Arpc1b, Bcl2l11, Capza1, Cd24a, Cdc42, Cdkn1b, Dlg1, Lefty1, Eif4ebp1, Evl, Faf1, Fkbp4, Fmn1, Gnb2l1, Grb2, Hmgb1, Stmn1, Lmo4, Smad6, Nck1, Pfn1, Ppm1a, Ptger4, Ptk2b, Twf1, Tmsb10, Tmsb4x, Rnf4, Sgk1, Spna2, Spnb2, Src, Srf, Stxbp1, Thra, Tpm1, Sumo1, Twf…
GO:0031329	regulation of cellular catabolic process	3.1485e-11	10.5019	1.03639e-09	0.631136	1.87974	enriched	481	192	117679	12227, 211770, 12006, 12894, 50780, 13836, 74747, 110351, 217835, 244668, 347722, 380711, 11652, 13845, 14083, 14463, 15251, 17131, 18753, 19013, 19165, 19341, 24063, 52850, 54610, 56468, 56690, 58805, 66251, 66691, 71729, 73158, 74244, 109270, 109934, 208727, 211673, 229722, 230972, 100504663, 11651, 11816, 11855, 12053, 12421, 12795, 12928, 13167, 13645, 13835, 13838, 14270, 14569, 14629, 14694…	Btg2, Trib1, Axin2, Cpt1a, Rgs3, Epha2, Ddit4, Rap1gap, Rin3, Sipa1l2, Agap1, Rap1gap2, Akt2, Ephb3, Ptk2, Gata4, Hif1a, Smad7, Prkcd, Ppara, Psen2, Rab4a, Spry1, Sgsm1, Tbc1d8, Socs5, Mlycd, Mlxipl, Arfgap3, Gapvd1, Rgs12, Larp1, Atg7, Prr5, Abr, Hdac4, Arfgef1, 5330417C22Rik, Arhgef16, Atg14, Akt1, Apoe, Arhgap5, Bcl6, Rb1cc1, Plk3, Crk, Dbi, Egf, Epha1, Epha4, Srgap2, Gdi2, Gclc, Gnb2l1, Gpld1…
GO:0016570	histone modification	3.16257e-11	10.5	1.03639e-09	0.806794	2.24071	enriched	282	124	87227.9	56353, 16468, 268936, 14049, 17863, 76901, 216850, 223775, 269424, 338523, 17978, 67956, 76719, 116848, 208043, 208727, 382207, 12190, 12593, 12649, 13016, 13486, 13626, 13831, 14055, 14056, 14582, 15182, 15184, 15364, 16825, 17192, 17257, 17751, 17977, 17979, 18193, 18519, 18676, 18750, 19712, 19763, 20174, 20185, 20586, 20787, 21402, 21761, 22209, 22210, 22385, 22658, 23942, 26409, 26419, 30941…	Rybp, Jarid2, Brpf3, Eya2, Myb, Phf15, Kdm6b, Pim3, Phf17, Jhdm1d, Ncoa2, Setd8, Kansl1, Baz2a, Setd1b, Hdac4, Phf16, Brca2, Cdyl, Chek1, Ctbp1, Dr1, Eed, Epc1, Ezh1, Ezh2, Gfi1b, Hdac2, Hdac5, Hmga2, Ldb1, Mbd3, Mecp2, Mt3, Ncoa1, Ncoa3, Nsd1, Kat2b, Phf2, Prkca, Rest, Ring1, Ruvbl2, Ncor1, Smarca4, Srebf1, Skp1a, Morf4l1, Ube2a, Ube2b, Baz1b, Pcgf2, Mta2, Map3k7, Mapk8, Usp21, Suz12, Setd3, Mys…
GO:0001701	in utero embryonic development	3.22298e-11	10.4917	1.0476e-09	0.738121	2.092	enriched	342	144	111485	320790, 12702, 15376, 16691, 20602, 15205, 13388, 13710, 17886, 12606, 16007, 17133, 17863, 21405, 22339, 50785, 252973, 11931, 12048, 12334, 12591, 13716, 14367, 14388, 14415, 14463, 15200, 15251, 16147, 16669, 17158, 18591, 18595, 18799, 19664, 20683, 20732, 21812, 21872, 56305, 71602, 107586, 380993, 11477, 11479, 11482, 11487, 11518, 11535, 11651, 11702, 12125, 12142, 12166, 12190, 12211, 123…	Chd7, Socs3, Foxa2, Krt8, Ncor2, Hes1, Dll1, Elf3, Myh9, Cebpa, Cyr61, Maff, Myb, Hnf1a, Vegfa, Hs6st1, Grhl2, Atp1b1, Bcl2l1, Capn2, Cdx2, Ell, Fzd5, Gab1, Gad1, Gata4, Hbegf, Hif1a, Ihh, Krt19, Man2a1, Pdgfb, Pdgfra, Plcd1, Rbpj, Sp1, Spint1, Tgfbr1, Tjp1, Pitpnb, Myo1e, Ovol2, Zfat, Acvr1, Acvr1b, Acvrl1, Adam10, Add1, Adm, Akt1, Amd1, Bcl2l11, Prdm1, Bmpr1a, Brca2, Birc6, Ctnnb1, Runx1, Cdh1,…
GO:0007243	intracellular protein kinase cascade	5.48644e-11	10.2607	1.76893e-09	0.524764	1.69006	enriched	706	262	113432	12702, 16362, 15205, 15901, 18590, 20111, 59126, 211770, 16600, 26415, 26941, 12051, 13836, 14456, 16007, 16590, 16706, 17347, 17869, 19882, 22339, 26397, 57783, 75607, 211652, 240752, 11652, 11677, 12703, 12988, 13138, 14083, 14184, 14367, 14388, 15200, 15378, 16451, 18035, 18591, 18595, 18753, 18762, 19060, 19271, 20112, 20361, 20846, 21812, 22032, 22418, 22436, 23984, 24063, 26416, 26564, 5385…	Socs3, Irf1, Hes1, Id1, Pdgfa, Rps6ka1, Nek6, Trib1, Klf4, Mapk13, Slc9a3r1, Bcl3, Epha2, Gas6, Cyr61, Kit, Ksr1, Mknk2, Myc, Mst1r, Vegfa, Map2k3, Tnip1, Wnk2, Wwc1, Pik3c2b, Akt2, Akr1b3, Socs1, Csk, Dag1, Ptk2, Fgfr3, Fzd5, Gab1, Hbegf, Hnf4a, Jak1, Nfkbia, Pdgfb, Pdgfra, Prkcd, Prkcz, Ppp5c, Ptprj, Rps6ka2, Sema7a, Stat1, Tgfbr1, Traf4, Wnt5a, Xdh, Pde10a, Spry1, Mapk14, Ror2, Map3k14, Socs5,…
GO:0031400	negative regulation of protein modification process	6.262e-11	10.2033	2.00284e-09	0.833382	2.30109	enriched	255	114	88629.8	16362, 211770, 16468, 23882, 83383, 114716, 12162, 12703, 15378, 16332, 16885, 17131, 17873, 18753, 18762, 19165, 19271, 20677, 22436, 24063, 56468, 58805, 66259, 71059, 80794, 97998, 171580, 240672, 319520, 11350, 11640, 11651, 11789, 11793, 11816, 12062, 12367, 12575, 12576, 12579, 12581, 13016, 13197, 13835, 14225, 14582, 14629, 14694, 15170, 15259, 15357, 15587, 16476, 16973, 17096, 17130, 17…	Irf1, Trib1, Jarid2, Gadd45g, Tfap4, Spred2, Bmp7, Socs1, Hnf4a, Inppl1, Limk1, Smad7, Gadd45b, Prkcd, Prkcz, Psen2, Ptprj, Sox4, Xdh, Spry1, Socs5, Mlxipl, Camk2n1, Hexim2, Cblc, Deptor, Mical1, Dusp5, Dusp4, Abl1, Akap1, Akt1, Apc, Atg5, Apoe, Bdkrb2, Casp3, Cdkn1a, Cdkn1b, Cdkn2b, Cdkn2d, Ctbp1, Gadd45a, Epha1, Fkbp1a, Gfi1b, Gclc, Gnb2l1, Ptpn6, Hipk3, Hmgcr, Hyal2, Jun, Lrp5, Lyn, Smad6, Mec…
GO:0016569	covalent chromatin modification	8.17902e-11	10.0873	2.59522e-09	0.782588	2.18712	enriched	288	125	86552.9	56353, 16468, 268936, 14049, 17863, 76901, 216850, 223775, 269424, 338523, 17978, 67956, 76719, 116848, 208043, 208727, 382207, 11810, 12190, 12593, 12649, 13016, 13486, 13626, 13831, 14055, 14056, 14582, 15182, 15184, 15364, 16825, 17192, 17257, 17751, 17977, 17979, 18193, 18519, 18676, 18750, 19712, 19763, 20174, 20185, 20586, 20787, 21402, 21761, 22209, 22210, 22385, 22658, 23942, 26409, 26419…	Rybp, Jarid2, Brpf3, Eya2, Myb, Phf15, Kdm6b, Pim3, Phf17, Jhdm1d, Ncoa2, Setd8, Kansl1, Baz2a, Setd1b, Hdac4, Phf16, Apobec1, Brca2, Cdyl, Chek1, Ctbp1, Dr1, Eed, Epc1, Ezh1, Ezh2, Gfi1b, Hdac2, Hdac5, Hmga2, Ldb1, Mbd3, Mecp2, Mt3, Ncoa1, Ncoa3, Nsd1, Kat2b, Phf2, Prkca, Rest, Ring1, Ruvbl2, Ncor1, Smarca4, Srebf1, Skp1a, Morf4l1, Ube2a, Ube2b, Baz1b, Pcgf2, Mta2, Map3k7, Mapk8, Usp21, Suz12, S…
GO:0030036	actin cytoskeleton organization	1.28121e-10	9.89238	4.03328e-09	0.690709	1.99513	enriched	369	154	128912	211401, 16691, 242687, 18590, 107684, 17886, 22349, 26941, 109711, 140580, 12704, 16590, 57342, 60595, 65970, 74117, 227753, 11465, 11826, 12345, 12927, 14107, 16332, 16669, 16885, 17974, 18591, 18595, 18753, 18762, 20411, 20971, 22323, 27428, 54357, 56226, 56431, 67074, 67199, 70435, 100169, 107351, 109270, 109934, 114774, 171580, 211673, 217124, 232227, 277360, 360013, 11350, 11459, 11518, 1184…	Mtss1, Krt8, Wasf2, Pdgfa, Coro2a, Myh9, Vil1, Slc9a3r1, Actn1, Elmo1, Cit, Kit, Parva, Actn4, Lima1, Actr3, Gsn, Actg1, Aqp1, Capzb, Bcar1, Fat1, Inppl1, Krt19, Limk1, Nck2, Pdgfb, Pdgfra, Prkcd, Prkcz, Sorbs1, Sdc4, Vasp, Shroom3, Epb4.1l4b, Espn, Dstn, Mon2, Pfdn1, Inf2, Phactr4, Kank1, Prr5, Abr, Pawr, Mical1, Arfgef1, Ppp1r9b, Iqsec1, Prex1, Myo18a, Abl1, Acta1, Add1, Arf6, Rhoa, Arpc1b, Bcl…
GO:0071900	regulation of protein serine/threonine kinase activity	1.50553e-10	9.82231	4.70242e-09	0.768292	2.15608	enriched	291	126	103477	18590, 211770, 83383, 13636, 16590, 19882, 22339, 26397, 114716, 12162, 12988, 14367, 14388, 16332, 18591, 18712, 18753, 19271, 22418, 24063, 26365, 26457, 55948, 56706, 70834, 71059, 80794, 99470, 240354, 240672, 319520, 330177, 11350, 11651, 11789, 11816, 12367, 12428, 12443, 12445, 12484, 12520, 12575, 12576, 12579, 12581, 13645, 13838, 14081, 14366, 14600, 14745, 15170, 15259, 15357, 15516, 1…	Pdgfa, Trib1, Tfap4, Efna1, Kit, Mst1r, Vegfa, Map2k3, Spred2, Bmp7, Csk, Fzd5, Gab1, Inppl1, Pdgfb, Pim1, Prkcd, Ptprj, Wnt5a, Spry1, Ceacam1, Slc27a1, Sfn, Ccnl1, Spag9, Hexim2, Cblc, Magi3, Malt1, Dusp5, Dusp4, Taok3, Abl1, Akt1, Apc, Apoe, Casp3, Ccna2, Ccnd1, Ccnd3, Cd24a, Cd81, Cdkn1a, Cdkn1b, Cdkn2b, Cdkn2d, Egf, Epha4, Acsl1, Fzd4, Ghr, Lpar1, Ptpn6, Hipk3, Hmgcr, Hsp90ab1, Hyal2, Lmnb1, …
GO:0032269	negative regulation of cellular protein metabolic process	1.82445e-10	9.73887	5.65439e-09	0.71201	2.03808	enriched	340	141	83496.5	16362, 211770, 16468, 23882, 83383, 114716, 12162, 12703, 13666, 14786, 15378, 16332, 16885, 17131, 17873, 18708, 18753, 18762, 19165, 19271, 19401, 20677, 22436, 24063, 27058, 56468, 58805, 66259, 71059, 80794, 97998, 171580, 240672, 319520, 11350, 11640, 11651, 11789, 11793, 11816, 12062, 12317, 12367, 12575, 12576, 12579, 12581, 13016, 13197, 13685, 13688, 13835, 14225, 14582, 14629, 14694, 15…	Irf1, Trib1, Jarid2, Gadd45g, Tfap4, Spred2, Bmp7, Socs1, Eif2ak3, Grb7, Hnf4a, Inppl1, Limk1, Smad7, Gadd45b, Pik3r1, Prkcd, Prkcz, Psen2, Ptprj, Rara, Sox4, Xdh, Spry1, Srp9, Socs5, Mlxipl, Camk2n1, Hexim2, Cblc, Deptor, Mical1, Dusp5, Dusp4, Abl1, Akap1, Akt1, Apc, Atg5, Apoe, Bdkrb2, Calr, Casp3, Cdkn1a, Cdkn1b, Cdkn2b, Cdkn2d, Ctbp1, Gadd45a, Eif4ebp1, Eif4ebp2, Epha1, Fkbp1a, Gfi1b, Gclc, G…
GO:0031396	regulation of protein ubiquitination	2.82961e-10	9.54827	8.70213e-09	1.25947	3.52355	enriched	103	57	75780.2	211770, 64209, 218294, 14083, 14184, 14828, 16885, 17131, 19165, 20677, 21812, 22393, 74244, 11793, 12042, 13163, 13645, 14155, 14225, 14629, 18230, 18817, 19164, 19211, 19229, 20439, 21929, 26420, 50754, 55982, 56085, 56150, 56289, 56424, 56812, 65113, 66647, 67141, 67245, 67490, 68943, 69237, 71999, 75141, 75841, 76273, 77891, 80750, 93765, 106052, 106759, 192656, 216080, 216869, 217379, 227693…	Trib1, Herpud1, Cdc14b, Ptk2, Fgfr3, Hspa5, Limk1, Smad7, Psen2, Sox4, Tgfbr1, Wfs1, Atg7, Atg5, Bcl10, Daxx, Egf, Fem1b, Fkbp1a, Gclc, Nxn, Plk1, Psen1, Pten, Ptk2b, Siah2, Tnfaip3, Mapk9, Fbxw7, Paxip1, Ubqln1, Mad2l1, Rassf1, Stub1, Dnajb2, Ndfip1, Ndnl2, Fbxo5, Peli1, 1810074P20Rik, Pink1, Gtpbp4, Fbxo22, Rasd2, Rnf139, Ndfip2, Ube2s, N4bp1, Ube2n, Fbxo4, Ticam1, Ripk2, Ube2d1, Arrb2, Ubxn2a,…
GO:0051247	positive regulation of protein metabolic process	2.93997e-10	9.53166	8.93894e-09	0.506804	1.65998	enriched	700	258	102233	16362, 22761, 15205, 18590, 211770, 12006, 16468, 16600, 23882, 12051, 13164, 13636, 14456, 16007, 16590, 17863, 19882, 22339, 26397, 218294, 11538, 11652, 12162, 12696, 12988, 14083, 14184, 14339, 14367, 14388, 14828, 17131, 17873, 18035, 18591, 18708, 18712, 18753, 18762, 19165, 20677, 20971, 21812, 22032, 22393, 22418, 26365, 26457, 53859, 56468, 56692, 59004, 70834, 74244, 99470, 208727, 2116…	Irf1, Zfpm1, Hes1, Pdgfa, Trib1, Axin2, Jarid2, Klf4, Gadd45g, Bcl3, Dazl, Efna1, Gas6, Cyr61, Kit, Myb, Mst1r, Vegfa, Map2k3, Cdc14b, Adnp, Akt2, Bmp7, Cirbp, Csk, Ptk2, Fgfr3, Aktip, Fzd5, Gab1, Hspa5, Smad7, Gadd45b, Nfkbia, Pdgfb, Pik3r1, Pim1, Prkcd, Prkcz, Psen2, Sox4, Sdc4, Tgfbr1, Traf4, Wfs1, Wnt5a, Ceacam1, Slc27a1, Map3k14, Socs5, Lamtor3, Pias4, Spag9, Atg7, Magi3, Hdac4, Arfgef1, Ppp…
GO:0006629	lipid metabolic process	2.95133e-10	9.52998	8.93894e-09	0.445333	1.56101	enriched	937	329	83012.5	320951, 11928, 18590, 70059, 12894, 13615, 16600, 257633, 12606, 16007, 16590, 16891, 18780, 18797, 21405, 56632, 58208, 71365, 74754, 269060, 11652, 11804, 12660, 12846, 12896, 12912, 13666, 14137, 14184, 15378, 15484, 15902, 16332, 16531, 17761, 18391, 18534, 18591, 18595, 18708, 18719, 18753, 18799, 18947, 19013, 19015, 20411, 20975, 26416, 26457, 26458, 50781, 50798, 56690, 58805, 58994, 6780…	Pisd, Atp1a1, Pdgfa, Degs2, Cpt1a, Edn2, Klf4, Acsf3, Cebpa, Cyr61, Kit, Lipg, Pla2g2a, Plcb3, Hnf1a, Sphk2, Bcl11b, Pdss2, Dhcr24, Dagla, Akt2, Aplp2, Chka, Comt, Cpt2, Creb1, Eif2ak3, Fdft1, Fgfr3, Hnf4a, Hsd11b2, Id2, Inppl1, Kcnma1, Mtap7, Sigmar1, Pck1, Pdgfb, Pdgfra, Pik3r1, Pip5k1b, Prkcd, Plcd1, Pnliprp2, Ppara, Ppard, Sorbs1, Synj2, Mapk14, Slc27a1, Slc27a2, Dkk3, Gne, Mlycd, Mlxipl, Smp…
GO:1901136	carbohydrate derivative catabolic process	3.53934e-10	9.45108	1.06342e-08	0.501254	1.65079	enriched	712	260	106539	11928, 14687, 12006, 17886, 50780, 13430, 13660, 13836, 74754, 110351, 217835, 244668, 347722, 380711, 11652, 11931, 11981, 13845, 14672, 15481, 18753, 18947, 19165, 19341, 19704, 24063, 50773, 52850, 53313, 54610, 56199, 56325, 66251, 66691, 67848, 68038, 71602, 71729, 72269, 73710, 74335, 93762, 109270, 109934, 211673, 224088, 230972, 11304, 11566, 11810, 11848, 11855, 11891, 11933, 11938, 1194…	Atp1a1, Gnaz, Axin2, Myh9, Rgs3, Dnm2, Ehd1, Epha2, Dhcr24, Rap1gap, Rin3, Sipa1l2, Agap1, Rap1gap2, Akt2, Atp1b1, Atp9a, Ephb3, Gna11, Hspa8, Prkcd, Pnliprp2, Psen2, Rab4a, Upf1, Spry1, Nt5c, Sgsm1, Atp2a3, Tbc1d8, Abcb10, Abcb9, Arfgap3, Gapvd1, Ddx55, Chid1, Myo1e, Rgs12, Cda, Tubb2b, Xrcc3, Smarca5, Prr5, Abr, Arfgef1, Atp13a3, Arhgef16, Abca4, Adss, Apobec1, Rhoa, Arhgap5, Rab27a, Atp1b3, At…
GO:0055086	nucleobase-containing small molecule metabolic process	3.56423e-10	9.44803	1.06342e-08	0.421988	1.52499	enriched	1051	362	101549	11928, 14687, 12006, 17886, 50780, 13430, 13660, 13836, 50493, 100198, 110351, 217835, 244668, 347722, 380711, 11515, 11538, 11637, 11652, 11826, 11931, 11981, 13845, 14672, 14915, 14917, 15481, 16828, 17448, 17970, 19227, 19341, 19704, 19895, 20135, 22169, 22418, 22436, 23971, 23984, 24063, 50773, 50798, 52850, 53313, 54610, 56199, 56325, 66251, 66691, 67848, 71602, 71729, 72269, 73710, 74335, 9…	Atp1a1, Gnaz, Axin2, Myh9, Rgs3, Dnm2, Ehd1, Epha2, Txnrd1, H6pd, Rap1gap, Rin3, Sipa1l2, Agap1, Rap1gap2, Adcy9, Adnp, Ak2, Akt2, Aqp1, Atp1b1, Atp9a, Ephb3, Gna11, Guca2a, Gucy2c, Hspa8, Ldha, Mdh2, Ncf2, Pthlh, Rab4a, Upf1, Rpia, Rrm2, Cmpk2, Wnt5a, Xdh, Papss1, Pde10a, Spry1, Nt5c, Gne, Sgsm1, Atp2a3, Tbc1d8, Abcb10, Abcb9, Arfgap3, Gapvd1, Ddx55, Myo1e, Rgs12, Cda, Tubb2b, Xrcc3, Entpd7, Sma…
GO:0006753	nucleoside phosphate metabolic process	7.14491e-10	9.146	2.10611e-08	0.422535	1.52582	enriched	1009	348	102356	11928, 14687, 12006, 17886, 50780, 13430, 13660, 13836, 50493, 100198, 110351, 217835, 244668, 347722, 380711, 11515, 11538, 11637, 11652, 11826, 11931, 11981, 13845, 14672, 14915, 14917, 15481, 16828, 17448, 17970, 19227, 19341, 19704, 19895, 20135, 22169, 22418, 23971, 23984, 24063, 50773, 50798, 52850, 53313, 54610, 56199, 56325, 66251, 66691, 67848, 71602, 71729, 72269, 73710, 74335, 93685, 9…	Atp1a1, Gnaz, Axin2, Myh9, Rgs3, Dnm2, Ehd1, Epha2, Txnrd1, H6pd, Rap1gap, Rin3, Sipa1l2, Agap1, Rap1gap2, Adcy9, Adnp, Ak2, Akt2, Aqp1, Atp1b1, Atp9a, Ephb3, Gna11, Guca2a, Gucy2c, Hspa8, Ldha, Mdh2, Ncf2, Pthlh, Rab4a, Upf1, Rpia, Rrm2, Cmpk2, Wnt5a, Papss1, Pde10a, Spry1, Nt5c, Gne, Sgsm1, Atp2a3, Tbc1d8, Abcb10, Abcb9, Arfgap3, Gapvd1, Ddx55, Myo1e, Rgs12, Cda, Tubb2b, Xrcc3, Entpd7, Smarca5,…
GO:0007167	enzyme linked receptor protein signaling pathway	7.16435e-10	9.14482	2.10611e-08	0.545457	1.7254	enriched	568	216	128352	12702, 13844, 15205, 15901, 18590, 20383, 22349, 26941, 329934, 13636, 13836, 13846, 14456, 16007, 16590, 19882, 20662, 21405, 22339, 56436, 58250, 11652, 11804, 12162, 12305, 12703, 12912, 12927, 13666, 13845, 14083, 14181, 14184, 14281, 14388, 14463, 14828, 15200, 15251, 15378, 16332, 16451, 17131, 18591, 18595, 18708, 18753, 18762, 19165, 19271, 19281, 20411, 20666, 21812, 21844, 22418, 22436,…	Socs3, Ephb2, Hes1, Id1, Pdgfa, Srsf3, Vil1, Slc9a3r1, Foxo6, Efna1, Epha2, Ephb4, Gas6, Cyr61, Kit, Mst1r, Sos1, Hnf1a, Vegfa, Adrm1, Chst11, Akt2, Aplp2, Bmp7, Ddr1, Socs1, Creb1, Bcar1, Eif2ak3, Ephb3, Ptk2, Fgfbp1, Fgfr3, Fos, Gab1, Gata4, Hspa5, Hbegf, Hif1a, Hnf4a, Inppl1, Jak1, Smad7, Pdgfb, Pdgfra, Pik3r1, Prkcd, Prkcz, Psen2, Ptprj, Ptprt, Sorbs1, Sox11, Tgfbr1, Tiam1, Wnt5a, Xdh, Spry1,…
GO:0006457	protein folding	7.78231e-10	9.10889	2.26251e-08	1.03279	2.8089	enriched	145	68	40372.9	56709, 15481, 15511, 12017, 12317, 12330, 12461, 12462, 12464, 12465, 12468, 13002, 13418, 14225, 14227, 14228, 14229, 14232, 15505, 15510, 15516, 15519, 15526, 17713, 18087, 18415, 18637, 19386, 21454, 27362, 30795, 30931, 30933, 30934, 30935, 50527, 54673, 56351, 56354, 56424, 56445, 56812, 66114, 66326, 66861, 66917, 67466, 67838, 69387, 69408, 70225, 70604, 72429, 72726, 73075, 74330, 76299, …	Dnajb12, Hspa8, Hspa1b, Bag1, Calr, Canx, Cct2, Cct3, Cct4, Cct5, Cct7, Dnajc5, Dnajc1, Fkbp1a, Fkbp2, Fkbp4, Fkbp5, Fkbp8, Hsph1, Hspd1, Hsp90ab1, Hsp90aa1, Hspa9, Grpel1, Nktr, Hspa4l, Pfdn2, Ranbp2, Tcp1, Dnajb9, Fkbp3, Tor1a, Tor2a, Tor1b, Tor3a, Ero1l, Sh3glb1, Ptges3, Dnajc7, Stub1, Dnaja2, Dnajb2, Dnajc30, Dnajc5b, Dnajc10, Chordc1, Pdcl, Dnajb11, Dnajb13, Dnajc17, Ppil3, Dnajb14, Dnajc25,…
GO:0033673	negative regulation of kinase activity	7.80956e-10	9.10737	2.26251e-08	0.996694	2.70931	enriched	155	76	82706.6	15376, 211770, 23882, 83383, 114716, 12162, 12988, 16332, 17873, 18753, 19165, 19271, 24063, 56468, 66259, 71059, 80794, 97998, 226849, 240672, 319520, 11350, 11651, 11789, 11816, 12367, 12575, 12576, 12579, 12581, 13197, 13835, 14694, 15170, 15259, 15357, 15587, 16973, 17096, 18016, 18226, 18519, 18607, 18750, 18769, 18817, 19062, 19164, 19211, 19252, 19720, 19735, 20459, 21838, 21929, 22062, 24…	Foxa2, Trib1, Gadd45g, Tfap4, Spred2, Bmp7, Csk, Inppl1, Gadd45b, Prkcd, Psen2, Ptprj, Spry1, Socs5, Camk2n1, Hexim2, Cblc, Deptor, Ppp2r5a, Dusp5, Dusp4, Abl1, Akt1, Apc, Apoe, Casp3, Cdkn1a, Cdkn1b, Cdkn2b, Cdkn2d, Gadd45a, Epha1, Gnb2l1, Ptpn6, Hipk3, Hmgcr, Hyal2, Lrp5, Lyn, Nf2, Nup62, Kat2b, Pdpk1, Prkca, Pkig, Plk1, Inpp5k, Psen1, Pten, Dusp1, Trim27, Rgs2, Ptk6, Thy1, Tnfaip3, Trp73, Spry…
GO:0018205	peptidyl-lysine modification	1.08596e-09	8.96419	3.1235e-08	0.95893	2.6089	enriched	165	79	79304.1	268936, 76901, 269424, 17978, 20677, 67956, 76719, 208043, 208727, 382207, 12190, 12593, 12649, 13016, 13486, 13831, 14055, 14056, 14533, 16825, 17192, 17246, 17257, 17977, 17979, 18193, 18519, 18984, 20174, 20586, 21761, 21817, 22658, 26409, 52690, 54169, 55982, 56456, 57741, 64050, 64707, 66262, 66464, 66979, 67773, 69612, 73086, 74763, 75410, 75560, 75565, 76055, 77630, 77853, 78783, 94092, 10…	Brpf3, Phf15, Phf17, Ncoa2, Sox4, Setd8, Kansl1, Setd1b, Hdac4, Phf16, Brca2, Cdyl, Chek1, Ctbp1, Dr1, Epc1, Ezh1, Ezh2, Bloc1s1, Ldb1, Mbd3, Mdm2, Mecp2, Ncoa1, Ncoa3, Nsd1, Kat2b, Por, Ruvbl2, Smarca4, Morf4l1, Tgm2, Pcgf2, Map3k7, Setd3, Myst4, Paxip1, Actl6a, Noc2l, Yeats4, Suv39h2, Ing5, Taf12, Pole4, Kat8, Kansl2, Rps6ka5, Nat15, Wbp7, Ep400, Ccdc101, Mgea5, Prdm8, Msl2, Brpf1, Trim16, Dohh…
GO:0006886	intracellular protein transport	1.10299e-09	8.95743	3.14982e-08	0.570593	1.76932	enriched	504	191	95896.5	15205, 12006, 22631, 12051, 13660, 14456, 16480, 16553, 19055, 93742, 11778, 11865, 12988, 13138, 15378, 16905, 18035, 18708, 20677, 21812, 22393, 26356, 26416, 27058, 55948, 56722, 67025, 71648, 72183, 83671, 99889, 106039, 107351, 245049, 11539, 11640, 11651, 11735, 11764, 11765, 11773, 11891, 12021, 12053, 12166, 12317, 12484, 12492, 12540, 12550, 12575, 12631, 12953, 13645, 14084, 14369, 1523…	Hes1, Axin2, Ywhaz, Bcl3, Ehd1, Gas6, Jup, Kif13a, Ppp3ca, Pard3, Ap3s2, Arntl, Csk, Dag1, Hnf4a, Lmna, Nfkbia, Pik3r1, Sox4, Tgfbr1, Wfs1, Ing1, Mapk14, Srp9, Sfn, Litaf, Rpl11, Optn, Snx6, Sytl2, Arfip1, Gga1, Kank1, Myrip, Adora1, Akap1, Akt1, Ank3, Ap1b1, Ap1g1, Ap2m1, Rab27a, Bard1, Bcl6, Bmpr1a, Calr, Cd24a, Scarb2, Cdc42, Cdh1, Cdkn1a, Cfl1, Cry2, Egf, Faf1, Fzd7, Hgs, Hsp90ab1, Hsp90aa1, …
GO:0031401	positive regulation of protein modification process	1.14223e-09	8.94225	3.23874e-08	0.542365	1.72007	enriched	560	212	108931	15205, 18590, 211770, 12006, 16468, 23882, 13636, 14456, 16007, 16590, 17863, 19882, 22339, 26397, 218294, 11538, 11652, 12162, 12988, 14083, 14184, 14339, 14367, 14388, 14828, 17131, 17873, 18591, 18708, 18712, 18753, 18762, 20677, 20971, 21812, 22032, 22393, 22418, 26365, 26457, 53859, 56692, 59004, 70834, 74244, 99470, 208727, 211673, 226849, 234878, 240354, 330177, 11477, 11479, 11482, 11539,…	Hes1, Pdgfa, Trib1, Axin2, Jarid2, Gadd45g, Efna1, Gas6, Cyr61, Kit, Myb, Mst1r, Vegfa, Map2k3, Cdc14b, Adnp, Akt2, Bmp7, Csk, Ptk2, Fgfr3, Aktip, Fzd5, Gab1, Hspa5, Smad7, Gadd45b, Pdgfb, Pik3r1, Pim1, Prkcd, Prkcz, Sox4, Sdc4, Tgfbr1, Traf4, Wfs1, Wnt5a, Ceacam1, Slc27a1, Map3k14, Lamtor3, Pias4, Spag9, Atg7, Magi3, Hdac4, Arfgef1, Ppp2r5a, BC021891, Malt1, Taok3, Acvr1, Acvr1b, Acvrl1, Adora1,…
GO:0044270	cellular nitrogen compound catabolic process	1.78471e-09	8.74843	5.02485e-08	0.469759	1.59961	enriched	754	270	109357	11928, 14687, 12006, 17886, 50780, 13430, 13660, 13836, 71562, 110351, 217835, 244668, 347722, 380711, 11652, 11931, 11981, 13845, 14672, 15481, 17970, 19341, 19704, 22436, 23984, 24063, 50773, 52850, 53313, 54610, 56199, 56325, 66251, 66691, 67848, 71602, 71729, 72269, 73710, 74335, 93685, 93762, 109270, 109934, 211673, 224088, 230972, 11304, 11363, 11566, 11810, 11848, 11855, 11891, 11933, 1193…	Atp1a1, Gnaz, Axin2, Myh9, Rgs3, Dnm2, Ehd1, Epha2, Afmid, Rap1gap, Rin3, Sipa1l2, Agap1, Rap1gap2, Akt2, Atp1b1, Atp9a, Ephb3, Gna11, Hspa8, Ncf2, Rab4a, Upf1, Xdh, Pde10a, Spry1, Nt5c, Sgsm1, Atp2a3, Tbc1d8, Abcb10, Abcb9, Arfgap3, Gapvd1, Ddx55, Myo1e, Rgs12, Cda, Tubb2b, Xrcc3, Entpd7, Smarca5, Prr5, Abr, Arfgef1, Atp13a3, Arhgef16, Abca4, Acadl, Adss, Apobec1, Rhoa, Arhgap5, Rab27a, Atp1b3, …
GO:0008380	RNA splicing	1.94542e-09	8.71099	5.439e-08	0.798045	2.22119	enriched	238	100	85141.7	20383, 72289, 68592, 105559, 11652, 73666, 93686, 98758, 102414, 109095, 229279, 12747, 12748, 12750, 13046, 13207, 15381, 15382, 16549, 18148, 18458, 19134, 19653, 20227, 20382, 20462, 20658, 20815, 22185, 22380, 22608, 22668, 27370, 27756, 28000, 28035, 28088, 51796, 51810, 52897, 53379, 53607, 53817, 53861, 53975, 56009, 56190, 56403, 57317, 57905, 59013, 60532, 64340, 66055, 66078, 66585, 667…	Srsf3, Malat1, Syf2, Mbnl2, Akt2, Thoc3, Rbfox2, Hnrnpf, Clk3, Rbm15b, Hnrnpa3, Clk1, Clk2, Clk4, Celf1, Ddx5, Hnrnpc, Hnrnpa1, Khsrp, Npm1, Pabpc1, Prpf4b, Rbm4, Sart1, Srsf2, Tra2b, Son, Srpk1, U2af2, Wbp4, Ybx1, Sf1, Rps26, Lsm2, Prpf19, Usp39, D10Wsu52e, Srrm1, Hnrnpu, Rbfox3, Hnrnpa2b1, Snrpa, Ddx39b, Zranb2, Ddx20, Alyref2, Rbm38, Syncrip, Srsf4, Isy1, Hnrnph1, Wtap, Dhx38, 0610009D07Rik, T…
GO:0006974	response to DNA damage stimulus	2.0923e-09	8.67938	5.80904e-08	0.580502	1.78694	enriched	469	178	77243.9	12227, 18019, 59126, 12006, 83383, 329934, 12051, 14049, 17869, 22632, 67967, 97165, 101831, 114716, 218294, 225280, 15511, 15574, 18753, 19704, 20677, 22256, 26416, 55948, 66626, 67956, 69181, 69596, 69747, 74335, 76454, 93762, 104418, 193740, 330177, 11350, 11545, 11789, 12021, 12053, 12190, 12366, 12367, 12371, 12443, 12575, 12581, 12649, 12795, 12952, 12953, 13006, 13194, 13197, 13207, 13555,…	Btg2, Nfatc2, Nek6, Axin2, Tfap4, Foxo6, Bcl3, Eya2, Myc, Yy1, Pold3, Hmgb2, C230052I12Rik, Spred2, Cdc14b, Ino80c, Hspa1b, Hus1, Prkcd, Upf1, Sox4, Ung, Mapk14, Sfn, 5730403B10Rik, Setd8, Dyrk2, 2310035K24Rik, Zswim7, Xrcc3, Fbxo31, Smarca5, Dgkz, Hspa1a, Taok3, Abl1, Parp1, Apc, Bard1, Bcl6, Brca2, Casp2, Casp3, Casp9, Ccnd1, Cdkn1a, Cdkn2d, Chek1, Plk3, Cry1, Cry2, Smc3, Ddb1, Gadd45a, Ddx5, E…
GO:0008285	negative regulation of cell proliferation	2.14478e-09	8.66862	5.91368e-08	0.585958	1.79671	enriched	457	177	115159	211401, 12227, 15205, 211770, 12006, 16468, 16600, 26941, 83383, 329934, 12606, 14319, 17869, 18780, 21815, 50794, 58208, 74754, 75607, 12162, 12305, 12846, 12988, 14184, 14367, 15378, 15511, 15902, 16147, 16332, 18708, 19015, 19271, 19401, 19664, 20112, 20666, 20677, 20846, 21812, 22418, 22436, 24063, 26564, 55948, 67155, 107586, 114774, 116701, 208727, 11482, 11535, 11539, 11789, 11816, 11946, …	Mtss1, Btg2, Hes1, Trib1, Axin2, Jarid2, Klf4, Slc9a3r1, Tfap4, Foxo6, Cebpa, Fth1, Myc, Pla2g2a, Tgif1, Klf13, Bcl11b, Dhcr24, Wnk2, Bmp7, Ddr1, Comt, Csk, Fgfr3, Fzd5, Hnf4a, Hspa1b, Id2, Ihh, Inppl1, Pik3r1, Ppard, Ptprj, Rara, Rbpj, Rps6ka2, Sox11, Sox4, Stat1, Tgfbr1, Wnt5a, Xdh, Spry1, Ror2, Sfn, Smarca2, Ovol2, Pawr, Fgfrl1, Hdac4, Acvrl1, Adm, Adora1, Apc, Apoe, Atp5a1, Atpif1, Phb2, Bcl6…
GO:0007169	transmembrane receptor protein tyrosine kinase signaling pathway	2.18648e-09	8.66025	5.98736e-08	0.662674	1.93997	enriched	349	143	140491	12702, 13844, 18590, 20383, 22349, 26941, 329934, 13636, 13836, 13846, 16590, 19882, 20662, 22339, 56436, 11652, 11804, 12305, 12703, 12927, 13666, 13845, 14083, 14181, 14184, 14388, 15200, 15251, 16332, 18591, 18595, 18708, 18753, 18762, 19165, 19271, 19281, 20411, 21844, 22418, 22436, 24063, 26416, 26564, 56468, 71602, 80794, 101476, 107351, 116701, 226101, 329828, 11350, 11539, 11601, 11651, 1…	Socs3, Ephb2, Pdgfa, Srsf3, Vil1, Slc9a3r1, Foxo6, Efna1, Epha2, Ephb4, Kit, Mst1r, Sos1, Vegfa, Adrm1, Akt2, Aplp2, Ddr1, Socs1, Bcar1, Eif2ak3, Ephb3, Ptk2, Fgfbp1, Fgfr3, Gab1, Hbegf, Hif1a, Inppl1, Pdgfb, Pdgfra, Pik3r1, Prkcd, Prkcz, Psen2, Ptprj, Ptprt, Sorbs1, Tiam1, Wnt5a, Xdh, Spry1, Mapk14, Ror2, Socs5, Myo1e, Cblc, Plekha1, Kank1, Fgfrl1, Myof, AI464131, Abl1, Adora1, Angpt2, Akt1, Are…
GO:0043009	chordate embryonic development	2.29943e-09	8.63838	6.2465e-08	0.537682	1.71203	enriched	552	206	118872	320790, 12702, 15376, 16691, 20602, 15205, 12006, 13388, 13710, 17886, 269593, 12606, 13836, 16007, 17133, 17863, 18109, 21405, 21815, 22339, 22415, 50785, 58250, 72475, 252973, 11931, 12048, 12162, 12334, 12591, 13716, 14367, 14388, 14415, 14463, 15200, 15251, 16147, 16669, 17158, 18591, 18595, 18799, 19165, 19664, 20666, 20677, 20683, 20732, 21812, 21872, 22323, 22418, 26564, 27428, 56305, 7160…	Chd7, Socs3, Foxa2, Krt8, Ncor2, Hes1, Axin2, Dll1, Elf3, Myh9, Luzp1, Cebpa, Epha2, Cyr61, Maff, Myb, Mycn, Hnf1a, Tgif1, Vegfa, Wnt3, Hs6st1, Chst11, Ssbp3, Grhl2, Atp1b1, Bcl2l1, Bmp7, Capn2, Cdx2, Ell, Fzd5, Gab1, Gad1, Gata4, Hbegf, Hif1a, Ihh, Krt19, Man2a1, Pdgfb, Pdgfra, Plcd1, Psen2, Rbpj, Sox11, Sox4, Sp1, Spint1, Tgfbr1, Tjp1, Vasp, Wnt5a, Ror2, Shroom3, Pitpnb, Myo1e, Phactr4, Ovol2, …
GO:0016071	mRNA metabolic process	2.31236e-09	8.63594	6.2465e-08	0.657131	1.92925	enriched	358	140	82371.3	12227, 12192, 20383, 72289, 68592, 105559, 12457, 15388, 15511, 18789, 19704, 69305, 73666, 93686, 98758, 103677, 109095, 229279, 11810, 11811, 12193, 13046, 13207, 14852, 15381, 15382, 16341, 16549, 18148, 18458, 18983, 19134, 19653, 20227, 20382, 20462, 20492, 20658, 20815, 22185, 22380, 22608, 22668, 22695, 23983, 24128, 27756, 28000, 28035, 50926, 51786, 51796, 51810, 52830, 52897, 53379, 536…	Btg2, Zfp36l1, Srsf3, Malat1, Syf2, Mbnl2, Ccrn4l, Hnrnpl, Hspa1b, Papola, Upf1, Dcps, Thoc3, Rbfox2, Hnrnpf, Smg6, Rbm15b, Hnrnpa3, Apobec1, Apobec2, Zfp36l2, Celf1, Ddx5, Gspt1, Hnrnpc, Hnrnpa1, Eif3e, Khsrp, Npm1, Pabpc1, Cnot7, Prpf4b, Rbm4, Sart1, Srsf2, Tra2b, Slbp, Son, Srpk1, U2af2, Wbp4, Ybx1, Sf1, Zfp36, Pcbp1, Xrn2, Lsm2, Prpf19, Usp39, Hnrpdl, Cpsf2, Srrm1, Hnrnpu, Pnrc2, Rbfox3, Hnrn…
GO:0009792	embryo development ending in birth or egg hatching	2.40157e-09	8.61951	6.44394e-08	0.534397	1.70642	enriched	558	208	119059	320790, 12702, 15376, 16691, 20602, 15205, 12006, 13388, 13710, 17886, 269593, 12606, 13836, 16007, 17133, 17863, 18109, 21405, 21815, 22339, 22415, 50785, 58250, 72475, 252973, 11931, 12048, 12162, 12334, 12591, 13716, 14297, 14367, 14388, 14415, 14463, 15200, 15251, 16147, 16669, 17158, 18591, 18595, 18799, 19165, 19664, 20666, 20677, 20683, 20732, 21812, 21872, 22323, 22418, 26564, 27428, 5630…	Chd7, Socs3, Foxa2, Krt8, Ncor2, Hes1, Axin2, Dll1, Elf3, Myh9, Luzp1, Cebpa, Epha2, Cyr61, Maff, Myb, Mycn, Hnf1a, Tgif1, Vegfa, Wnt3, Hs6st1, Chst11, Ssbp3, Grhl2, Atp1b1, Bcl2l1, Bmp7, Capn2, Cdx2, Ell, Fxn, Fzd5, Gab1, Gad1, Gata4, Hbegf, Hif1a, Ihh, Krt19, Man2a1, Pdgfb, Pdgfra, Plcd1, Psen2, Rbpj, Sox11, Sox4, Sp1, Spint1, Tgfbr1, Tjp1, Vasp, Wnt5a, Ror2, Shroom3, Pitpnb, Myo1e, Phactr4, Ov…
GO:0051248	negative regulation of protein metabolic process	2.64263e-09	8.57796	7.03517e-08	0.628669	1.87511	enriched	387	153	83815.7	16362, 22761, 211770, 16468, 16600, 23882, 83383, 12051, 114716, 12162, 12703, 13666, 14786, 15378, 16332, 16885, 17131, 17873, 18708, 18753, 18762, 19165, 19271, 19401, 20677, 22436, 24063, 27058, 53325, 56468, 58805, 66259, 71059, 80794, 97998, 171580, 240672, 319520, 11350, 11640, 11651, 11789, 11793, 11816, 12062, 12317, 12367, 12575, 12576, 12579, 12581, 13016, 13136, 13197, 13685, 13688, 13…	Irf1, Zfpm1, Trib1, Jarid2, Klf4, Gadd45g, Tfap4, Bcl3, Spred2, Bmp7, Socs1, Eif2ak3, Grb7, Hnf4a, Inppl1, Limk1, Smad7, Gadd45b, Pik3r1, Prkcd, Prkcz, Psen2, Ptprj, Rara, Sox4, Xdh, Spry1, Srp9, Banp, Socs5, Mlxipl, Camk2n1, Hexim2, Cblc, Deptor, Mical1, Dusp5, Dusp4, Abl1, Akap1, Akt1, Apc, Atg5, Apoe, Bdkrb2, Calr, Casp3, Cdkn1a, Cdkn1b, Cdkn2b, Cdkn2d, Ctbp1, Cd55, Gadd45a, Eif4ebp1, Eif4ebp2…
GO:0019318	hexose metabolic process	2.65711e-09	8.57559	7.03517e-08	0.85903	2.36087	enriched	198	89	77986.3	15376, 12894, 17869, 74747, 100198, 106557, 11652, 12286, 15251, 15277, 15378, 16332, 16828, 17158, 18534, 18563, 18708, 19013, 19895, 20411, 26416, 58805, 69181, 72141, 74343, 110208, 208727, 11364, 11651, 11674, 11910, 11911, 12015, 12091, 12748, 14120, 14377, 14555, 14583, 14595, 14635, 14751, 15275, 15289, 15937, 16548, 16592, 16973, 17160, 17691, 18293, 18597, 18604, 18640, 18746, 18770, 190…	Foxa2, Cpt1a, Myc, Ddit4, H6pd, Ldhal6b, Akt2, Cacna1a, Hif1a, Hk2, Hnf4a, Inppl1, Ldha, Man2a1, Pck1, Pcx, Pik3r1, Ppara, Rpia, Sorbs1, Mapk14, Mlxipl, Dyrk2, Adpgk, Crtc2, Pgd, Hdac4, Acadm, Akt1, Aldoa, Atf3, Atf4, Bad, Glb1, Clk2, Fbp2, G6pc, Gpd1, Gfpt1, B4galt1, Galk1, Gpi1, Hk1, Hmgb1, Ier3, Khk, Fabp5, Lrp5, Man2b2, Sik1, Ogdh, Pdha1, Pdk2, Pfkfb2, Pkm, Pklr, Ppp1ca, Ppp1cb, Inpp5k, Ncor1…
GO:0034655	nucleobase-containing compound catabolic process	2.85032e-09	8.54511	7.4971e-08	0.471517	1.60242	enriched	728	261	109661	11928, 14687, 12006, 17886, 50780, 13430, 13660, 13836, 110351, 217835, 244668, 347722, 380711, 11652, 11931, 11981, 13845, 14672, 15481, 17970, 19341, 19704, 23984, 24063, 50773, 52850, 53313, 54610, 56199, 56325, 66251, 66691, 67848, 71602, 71729, 72269, 73710, 74335, 93685, 93762, 109270, 109934, 211673, 224088, 230972, 11304, 11566, 11810, 11848, 11855, 11891, 11933, 11938, 11946, 11947, 1194…	Atp1a1, Gnaz, Axin2, Myh9, Rgs3, Dnm2, Ehd1, Epha2, Rap1gap, Rin3, Sipa1l2, Agap1, Rap1gap2, Akt2, Atp1b1, Atp9a, Ephb3, Gna11, Hspa8, Ncf2, Rab4a, Upf1, Pde10a, Spry1, Nt5c, Sgsm1, Atp2a3, Tbc1d8, Abcb10, Abcb9, Arfgap3, Gapvd1, Ddx55, Myo1e, Rgs12, Cda, Tubb2b, Xrcc3, Entpd7, Smarca5, Prr5, Abr, Arfgef1, Atp13a3, Arhgef16, Abca4, Adss, Apobec1, Rhoa, Arhgap5, Rab27a, Atp1b3, Atp2a2, Atp5a1, Atp…
GO:0022402	cell cycle process	2.92891e-09	8.53329	7.65346e-08	0.459055	1.58258	enriched	772	273	85243.4	16362, 83560, 16848, 59126, 12006, 17886, 83383, 12704, 13164, 17863, 17869, 19055, 74117, 218294, 12013, 12048, 12162, 12530, 14184, 15574, 15902, 18005, 18426, 18591, 18712, 19290, 20112, 20677, 22418, 26416, 58805, 67956, 69546, 76454, 104418, 216848, 330177, 11477, 11479, 11651, 11735, 11787, 11789, 11799, 11848, 11852, 12190, 12211, 12317, 12366, 12387, 12428, 12443, 12452, 12488, 12531, 125…	Irf1, Tex14, Lfng, Nek6, Axin2, Myh9, Tfap4, Cit, Dazl, Myb, Myc, Ppp3ca, Actr3, Cdc14b, Bach1, Bcl2l1, Bmp7, Cdc25a, Fgfr3, Hus1, Id2, Nek2, Ovol1, Pdgfb, Pim1, Pura, Rps6ka2, Sox4, Wnt5a, Mapk14, Mlxipl, Setd8, Mapk1ip1, Fbxo31, Dgkz, Chd3, Taok3, Acvr1, Acvr1b, Akt1, Ank3, Apbb2, Apc, Birc5, Rhoa, Rhob, Brca2, Birc6, Calr, Casp2, Ctnnb1, Ccna2, Ccnd1, Ccng2, Cd2ap, Cdc25b, Cdc42, Cdc7, Cdkn1a,…
GO:0009141	nucleoside triphosphate metabolic process	3.1604e-09	8.50026	8.20472e-08	0.476429	1.61031	enriched	707	254	103944	11928, 14687, 12006, 17886, 50780, 13430, 13660, 13836, 110351, 217835, 244668, 347722, 380711, 11637, 11652, 11931, 11981, 13845, 14672, 15481, 19341, 19704, 24063, 52850, 53313, 54610, 56199, 56325, 66251, 66691, 67848, 71602, 71729, 73710, 74335, 93685, 93762, 109270, 109934, 211673, 224088, 230972, 11304, 11566, 11674, 11848, 11855, 11891, 11933, 11938, 11946, 11947, 11949, 11957, 11979, 1198…	Atp1a1, Gnaz, Axin2, Myh9, Rgs3, Dnm2, Ehd1, Epha2, Rap1gap, Rin3, Sipa1l2, Agap1, Rap1gap2, Ak2, Akt2, Atp1b1, Atp9a, Ephb3, Gna11, Hspa8, Rab4a, Upf1, Spry1, Sgsm1, Atp2a3, Tbc1d8, Abcb10, Abcb9, Arfgap3, Gapvd1, Ddx55, Myo1e, Rgs12, Tubb2b, Xrcc3, Entpd7, Smarca5, Prr5, Abr, Arfgef1, Atp13a3, Arhgef16, Abca4, Adss, Aldoa, Rhoa, Arhgap5, Rab27a, Atp1b3, Atp2a2, Atp5a1, Atp5b, Atp5c1, Atp5j, Atp…
GO:0010563	negative regulation of phosphorus metabolic process	3.20167e-09	8.49462	8.21922e-08	0.822675	2.27658	enriched	214	96	93202.3	16362, 211770, 23882, 83383, 114716, 12162, 12703, 15378, 16332, 17131, 17873, 18753, 18762, 19165, 19271, 22436, 24063, 56468, 58805, 66259, 71059, 80794, 97998, 171580, 240672, 319520, 11350, 11640, 11651, 11789, 11796, 11816, 12062, 12367, 12575, 12576, 12579, 12581, 13197, 13835, 14225, 14694, 15170, 15259, 15357, 15587, 16476, 16973, 17096, 17130, 17295, 18016, 18226, 18519, 18607, 18750, 18…	Irf1, Trib1, Gadd45g, Tfap4, Spred2, Bmp7, Socs1, Hnf4a, Inppl1, Smad7, Gadd45b, Prkcd, Prkcz, Psen2, Ptprj, Xdh, Spry1, Socs5, Mlxipl, Camk2n1, Hexim2, Cblc, Deptor, Mical1, Dusp5, Dusp4, Abl1, Akap1, Akt1, Apc, Birc3, Apoe, Bdkrb2, Casp3, Cdkn1a, Cdkn1b, Cdkn2b, Cdkn2d, Gadd45a, Epha1, Fkbp1a, Gnb2l1, Ptpn6, Hipk3, Hmgcr, Hyal2, Jun, Lrp5, Lyn, Smad6, Met, Nf2, Nup62, Kat2b, Pdpk1, Prkca, Pkig,…
GO:0006469	negative regulation of protein kinase activity	3.2071e-09	8.49389	8.21922e-08	0.991986	2.69658	enriched	145	71	82653.3	211770, 23882, 83383, 114716, 12162, 16332, 17873, 18753, 19165, 19271, 24063, 56468, 66259, 71059, 80794, 97998, 240672, 319520, 11350, 11651, 11789, 11816, 12367, 12575, 12576, 12579, 12581, 13197, 13835, 14694, 15170, 15259, 15357, 15587, 16973, 17096, 18016, 18226, 18519, 18607, 18750, 18769, 18817, 19062, 19164, 19211, 19252, 19720, 19735, 20459, 21838, 21929, 22062, 24064, 54612, 63953, 669…	Trib1, Gadd45g, Tfap4, Spred2, Bmp7, Inppl1, Gadd45b, Prkcd, Psen2, Ptprj, Spry1, Socs5, Camk2n1, Hexim2, Cblc, Deptor, Dusp5, Dusp4, Abl1, Akt1, Apc, Apoe, Casp3, Cdkn1a, Cdkn1b, Cdkn2b, Cdkn2d, Gadd45a, Epha1, Gnb2l1, Ptpn6, Hipk3, Hmgcr, Hyal2, Lrp5, Lyn, Nf2, Nup62, Kat2b, Pdpk1, Prkca, Pkig, Plk1, Inpp5k, Psen1, Pten, Dusp1, Trim27, Rgs2, Ptk6, Thy1, Tnfaip3, Trp73, Spry2, Sfrp5, Dusp10, Cho…
GO:0051129	negative regulation of cellular component organization	3.57219e-09	8.44707	9.09657e-08	0.708815	2.03158	enriched	294	122	125165	15376, 83560, 13844, 23970, 16468, 17196, 22349, 233781, 12704, 13636, 22334, 22415, 65970, 227753, 12048, 12162, 12345, 12988, 14083, 14184, 14297, 15511, 16332, 18753, 18762, 22418, 56226, 107351, 211673, 226849, 11482, 11518, 11651, 11789, 11806, 11810, 12176, 12340, 12540, 12649, 13016, 13590, 13685, 13838, 14025, 14026, 14228, 14581, 14582, 14694, 14745, 15182, 15289, 15375, 16169, 16412, 16…	Foxa2, Tex14, Ephb2, Pacsin2, Jarid2, Mbp, Vil1, Xylt1, Cit, Efna1, Vdac2, Wnt3, Lima1, Gsn, Bcl2l1, Bmp7, Capzb, Csk, Ptk2, Fgfr3, Fxn, Hspa1b, Inppl1, Prkcd, Prkcz, Wnt5a, Espn, Kank1, Arfgef1, Ppp2r5a, Acvrl1, Add1, Akt1, Apc, Apoa1, Apobec1, Bnip3, Capza1, Cdc42, Chek1, Ctbp1, Lefty1, Eif4ebp1, Epha4, Bcl11a, Evl, Fkbp4, Gfi1, Gfi1b, Gnb2l1, Lpar1, Hdac2, Hmgb1, Foxa1, Il15ra, Itgb1, Stmn1, L…
GO:0046434	organophosphate catabolic process	4.27355e-09	8.36921	1.08137e-07	0.464107	1.59059	enriched	736	263	108228	11928, 14687, 12006, 17886, 50780, 13430, 13660, 13836, 110351, 212111, 217835, 244668, 347722, 380711, 11652, 11931, 11981, 13845, 14672, 15481, 17970, 19341, 19704, 20975, 23984, 24063, 50773, 52850, 53313, 54610, 56199, 56325, 66251, 66691, 67848, 71602, 71729, 73710, 74335, 93685, 93762, 109270, 109934, 211673, 224088, 230972, 11304, 11566, 11848, 11855, 11891, 11933, 11938, 11946, 11947, 119…	Atp1a1, Gnaz, Axin2, Myh9, Rgs3, Dnm2, Ehd1, Epha2, Rap1gap, Inpp5a, Rin3, Sipa1l2, Agap1, Rap1gap2, Akt2, Atp1b1, Atp9a, Ephb3, Gna11, Hspa8, Ncf2, Rab4a, Upf1, Synj2, Pde10a, Spry1, Nt5c, Sgsm1, Atp2a3, Tbc1d8, Abcb10, Abcb9, Arfgap3, Gapvd1, Ddx55, Myo1e, Rgs12, Tubb2b, Xrcc3, Entpd7, Smarca5, Prr5, Abr, Arfgef1, Atp13a3, Arhgef16, Abca4, Adss, Rhoa, Arhgap5, Rab27a, Atp1b3, Atp2a2, Atp5a1, At…
GO:0009117	nucleotide metabolic process	4.51345e-09	8.34549	1.13489e-07	0.406705	1.50186	enriched	989	338	103391	11928, 14687, 12006, 17886, 50780, 13430, 13660, 13836, 50493, 100198, 110351, 217835, 244668, 347722, 380711, 11515, 11538, 11637, 11652, 11826, 11931, 11981, 13845, 14672, 14915, 14917, 15481, 16828, 17448, 17970, 19227, 19341, 19704, 19895, 20135, 22169, 22418, 23984, 24063, 50773, 50798, 52850, 53313, 54610, 56199, 56325, 66251, 66691, 67848, 71602, 71729, 72269, 73710, 74335, 93762, 109270, …	Atp1a1, Gnaz, Axin2, Myh9, Rgs3, Dnm2, Ehd1, Epha2, Txnrd1, H6pd, Rap1gap, Rin3, Sipa1l2, Agap1, Rap1gap2, Adcy9, Adnp, Ak2, Akt2, Aqp1, Atp1b1, Atp9a, Ephb3, Gna11, Guca2a, Gucy2c, Hspa8, Ldha, Mdh2, Ncf2, Pthlh, Rab4a, Upf1, Rpia, Rrm2, Cmpk2, Wnt5a, Pde10a, Spry1, Nt5c, Gne, Sgsm1, Atp2a3, Tbc1d8, Abcb10, Abcb9, Arfgap3, Gapvd1, Ddx55, Myo1e, Rgs12, Cda, Tubb2b, Xrcc3, Smarca5, Prr5, Abr, Pgd,…
GO:0042326	negative regulation of phosphorylation	4.63977e-09	8.3335	1.15936e-07	0.827517	2.28763	enriched	207	93	94100.9	16362, 211770, 23882, 83383, 114716, 12162, 12703, 15378, 16332, 17131, 17873, 18753, 18762, 19165, 19271, 22436, 24063, 56468, 58805, 66259, 71059, 80794, 97998, 171580, 240672, 319520, 11350, 11651, 11789, 11796, 11816, 12062, 12367, 12575, 12576, 12579, 12581, 13197, 13835, 14225, 14694, 15170, 15259, 15357, 15587, 16476, 16973, 17096, 17130, 17295, 18016, 18226, 18519, 18607, 18750, 18769, 18…	Irf1, Trib1, Gadd45g, Tfap4, Spred2, Bmp7, Socs1, Hnf4a, Inppl1, Smad7, Gadd45b, Prkcd, Prkcz, Psen2, Ptprj, Xdh, Spry1, Socs5, Mlxipl, Camk2n1, Hexim2, Cblc, Deptor, Mical1, Dusp5, Dusp4, Abl1, Akt1, Apc, Birc3, Apoe, Bdkrb2, Casp3, Cdkn1a, Cdkn1b, Cdkn2b, Cdkn2d, Gadd45a, Epha1, Fkbp1a, Gnb2l1, Ptpn6, Hipk3, Hmgcr, Hyal2, Jun, Lrp5, Lyn, Smad6, Met, Nf2, Nup62, Kat2b, Pdpk1, Prkca, Pkig, Plk1, …
GO:0051347	positive regulation of transferase activity	4.82454e-09	8.31654	1.19804e-07	0.657163	1.92931	enriched	339	138	114985	18590, 12006, 23882, 13636, 14456, 16007, 16590, 19882, 22339, 26397, 11538, 12988, 14083, 14184, 14297, 14367, 14388, 14828, 17873, 18591, 18595, 18712, 18753, 18762, 20971, 21812, 22032, 22418, 26365, 26457, 53859, 56692, 70834, 99470, 234878, 240354, 330177, 11539, 11651, 11806, 12015, 12283, 12443, 12445, 12484, 12520, 12531, 12540, 12575, 13383, 13489, 13645, 13838, 13856, 13867, 14081, 1436…	Pdgfa, Axin2, Gadd45g, Efna1, Gas6, Cyr61, Kit, Mst1r, Vegfa, Map2k3, Adnp, Csk, Ptk2, Fgfr3, Fxn, Fzd5, Gab1, Hspa5, Gadd45b, Pdgfb, Pdgfra, Pim1, Prkcd, Prkcz, Sdc4, Tgfbr1, Traf4, Wnt5a, Ceacam1, Slc27a1, Map3k14, Lamtor3, Spag9, Magi3, BC021891, Malt1, Taok3, Adora1, Akt1, Apoa1, Bad, Cab39, Ccnd1, Ccnd3, Cd24a, Cd81, Cdc25b, Cdc42, Cdkn1a, Dlg1, Drd2, Egf, Epha4, Epo, Erbb3, Acsl1, Fzd4, Gcg…
GO:0033043	regulation of organelle organization	5.28913e-09	8.27662	1.3053e-07	0.58272	1.7909	enriched	438	170	100769	83560, 59126, 12006, 16468, 22349, 12704, 17863, 17869, 65970, 74117, 227753, 12048, 12162, 12345, 14184, 14297, 16885, 17974, 18005, 18591, 18753, 20971, 56226, 56431, 107351, 211673, 229722, 277360, 11518, 11651, 11789, 11810, 11845, 11848, 11867, 12015, 12125, 12176, 12306, 12340, 12387, 12540, 12576, 12614, 12631, 12649, 12928, 13016, 13383, 13645, 13728, 13835, 14026, 14063, 14228, 14260, 14…	Tex14, Nek6, Axin2, Jarid2, Vil1, Cit, Myb, Myc, Lima1, Actr3, Gsn, Bcl2l1, Bmp7, Capzb, Fgfr3, Fxn, Limk1, Nck2, Nek2, Pdgfb, Prkcd, Sdc4, Espn, Dstn, Kank1, Arfgef1, 5330417C22Rik, Prex1, Add1, Akt1, Apc, Apobec1, Arf6, Rhoa, Arpc1b, Bad, Bcl2l11, Bnip3, Anxa2, Capza1, Ctnnb1, Cdc42, Cdkn1b, Celsr1, Cfl1, Chek1, Crk, Ctbp1, Dlg1, Egf, Mark2, Epha1, Evl, F2rl1, Fkbp4, Fmn1, Gfi1b, Grb2, Hsph1, S…
GO:0071824	protein-DNA complex subunit organization	5.79634e-09	8.23685	1.4217e-07	1.24059	3.45765	enriched	90	48	94259.4	54343, 93760, 12912, 14312, 21340, 51788, 67155, 71902, 93762, 381280, 13134, 14957, 14958, 15270, 15289, 15441, 17955, 18148, 19822, 20586, 20588, 20682, 21413, 21833, 22385, 26914, 50708, 54169, 56469, 56702, 57376, 73139, 74763, 77044, 80838, 83796, 83797, 215351, 232440, 233532, 235459, 319173, 319178, 319182, 319184, 319186, 319188, 328572	Atf7ip, Arid1a, Creb1, Brd2, Taf1b, H2afz, Smarca2, Cand1, Smarca5, Hjurp, Dach1, Hist1h1d, H1f0, H2afx, Hmgb1, Hp1bp3, Nap1l4, Npm1, Rnf4, Smarca4, Smarcc1, Sox9, Tcf4, Thra, Baz1b, H2afy, Hist1h1c, Myst4, Pias1, Hist1h1b, Smarce1, Cenpv, Nat15, Arid2, Hist1h1a, Smarcd2, Smarcd1, Senp6, H2afj, Rsf1, Gtf2a2, Hist1h2af, Hist1h2bb, Hist1h2bh, Hist1h2bk, Hist1h2bm, Hist1h2bp, Ep300
GO:0043623	cellular protein complex assembly	6.81308e-09	8.16666	1.6609e-07	0.722291	2.05915	enriched	272	113	98365	211401, 22349, 16553, 22334, 56436, 74117, 227753, 12345, 14083, 17974, 18753, 68332, 72787, 73710, 83679, 107351, 211673, 277360, 11518, 11764, 11789, 11845, 11848, 11867, 11908, 12317, 12340, 12461, 12576, 13367, 13383, 13590, 13858, 14026, 14225, 14228, 14260, 14784, 15519, 16765, 17125, 17126, 17128, 17130, 17191, 17973, 18000, 18643, 19042, 19229, 19230, 19240, 19241, 19822, 20393, 20740, 20…	Mtss1, Vil1, Kif13a, Vdac2, Adrm1, Actr3, Gsn, Capzb, Ptk2, Nck2, Prkcd, Sdhaf1, Tmem48, Tubb2b, Pde4dip, Kank1, Arfgef1, Prex1, Add1, Ap1b1, Apc, Arf6, Rhoa, Arpc1b, Atf1, Calr, Capza1, Cct2, Cdkn1b, Diap1, Dlg1, Lefty1, Eps15, Evl, Fkbp1a, Fkbp4, Fmn1, Grb2, Hsp90aa1, Stmn1, Smad1, Smad2, Smad4, Smad6, Mbd2, Nck1, Sept2, Pfn1, Ppm1a, Ptk2b, Twf1, Tmsb10, Tmsb4x, Rnf4, Sgk1, Spna2, Spnb2, Stxbp1…
GO:0007264	small GTPase mediated signal transduction	7.08202e-09	8.14984	1.716e-07	0.610003	1.84044	enriched	391	153	114665	242687, 17207, 29815, 140580, 219140, 19730, 20662, 74754, 244668, 347722, 380711, 19340, 19341, 20166, 21844, 24063, 26382, 56508, 56699, 66691, 71704, 98845, 100169, 104418, 107351, 109934, 223864, 230972, 232227, 263406, 277360, 328967, 11806, 11816, 11840, 11841, 11843, 11845, 11848, 11852, 11855, 11861, 11891, 12053, 12175, 12540, 12614, 12675, 12928, 13169, 13856, 13998, 14063, 14569, 14674…	Wasf2, Mcf2l, Bcar3, Elmo1, Spata13, Ralgds, Sos1, Dhcr24, Sipa1l2, Agap1, Rap1gap2, Rab3d, Rab4a, Rtkn, Tiam1, Spry1, Fgd2, Rapgef4, Cdc42ep4, Gapvd1, Arhgef3, Eps8l2, Phactr4, Dgkz, Kank1, Abr, Rapgef3, Arhgef16, Iqsec1, Plekhg3, Prex1, Arhgef37, Apoa1, Apoe, Arf1, Arf2, Arf4, Arf6, Rhoa, Rhob, Arhgap5, Arl4a, Rab27a, Bcl6, Bnip2, Cdc42, Celsr1, Chuk, Crk, Dbnl, Epo, Fgd6, F2rl1, Gdi2, Gna13, L…
GO:0009199	ribonucleoside triphosphate metabolic process	7.35144e-09	8.13363	1.77055e-07	0.470006	1.6	enriched	693	248	104726	11928, 14687, 12006, 17886, 50780, 13430, 13660, 13836, 110351, 217835, 244668, 347722, 380711, 11637, 11652, 11931, 11981, 13845, 14672, 15481, 19341, 19704, 24063, 52850, 53313, 54610, 56199, 56325, 66251, 66691, 67848, 71602, 71729, 73710, 74335, 93685, 93762, 109270, 109934, 211673, 224088, 230972, 11304, 11566, 11674, 11848, 11855, 11891, 11933, 11938, 11946, 11947, 11949, 11957, 11979, 1198…	Atp1a1, Gnaz, Axin2, Myh9, Rgs3, Dnm2, Ehd1, Epha2, Rap1gap, Rin3, Sipa1l2, Agap1, Rap1gap2, Ak2, Akt2, Atp1b1, Atp9a, Ephb3, Gna11, Hspa8, Rab4a, Upf1, Spry1, Sgsm1, Atp2a3, Tbc1d8, Abcb10, Abcb9, Arfgap3, Gapvd1, Ddx55, Myo1e, Rgs12, Tubb2b, Xrcc3, Entpd7, Smarca5, Prr5, Abr, Arfgef1, Atp13a3, Arhgef16, Abca4, Adss, Aldoa, Rhoa, Arhgap5, Rab27a, Atp1b3, Atp2a2, Atp5a1, Atp5b, Atp5c1, Atp5j, Atp…
GO:0009116	nucleoside metabolic process	8.03239e-09	8.09516	1.92296e-07	0.547892	1.7296	enriched	491	185	114272	14687, 12006, 50780, 13430, 13660, 13836, 110351, 217835, 244668, 347722, 380711, 11652, 13845, 14672, 19341, 24063, 52850, 54610, 66251, 66691, 71729, 72269, 73710, 109270, 109934, 211673, 230972, 353172, 11566, 11810, 11821, 11848, 11855, 11891, 12053, 12928, 13178, 13627, 13835, 13838, 14198, 14270, 14431, 14528, 14569, 14674, 14678, 14679, 14683, 14688, 14694, 14710, 14852, 14923, 15452, 1546…	Gnaz, Axin2, Rgs3, Dnm2, Ehd1, Epha2, Rap1gap, Rin3, Sipa1l2, Agap1, Rap1gap2, Akt2, Ephb3, Gna11, Rab4a, Spry1, Sgsm1, Tbc1d8, Arfgap3, Gapvd1, Rgs12, Cda, Tubb2b, Prr5, Abr, Arfgef1, Arhgef16, Gars, Adss, Apobec1, Aprt, Rhoa, Arhgap5, Rab27a, Bcl6, Crk, Dck, Eef1a1, Epha1, Epha4, Fhit, Srgap2, Gamt, Gch1, Gdi2, Gna13, Gnai2, Gnai3, Gnas, Gnb1, Gnb2l1, Gngt2, Gspt1, Guk1, Hprt, Agfg1, Jun, Arhge…
GO:0072523	purine-containing compound catabolic process	8.37499e-09	8.07702	1.98729e-07	0.465794	1.59328	enriched	701	251	110503	11928, 14687, 12006, 17886, 50780, 13430, 13660, 13836, 110351, 217835, 244668, 347722, 380711, 11652, 11931, 11981, 13845, 14672, 15481, 19341, 19704, 22436, 23984, 24063, 52850, 53313, 54610, 56199, 56325, 66251, 66691, 67848, 71602, 71729, 73710, 74335, 93762, 109270, 109934, 211673, 224088, 230972, 11304, 11566, 11848, 11855, 11891, 11933, 11938, 11946, 11947, 11949, 11957, 11979, 11980, 1205…	Atp1a1, Gnaz, Axin2, Myh9, Rgs3, Dnm2, Ehd1, Epha2, Rap1gap, Rin3, Sipa1l2, Agap1, Rap1gap2, Akt2, Atp1b1, Atp9a, Ephb3, Gna11, Hspa8, Rab4a, Upf1, Xdh, Pde10a, Spry1, Sgsm1, Atp2a3, Tbc1d8, Abcb10, Abcb9, Arfgap3, Gapvd1, Ddx55, Myo1e, Rgs12, Tubb2b, Xrcc3, Smarca5, Prr5, Abr, Arfgef1, Atp13a3, Arhgef16, Abca4, Adss, Rhoa, Arhgap5, Rab27a, Atp1b3, Atp2a2, Atp5a1, Atp5b, Atp5c1, Atp5j, Atp7b, Atp…
GO:0009144	purine nucleoside triphosphate metabolic process	8.40049e-09	8.0757	1.98729e-07	0.467061	1.5953	enriched	697	249	104650	11928, 14687, 12006, 17886, 50780, 13430, 13660, 13836, 110351, 217835, 244668, 347722, 380711, 11637, 11652, 11931, 11981, 13845, 14672, 15481, 19341, 19704, 24063, 52850, 53313, 54610, 56199, 56325, 66251, 66691, 67848, 71602, 71729, 73710, 74335, 93762, 109270, 109934, 211673, 224088, 230972, 11304, 11566, 11674, 11848, 11855, 11891, 11933, 11938, 11946, 11947, 11949, 11957, 11979, 11980, 1201…	Atp1a1, Gnaz, Axin2, Myh9, Rgs3, Dnm2, Ehd1, Epha2, Rap1gap, Rin3, Sipa1l2, Agap1, Rap1gap2, Ak2, Akt2, Atp1b1, Atp9a, Ephb3, Gna11, Hspa8, Rab4a, Upf1, Spry1, Sgsm1, Atp2a3, Tbc1d8, Abcb10, Abcb9, Arfgap3, Gapvd1, Ddx55, Myo1e, Rgs12, Tubb2b, Xrcc3, Smarca5, Prr5, Abr, Arfgef1, Atp13a3, Arhgef16, Abca4, Adss, Aldoa, Rhoa, Arhgap5, Rab27a, Atp1b3, Atp2a2, Atp5a1, Atp5b, Atp5c1, Atp5j, Atp7b, Atp8…
GO:0009164	nucleoside catabolic process	8.68259e-09	8.06135	2.04194e-07	0.58439	1.7939	enriched	424	164	120104	14687, 12006, 50780, 13430, 13660, 13836, 110351, 217835, 244668, 347722, 380711, 11652, 13845, 14672, 19341, 24063, 52850, 54610, 66251, 66691, 71729, 72269, 73710, 109270, 109934, 211673, 230972, 11566, 11810, 11848, 11855, 11891, 12053, 12928, 13627, 13835, 13838, 14198, 14270, 14528, 14569, 14674, 14678, 14679, 14683, 14688, 14694, 14710, 14852, 15452, 15463, 16476, 16801, 17925, 18472, 18950…	Gnaz, Axin2, Rgs3, Dnm2, Ehd1, Epha2, Rap1gap, Rin3, Sipa1l2, Agap1, Rap1gap2, Akt2, Ephb3, Gna11, Rab4a, Spry1, Sgsm1, Tbc1d8, Arfgap3, Gapvd1, Rgs12, Cda, Tubb2b, Prr5, Abr, Arfgef1, Arhgef16, Adss, Apobec1, Rhoa, Arhgap5, Rab27a, Bcl6, Crk, Eef1a1, Epha1, Epha4, Fhit, Srgap2, Gch1, Gdi2, Gna13, Gnai2, Gnai3, Gnas, Gnb1, Gnb2l1, Gngt2, Gspt1, Hprt, Agfg1, Jun, Arhgef1, Myo9b, Pafah1b1, Pnp, Ptk…
GO:0006259	DNA metabolic process	8.74749e-09	8.05812	2.04517e-07	0.464227	1.59078	enriched	711	248	71817.1	18029, 18590, 12006, 14049, 17869, 22632, 54343, 58208, 67967, 97165, 101831, 218294, 225280, 14312, 15511, 15574, 15903, 16332, 18591, 18595, 19024, 19290, 19704, 20135, 20947, 22256, 51788, 67155, 69596, 69747, 74335, 77805, 93762, 103677, 116848, 193740, 330177, 381280, 11350, 11482, 11545, 11783, 11810, 11811, 11839, 11908, 12021, 12053, 12176, 12190, 12301, 12317, 12367, 12540, 12575, 12581,…	Nfic, Pdgfa, Axin2, Eya2, Myc, Yy1, Atf7ip, Bcl11b, Pold3, Hmgb2, C230052I12Rik, Cdc14b, Ino80c, Brd2, Hspa1b, Hus1, Id3, Inppl1, Pdgfb, Pdgfra, Ppfibp2, Pura, Upf1, Rrm2, Swap70, Ung, H2afz, Smarca2, 2310035K24Rik, Zswim7, Xrcc3, Esco1, Smarca5, Smg6, Baz2a, Hspa1a, Taok3, Hjurp, Abl1, Acvrl1, Parp1, Apaf1, Apobec1, Apobec2, Areg, Atf1, Bard1, Bcl6, Bnip3, Brca2, Cacybp, Calr, Casp3, Cdc42, Cdkn…
GO:0009259	ribonucleotide metabolic process	8.9497e-09	8.04819	2.08028e-07	0.459293	1.58295	enriched	721	256	104032	11928, 14687, 12006, 17886, 50780, 13430, 13660, 13836, 110351, 217835, 244668, 347722, 380711, 11637, 11652, 11931, 11981, 13845, 14672, 15481, 19341, 19704, 24063, 52850, 53313, 54610, 56199, 56325, 66251, 66691, 67848, 71602, 71729, 73710, 74335, 93762, 109270, 109934, 211673, 224088, 230972, 11304, 11566, 11674, 11717, 11848, 11855, 11891, 11933, 11938, 11946, 11947, 11949, 11957, 11979, 1198…	Atp1a1, Gnaz, Axin2, Myh9, Rgs3, Dnm2, Ehd1, Epha2, Rap1gap, Rin3, Sipa1l2, Agap1, Rap1gap2, Ak2, Akt2, Atp1b1, Atp9a, Ephb3, Gna11, Hspa8, Rab4a, Upf1, Spry1, Sgsm1, Atp2a3, Tbc1d8, Abcb10, Abcb9, Arfgap3, Gapvd1, Ddx55, Myo1e, Rgs12, Tubb2b, Xrcc3, Smarca5, Prr5, Abr, Arfgef1, Atp13a3, Arhgef16, Abca4, Adss, Aldoa, Ampd3, Rhoa, Arhgap5, Rab27a, Atp1b3, Atp2a2, Atp5a1, Atp5b, Atp5c1, Atp5j, Atp7…
GO:0001933	negative regulation of protein phosphorylation	9.40609e-09	8.02659	2.17373e-07	0.82289	2.27707	enriched	201	90	92693.4	16362, 211770, 23882, 83383, 114716, 12162, 12703, 15378, 16332, 17131, 17873, 18753, 18762, 19165, 19271, 22436, 24063, 56468, 58805, 66259, 71059, 80794, 97998, 171580, 240672, 319520, 11350, 11651, 11789, 11816, 12062, 12367, 12575, 12576, 12579, 12581, 13197, 13835, 14225, 14694, 15170, 15259, 15357, 15587, 16476, 16973, 17096, 17130, 17295, 18016, 18226, 18519, 18607, 18750, 18769, 18817, 19…	Irf1, Trib1, Gadd45g, Tfap4, Spred2, Bmp7, Socs1, Hnf4a, Inppl1, Smad7, Gadd45b, Prkcd, Prkcz, Psen2, Ptprj, Xdh, Spry1, Socs5, Mlxipl, Camk2n1, Hexim2, Cblc, Deptor, Mical1, Dusp5, Dusp4, Abl1, Akt1, Apc, Apoe, Bdkrb2, Casp3, Cdkn1a, Cdkn1b, Cdkn2b, Cdkn2d, Gadd45a, Epha1, Fkbp1a, Gnb2l1, Ptpn6, Hipk3, Hmgcr, Hyal2, Jun, Lrp5, Lyn, Smad6, Met, Nf2, Nup62, Kat2b, Pdpk1, Prkca, Pkig, Plk1, Inpp5k,…
GO:0071901	negative regulation of protein serine/threonine kinase activity	1.00414e-08	7.99821	2.30721e-07	1.22927	3.41874	enriched	89	49	86364.7	83383, 114716, 12162, 16332, 18753, 19271, 24063, 71059, 80794, 240672, 319520, 11350, 11789, 11816, 12367, 12575, 12576, 12579, 12581, 15170, 15259, 15357, 15587, 16973, 17096, 18226, 18519, 18750, 18817, 19062, 19211, 19252, 19735, 21929, 22062, 24064, 54612, 63953, 66917, 66971, 67603, 69601, 72349, 73914, 108099, 114715, 192231, 232341, 235584	Tfap4, Spred2, Bmp7, Inppl1, Prkcd, Ptprj, Spry1, Hexim2, Cblc, Dusp5, Dusp4, Abl1, Apc, Apoe, Casp3, Cdkn1a, Cdkn1b, Cdkn2b, Cdkn2d, Ptpn6, Hipk3, Hmgcr, Hyal2, Lrp5, Lyn, Nup62, Kat2b, Prkca, Plk1, Inpp5k, Pten, Dusp1, Rgs2, Tnfaip3, Trp73, Spry2, Sfrp5, Dusp10, Chordc1, Cdk5rap1, Dusp6, Dab2ip, Dusp3, Irak3, Prkag2, Spred1, Hexim1, Wnk1, Dusp7
GO:0016197	endosomal transport	1.06719e-08	7.97176	2.43808e-07	1.21148	3.35845	enriched	91	49	75301.4	67095, 13660, 16553, 12591, 14339, 52639, 69596, 70834, 72183, 11852, 12540, 15239, 16558, 20479, 20661, 22088, 22319, 26395, 26396, 26413, 56389, 56418, 66700, 68365, 68767, 69150, 70297, 73296, 74018, 74349, 74385, 76688, 77963, 80877, 98878, 116733, 170833, 210148, 213326, 216439, 218441, 225326, 228960, 231717, 231834, 231855, 231876, 280408, 381201	Trak1, Ehd1, Kif13a, Cdx2, Aktip, Wipi1, 2310035K24Rik, Spag9, Snx6, Rhob, Cdc42, Hgs, Kif16b, Vps4b, Sort1, Tsg101, Vamp3, Map2k1, Map2k2, Mapk1, Stx5a, Ykt6, Chmp3, Rab14, Wash, Snx4, Gcc2, Rhobtb3, Als2, Fam160a2, Mudeng, Arfrp1, Hook1, Lrba, Ehd4, Vps4a, Hook2, Slc30a6, Scyl2, Agap2, Zfyve16, Pik3c3, Stx16, Fam109a, Snx8, C330006K01Rik, Lmtk2, Rilp, Gm962
GO:0000122	negative regulation of transcription from RNA polymerase II promoter	1.24869e-08	7.90354	2.83652e-07	0.519763	1.68163	enriched	535	200	114387	15376, 20602, 22761, 56353, 15205, 15901, 16969, 18029, 16468, 16600, 270110, 329934, 384244, 12606, 13636, 17132, 17863, 17869, 18626, 18627, 21405, 21815, 22415, 22632, 30051, 54343, 216850, 268903, 12013, 12591, 13864, 14184, 14200, 14536, 15902, 15903, 17131, 17978, 18426, 19013, 19015, 19165, 19401, 20666, 22418, 56070, 58805, 59004, 67956, 71059, 207667, 208727, 217166, 272359, 382639, 1202…	Foxa2, Ncor2, Zfpm1, Rybp, Hes1, Id1, Zbtb7a, Nfic, Jarid2, Klf4, Irf2bp2, Foxo6, Gm5294, Cebpa, Efna1, Maf, Myb, Myc, Per1, Per2, Hnf1a, Tgif1, Wnt3, Yy1, Spdef, Atf7ip, Kdm6b, Nrip1, Bach1, Cdx2, Nr2f6, Fgfr3, Fhl2, Nr6a1, Id2, Id3, Smad7, Ncoa2, Ovol1, Ppara, Ppard, Psen2, Rara, Sox11, Wnt5a, Tcerg1, Mlxipl, Pias4, Setd8, Hexim2, Skor1, Hdac4, Nr1d1, Irf2bp1, Zbtb42, Barx2, Bcl6, Prdm1, Calr, …
GO:0008283	cell proliferation	1.31096e-08	7.88241	2.96114e-07	0.350329	1.41953	enriched	1297	431	107601	211401, 12227, 50501, 16362, 18263, 20602, 15205, 16776, 18019, 18590, 211770, 230126, 239273, 319939, 12006, 13615, 14284, 16468, 16600, 21847, 26941, 66266, 83383, 231507, 329934, 12606, 13836, 14319, 14456, 16007, 16190, 16590, 16891, 17075, 17869, 18109, 18780, 21676, 21807, 21815, 22339, 22415, 50493, 50794, 56632, 58208, 58250, 72475, 74754, 75607, 97165, 11677, 11826, 12048, 12162, 12305, …	Mtss1, Btg2, Prok2, Irf1, Odc1, Ncor2, Hes1, Lama5, Nfatc2, Pdgfa, Trib1, Shb, Abcc4, Tns3, Axin2, Edn2, Fosl2, Jarid2, Klf4, Klf10, Slc9a3r1, Eapp, Tfap4, Plac8, Foxo6, Cebpa, Epha2, Fth1, Gas6, Cyr61, Il4ra, Kit, Lipg, Epcam, Myc, Mycn, Pla2g2a, Tead1, Tsc22d1, Tgif1, Vegfa, Wnt3, Txnrd1, Klf13, Sphk2, Bcl11b, Chst11, Ssbp3, Dhcr24, Wnk2, Hmgb2, Akr1b3, Aqp1, Bcl2l1, Bmp7, Ddr1, Cdx2, Comt, Csk…
GO:0009205	purine ribonucleoside triphosphate metabolic process	1.32422e-08	7.87804	2.97429e-07	0.463235	1.58921	enriched	690	246	105052	11928, 14687, 12006, 17886, 50780, 13430, 13660, 13836, 110351, 217835, 244668, 347722, 380711, 11637, 11652, 11931, 11981, 13845, 14672, 15481, 19341, 19704, 24063, 52850, 53313, 54610, 56199, 56325, 66251, 66691, 67848, 71602, 71729, 73710, 74335, 93762, 109270, 109934, 211673, 224088, 230972, 11304, 11566, 11674, 11848, 11855, 11891, 11933, 11938, 11946, 11947, 11949, 11957, 11979, 11980, 1201…	Atp1a1, Gnaz, Axin2, Myh9, Rgs3, Dnm2, Ehd1, Epha2, Rap1gap, Rin3, Sipa1l2, Agap1, Rap1gap2, Ak2, Akt2, Atp1b1, Atp9a, Ephb3, Gna11, Hspa8, Rab4a, Upf1, Spry1, Sgsm1, Atp2a3, Tbc1d8, Abcb10, Abcb9, Arfgap3, Gapvd1, Ddx55, Myo1e, Rgs12, Tubb2b, Xrcc3, Smarca5, Prr5, Abr, Arfgef1, Atp13a3, Arhgef16, Abca4, Adss, Aldoa, Rhoa, Arhgap5, Rab27a, Atp1b3, Atp2a2, Atp5a1, Atp5b, Atp5c1, Atp5j, Atp7b, Atp8…
GO:0051348	negative regulation of transferase activity	1.36869e-08	7.86369	3.057e-07	0.891701	2.43928	enriched	166	77	82177.6	15376, 211770, 23882, 83383, 114716, 12162, 12988, 16332, 17873, 18753, 19165, 19271, 24063, 56468, 66259, 71059, 80794, 97998, 226849, 240672, 319520, 11350, 11651, 11789, 11816, 12367, 12575, 12576, 12579, 12581, 13197, 13835, 14694, 15170, 15259, 15357, 15587, 16973, 17096, 18016, 18226, 18519, 18607, 18750, 18769, 18817, 19062, 19164, 19211, 19252, 19720, 19735, 20459, 21838, 21929, 22062, 24…	Foxa2, Trib1, Gadd45g, Tfap4, Spred2, Bmp7, Csk, Inppl1, Gadd45b, Prkcd, Psen2, Ptprj, Spry1, Socs5, Camk2n1, Hexim2, Cblc, Deptor, Ppp2r5a, Dusp5, Dusp4, Abl1, Akt1, Apc, Apoe, Casp3, Cdkn1a, Cdkn1b, Cdkn2b, Cdkn2d, Gadd45a, Epha1, Gnb2l1, Ptpn6, Hipk3, Hmgcr, Hyal2, Lrp5, Lyn, Nf2, Nup62, Kat2b, Pdpk1, Prkca, Pkig, Plk1, Inpp5k, Psen1, Pten, Dusp1, Trim27, Rgs2, Ptk6, Thy1, Tnfaip3, Trp73, Spry…
GO:0000910	cytokinesis	1.4334e-08	7.84363	3.18375e-07	1.29222	3.64084	enriched	79	44	88270.4	83560, 17886, 12704, 16553, 74117, 12048, 56431, 11735, 11744, 11789, 11799, 11848, 11852, 12190, 12211, 12313, 12531, 12540, 12631, 13163, 16319, 18000, 18817, 19877, 20658, 20742, 23834, 23922, 56044, 64143, 66067, 66700, 66713, 71819, 73139, 80986, 109333, 116733, 225326, 226747, 227937, 233406, 242521, 242785	Tex14, Myh9, Cit, Kif13a, Actr3, Bcl2l1, Dstn, Ank3, Anxa11, Apc, Birc5, Rhoa, Rhob, Brca2, Birc6, Calm1, Cdc25b, Cdc42, Cfl1, Daxx, Incenp, Sept2, Plk1, Rock1, Son, Spnb2, Cdc6, Jtb, Rala, Ralb, Gtpbp8, Chmp3, Actr2, Kif23, Cenpv, Ckap2, Pkn2, Vps4a, Pik3c3, Ahctf1, Pkp4, Prc1, Klhl9, Klhl21
GO:0033674	positive regulation of kinase activity	1.45583e-08	7.83689	3.21569e-07	0.649065	1.91375	enriched	326	132	116449	18590, 12006, 23882, 13636, 14456, 16007, 16590, 19882, 22339, 26397, 11538, 12988, 14083, 14184, 14367, 14388, 14828, 17873, 18591, 18595, 18712, 18753, 18762, 20971, 21812, 22032, 22418, 26365, 26457, 53859, 56692, 70834, 99470, 234878, 240354, 330177, 11539, 11651, 12015, 12283, 12443, 12445, 12484, 12520, 12531, 12540, 12575, 13383, 13489, 13645, 13838, 13856, 13867, 14081, 14366, 14526, 1460…	Pdgfa, Axin2, Gadd45g, Efna1, Gas6, Cyr61, Kit, Mst1r, Vegfa, Map2k3, Adnp, Csk, Ptk2, Fgfr3, Fzd5, Gab1, Hspa5, Gadd45b, Pdgfb, Pdgfra, Pim1, Prkcd, Prkcz, Sdc4, Tgfbr1, Traf4, Wnt5a, Ceacam1, Slc27a1, Map3k14, Lamtor3, Spag9, Magi3, BC021891, Malt1, Taok3, Adora1, Akt1, Bad, Cab39, Ccnd1, Ccnd3, Cd24a, Cd81, Cdc25b, Cdc42, Cdkn1a, Dlg1, Drd2, Egf, Epha4, Epo, Erbb3, Acsl1, Fzd4, Gcg, Ghr, Gnai2…
GO:0005975	carbohydrate metabolic process	1.47778e-08	7.83039	3.24623e-07	0.506452	1.65939	enriched	563	205	87982.9	15376, 12894, 56336, 233781, 17869, 58250, 74747, 100198, 106557, 108148, 212111, 227327, 11538, 11652, 11677, 12286, 14672, 15251, 15277, 15378, 16332, 16828, 17158, 17254, 17448, 18534, 18563, 18591, 18708, 18799, 19013, 19895, 20411, 20446, 20975, 26416, 50798, 53618, 57170, 58805, 67800, 68038, 69181, 72077, 72141, 74343, 75612, 93683, 94192, 104112, 110208, 208727, 211673, 228368, 245847, 26…	Foxa2, Cpt1a, B4galt5, Xylt1, Myc, Chst11, Ddit4, H6pd, Ldhal6b, Galnt2, Inpp5a, B3gnt7, Adnp, Akt2, Akr1b3, Cacna1a, Gna11, Hif1a, Hk2, Hnf4a, Inppl1, Ldha, Man2a1, Slc3a2, Mdh2, Pck1, Pcx, Pdgfb, Pik3r1, Plcd1, Ppara, Rpia, Sorbs1, St6galnac2, Synj2, Mapk14, Gne, Fut8, Dolpp1, Mlxipl, Dgat2, Chid1, Dyrk2, Gcnt3, Adpgk, Crtc2, Gns, Glce, C1galt1, Acly, Pgd, Hdac4, Arfgef1, Slc35c1, Amdhd2, Idh2,…
GO:1901292	nucleoside phosphate catabolic process	1.6959e-08	7.7706	3.70503e-07	0.451419	1.57054	enriched	719	255	108142	11928, 14687, 12006, 17886, 50780, 13430, 13660, 13836, 110351, 217835, 244668, 347722, 380711, 11652, 11931, 11981, 13845, 14672, 15481, 17970, 19341, 19704, 23984, 24063, 50773, 52850, 53313, 54610, 56199, 56325, 66251, 66691, 67848, 71602, 71729, 73710, 74335, 93685, 93762, 109270, 109934, 211673, 224088, 230972, 11304, 11566, 11848, 11855, 11891, 11933, 11938, 11946, 11947, 11949, 11957, 1197…	Atp1a1, Gnaz, Axin2, Myh9, Rgs3, Dnm2, Ehd1, Epha2, Rap1gap, Rin3, Sipa1l2, Agap1, Rap1gap2, Akt2, Atp1b1, Atp9a, Ephb3, Gna11, Hspa8, Ncf2, Rab4a, Upf1, Pde10a, Spry1, Nt5c, Sgsm1, Atp2a3, Tbc1d8, Abcb10, Abcb9, Arfgap3, Gapvd1, Ddx55, Myo1e, Rgs12, Tubb2b, Xrcc3, Entpd7, Smarca5, Prr5, Abr, Arfgef1, Atp13a3, Arhgef16, Abca4, Adss, Rhoa, Arhgap5, Rab27a, Atp1b3, Atp2a2, Atp5a1, Atp5b, Atp5c1, At…
GO:0008154	actin polymerization or depolymerization	2.08421e-08	7.68106	4.52862e-07	1.13745	3.1188	enriched	99	52	116411	211401, 22349, 12704, 65970, 74117, 227753, 12345, 17974, 18753, 22323, 56431, 107351, 171580, 211673, 277360, 11518, 11845, 11848, 11867, 12340, 12631, 13367, 13383, 14026, 14063, 14260, 14784, 17973, 18643, 19229, 19230, 19240, 19241, 20740, 20742, 22003, 23999, 26401, 50875, 58804, 66898, 67384, 67771, 68089, 68767, 73178, 74192, 76709, 78757, 218397, 237860, 245857	Mtss1, Vil1, Cit, Lima1, Actr3, Gsn, Capzb, Nck2, Prkcd, Vasp, Dstn, Kank1, Mical1, Arfgef1, Prex1, Add1, Arf6, Rhoa, Arpc1b, Capza1, Cfl1, Diap1, Dlg1, Evl, F2rl1, Fmn1, Grb2, Nck1, Pfn1, Ptk2b, Twf1, Tmsb10, Tmsb4x, Spna2, Spnb2, Tpm1, Twf2, Map3k1, Tmod3, Cdc42ep5, Baiap2l1, Bag4, Arpc5, Arpc4, Wash, Wasl, Arpc5l, Arpc2, Rictor, Rasa1, Ssh2, Ssh3
GO:0042454	ribonucleoside catabolic process	2.10558e-08	7.67663	4.55033e-07	0.571061	1.77014	enriched	422	162	118997	14687, 12006, 50780, 13430, 13660, 13836, 110351, 217835, 244668, 347722, 380711, 11652, 13845, 14672, 19341, 24063, 52850, 54610, 66251, 66691, 71729, 72269, 73710, 109270, 109934, 211673, 230972, 11566, 11810, 11848, 11855, 11891, 12053, 12928, 13627, 13835, 13838, 14198, 14270, 14528, 14569, 14674, 14678, 14679, 14683, 14688, 14694, 14710, 14852, 15452, 15463, 16476, 16801, 17925, 18472, 18950…	Gnaz, Axin2, Rgs3, Dnm2, Ehd1, Epha2, Rap1gap, Rin3, Sipa1l2, Agap1, Rap1gap2, Akt2, Ephb3, Gna11, Rab4a, Spry1, Sgsm1, Tbc1d8, Arfgap3, Gapvd1, Rgs12, Cda, Tubb2b, Prr5, Abr, Arfgef1, Arhgef16, Adss, Apobec1, Rhoa, Arhgap5, Rab27a, Bcl6, Crk, Eef1a1, Epha1, Epha4, Fhit, Srgap2, Gch1, Gdi2, Gna13, Gnai2, Gnai3, Gnas, Gnb1, Gnb2l1, Gngt2, Gspt1, Hprt, Agfg1, Jun, Arhgef1, Myo9b, Pafah1b1, Pnp, Ptk…
GO:0009150	purine ribonucleotide metabolic process	2.4486e-08	7.61108	5.26318e-07	0.449042	1.56681	enriched	711	251	103904	11928, 14687, 12006, 17886, 50780, 13430, 13660, 13836, 110351, 217835, 244668, 347722, 380711, 11637, 11652, 11931, 11981, 13845, 14672, 15481, 19341, 19704, 24063, 52850, 53313, 54610, 56199, 56325, 66251, 66691, 67848, 71602, 71729, 73710, 74335, 93762, 109270, 109934, 211673, 224088, 230972, 11304, 11566, 11674, 11717, 11848, 11855, 11891, 11933, 11938, 11946, 11947, 11949, 11957, 11979, 1198…	Atp1a1, Gnaz, Axin2, Myh9, Rgs3, Dnm2, Ehd1, Epha2, Rap1gap, Rin3, Sipa1l2, Agap1, Rap1gap2, Ak2, Akt2, Atp1b1, Atp9a, Ephb3, Gna11, Hspa8, Rab4a, Upf1, Spry1, Sgsm1, Atp2a3, Tbc1d8, Abcb10, Abcb9, Arfgap3, Gapvd1, Ddx55, Myo1e, Rgs12, Tubb2b, Xrcc3, Smarca5, Prr5, Abr, Arfgef1, Atp13a3, Arhgef16, Abca4, Adss, Aldoa, Ampd3, Rhoa, Arhgap5, Rab27a, Atp1b3, Atp2a2, Atp5a1, Atp5b, Atp5c1, Atp5j, Atp7…
GO:0009166	nucleotide catabolic process	2.58895e-08	7.58688	5.53509e-07	0.448916	1.56661	enriched	708	251	109265	11928, 14687, 12006, 17886, 50780, 13430, 13660, 13836, 110351, 217835, 244668, 347722, 380711, 11652, 11931, 11981, 13845, 14672, 15481, 17970, 19341, 19704, 23984, 24063, 50773, 52850, 53313, 54610, 56199, 56325, 66251, 66691, 67848, 71602, 71729, 73710, 74335, 93762, 109270, 109934, 211673, 224088, 230972, 11304, 11566, 11848, 11855, 11891, 11933, 11938, 11946, 11947, 11949, 11957, 11979, 1198…	Atp1a1, Gnaz, Axin2, Myh9, Rgs3, Dnm2, Ehd1, Epha2, Rap1gap, Rin3, Sipa1l2, Agap1, Rap1gap2, Akt2, Atp1b1, Atp9a, Ephb3, Gna11, Hspa8, Ncf2, Rab4a, Upf1, Pde10a, Spry1, Nt5c, Sgsm1, Atp2a3, Tbc1d8, Abcb10, Abcb9, Arfgap3, Gapvd1, Ddx55, Myo1e, Rgs12, Tubb2b, Xrcc3, Smarca5, Prr5, Abr, Arfgef1, Atp13a3, Arhgef16, Abca4, Adss, Rhoa, Arhgap5, Rab27a, Atp1b3, Atp2a2, Atp5a1, Atp5b, Atp5c1, Atp5j, Atp…
GO:0032535	regulation of cellular component size	2.63732e-08	7.57884	5.60851e-07	0.874326	2.39726	enriched	166	77	112551	22349, 12704, 22415, 65970, 74117, 227753, 11538, 12345, 12912, 14297, 16885, 17974, 18753, 20361, 22418, 56431, 97998, 107351, 211673, 277360, 11518, 11651, 11845, 11848, 11855, 11867, 12340, 12421, 12631, 13383, 13508, 14025, 14026, 14063, 14260, 14784, 15516, 15519, 17751, 17973, 18472, 18643, 19211, 19229, 19230, 19240, 19241, 20350, 20562, 20740, 20742, 22003, 22062, 22422, 23999, 26401, 298…	Vil1, Cit, Wnt3, Lima1, Actr3, Gsn, Adnp, Capzb, Creb1, Fxn, Limk1, Nck2, Prkcd, Sema7a, Wnt5a, Dstn, Deptor, Kank1, Arfgef1, Prex1, Add1, Akt1, Arf6, Rhoa, Arhgap5, Arpc1b, Capza1, Rb1cc1, Cfl1, Dlg1, Dscam, Bcl11a, Evl, F2rl1, Fmn1, Grb2, Hsp90ab1, Hsp90aa1, Mt3, Nck1, Pafah1b1, Pfn1, Pten, Ptk2b, Twf1, Tmsb10, Tmsb4x, Sema3f, Slit1, Spna2, Spnb2, Tpm1, Trp73, Wnt7b, Twf2, Map3k1, Ulk2, Tmod3, …
GO:0046483	heterocycle metabolic process	2.72246e-08	7.56504	5.75895e-07	0.366457	1.44261	enriched	1117	371	99646.3	11928, 14687, 12006, 17886, 50780, 13430, 13660, 13836, 21405, 50493, 68732, 71562, 100198, 110351, 217835, 244668, 347722, 380711, 11515, 11538, 11637, 11652, 11655, 11826, 11931, 11981, 13845, 14297, 14672, 14915, 14917, 15481, 16828, 17448, 17970, 18174, 18451, 19227, 19341, 19704, 19895, 22169, 22418, 22436, 23984, 24063, 50773, 52850, 53313, 54610, 56199, 56325, 66251, 66691, 67848, 71602, 7…	Atp1a1, Gnaz, Axin2, Myh9, Rgs3, Dnm2, Ehd1, Epha2, Hnf1a, Txnrd1, Lrrc16a, Afmid, H6pd, Rap1gap, Rin3, Sipa1l2, Agap1, Rap1gap2, Adcy9, Adnp, Ak2, Akt2, Alas1, Aqp1, Atp1b1, Atp9a, Ephb3, Fxn, Gna11, Guca2a, Gucy2c, Hspa8, Ldha, Mdh2, Ncf2, Slc11a2, P4ha1, Pthlh, Rab4a, Upf1, Rpia, Cmpk2, Wnt5a, Xdh, Pde10a, Spry1, Nt5c, Sgsm1, Atp2a3, Tbc1d8, Abcb10, Abcb9, Arfgap3, Gapvd1, Ddx55, Myo1e, Rgs12,…
GO:0045860	positive regulation of protein kinase activity	2.84254e-08	7.54629	5.98131e-07	0.657097	1.92918	enriched	304	124	112627	18590, 12006, 23882, 13636, 14456, 16007, 16590, 19882, 22339, 26397, 11538, 12988, 14083, 14367, 14388, 14828, 17873, 18591, 18712, 18753, 18762, 20971, 21812, 22032, 22418, 26365, 26457, 53859, 56692, 70834, 99470, 234878, 240354, 330177, 11539, 11651, 12283, 12443, 12445, 12484, 12520, 12531, 12575, 13383, 13489, 13645, 13838, 13856, 13867, 14081, 14366, 14526, 14600, 14678, 14745, 15289, 1551…	Pdgfa, Axin2, Gadd45g, Efna1, Gas6, Cyr61, Kit, Mst1r, Vegfa, Map2k3, Adnp, Csk, Ptk2, Fzd5, Gab1, Hspa5, Gadd45b, Pdgfb, Pim1, Prkcd, Prkcz, Sdc4, Tgfbr1, Traf4, Wnt5a, Ceacam1, Slc27a1, Map3k14, Lamtor3, Spag9, Magi3, BC021891, Malt1, Taok3, Adora1, Akt1, Cab39, Ccnd1, Ccnd3, Cd24a, Cd81, Cdc25b, Cdkn1a, Dlg1, Drd2, Egf, Epha4, Epo, Erbb3, Acsl1, Fzd4, Gcg, Ghr, Gnai2, Lpar1, Hmgb1, Hsp90ab1, L…
GO:0009790	embryo development	3.03533e-08	7.51779	6.35353e-07	0.40056	1.49266	enriched	906	312	117881	320790, 12702, 15376, 16691, 20602, 22761, 15205, 16776, 12006, 13388, 13710, 16600, 17886, 57080, 269593, 329934, 384244, 12606, 13636, 13836, 16007, 16480, 16590, 17133, 17863, 17869, 18109, 21405, 21676, 21815, 22339, 22415, 50493, 50785, 58250, 72475, 252973, 11804, 11931, 12048, 12162, 12334, 12591, 13716, 14297, 14367, 14371, 14388, 14415, 14463, 14828, 15200, 15251, 15378, 15574, 15902, 16…	Chd7, Socs3, Foxa2, Krt8, Ncor2, Zfpm1, Hes1, Lama5, Axin2, Dll1, Elf3, Klf4, Myh9, Gtf2ird1, Luzp1, Foxo6, Gm5294, Cebpa, Efna1, Epha2, Cyr61, Jup, Kit, Maff, Myb, Myc, Mycn, Hnf1a, Tead1, Tgif1, Vegfa, Wnt3, Txnrd1, Hs6st1, Chst11, Ssbp3, Grhl2, Aplp2, Atp1b1, Bcl2l1, Bmp7, Capn2, Cdx2, Ell, Fxn, Fzd5, Fzd9, Gab1, Gad1, Gata4, Hspa5, Hbegf, Hif1a, Hnf4a, Hus1, Id2, Ihh, Krt19, Man2a1, Nr4a3, No…
GO:0009203	ribonucleoside triphosphate catabolic process	3.13799e-08	7.50335	6.5342e-07	0.461571	1.58657	enriched	657	235	108261	11928, 14687, 12006, 17886, 50780, 13430, 13660, 13836, 110351, 217835, 244668, 347722, 380711, 11652, 11931, 11981, 13845, 14672, 15481, 19341, 19704, 24063, 52850, 53313, 54610, 56199, 56325, 66251, 66691, 67848, 71602, 71729, 73710, 74335, 93685, 93762, 109270, 109934, 211673, 224088, 230972, 11304, 11566, 11848, 11855, 11891, 11933, 11938, 11946, 11947, 11949, 11957, 11979, 11980, 12053, 1292…	Atp1a1, Gnaz, Axin2, Myh9, Rgs3, Dnm2, Ehd1, Epha2, Rap1gap, Rin3, Sipa1l2, Agap1, Rap1gap2, Akt2, Atp1b1, Atp9a, Ephb3, Gna11, Hspa8, Rab4a, Upf1, Spry1, Sgsm1, Atp2a3, Tbc1d8, Abcb10, Abcb9, Arfgap3, Gapvd1, Ddx55, Myo1e, Rgs12, Tubb2b, Xrcc3, Entpd7, Smarca5, Prr5, Abr, Arfgef1, Atp13a3, Arhgef16, Abca4, Adss, Rhoa, Arhgap5, Rab27a, Atp1b3, Atp2a2, Atp5a1, Atp5b, Atp5c1, Atp5j, Atp7b, Atp8a1, …
GO:0009119	ribonucleoside metabolic process	3.24989e-08	7.48813	6.73215e-07	0.533766	1.70534	enriched	476	178	113279	14687, 12006, 50780, 13430, 13660, 13836, 110351, 217835, 244668, 347722, 380711, 11652, 13845, 14672, 19341, 24063, 52850, 54610, 66251, 66691, 71729, 72269, 73710, 109270, 109934, 211673, 230972, 353172, 11566, 11810, 11821, 11848, 11855, 11891, 12053, 12928, 13627, 13835, 13838, 14198, 14270, 14431, 14528, 14569, 14674, 14678, 14679, 14683, 14688, 14694, 14710, 14852, 14923, 15452, 15463, 1647…	Gnaz, Axin2, Rgs3, Dnm2, Ehd1, Epha2, Rap1gap, Rin3, Sipa1l2, Agap1, Rap1gap2, Akt2, Ephb3, Gna11, Rab4a, Spry1, Sgsm1, Tbc1d8, Arfgap3, Gapvd1, Rgs12, Cda, Tubb2b, Prr5, Abr, Arfgef1, Arhgef16, Gars, Adss, Apobec1, Aprt, Rhoa, Arhgap5, Rab27a, Bcl6, Crk, Eef1a1, Epha1, Epha4, Fhit, Srgap2, Gamt, Gch1, Gdi2, Gna13, Gnai2, Gnai3, Gnas, Gnb1, Gnb2l1, Gngt2, Gspt1, Guk1, Hprt, Agfg1, Jun, Arhgef1, M…
GO:0016192	vesicle-mediated transport	3.52357e-08	7.45302	7.26146e-07	0.419101	1.52059	enriched	809	280	97672.1	67095, 242687, 23970, 18951, 22631, 140580, 231830, 13430, 13660, 14456, 16553, 16590, 17919, 18797, 22339, 60595, 227753, 11778, 12286, 12591, 12988, 14083, 14339, 15900, 16332, 19340, 19341, 19401, 52639, 56508, 66251, 66691, 67074, 69596, 70834, 71602, 71648, 72183, 83671, 102626, 106039, 109934, 193813, 211673, 214523, 217325, 434246, 11350, 11518, 11535, 11735, 11764, 11765, 11773, 11816, 11…	Trak1, Wasf2, Pacsin2, Sept5, Ywhaz, Elmo1, Micall2, Dnm2, Ehd1, Gas6, Kif13a, Kit, Myo5b, Plcb3, Vegfa, Actn4, Gsn, Ap3s2, Cacna1a, Cdx2, Csk, Ptk2, Aktip, Irf8, Inppl1, Rab3d, Rab4a, Rara, Wipi1, Rapgef4, Arfgap3, Gapvd1, Mon2, 2310035K24Rik, Spag9, Myo1e, Optn, Snx6, Sytl2, Mapkapk3, Gga1, Abr, Mcfd2, Arfgef1, Tmprss4, Llgl2, Trim72, Abl1, Add1, Adm, Ank3, Ap1b1, Ap1g1, Ap2m1, Apoe, Arc, Arf1,…
GO:0009143	nucleoside triphosphate catabolic process	3.91417e-08	7.40736	8.02506e-07	0.456013	1.57777	enriched	665	237	107557	11928, 14687, 12006, 17886, 50780, 13430, 13660, 13836, 110351, 217835, 244668, 347722, 380711, 11652, 11931, 11981, 13845, 14672, 15481, 19341, 19704, 24063, 52850, 53313, 54610, 56199, 56325, 66251, 66691, 67848, 71602, 71729, 73710, 74335, 93685, 93762, 109270, 109934, 211673, 224088, 230972, 11304, 11566, 11848, 11855, 11891, 11933, 11938, 11946, 11947, 11949, 11957, 11979, 11980, 12053, 1292…	Atp1a1, Gnaz, Axin2, Myh9, Rgs3, Dnm2, Ehd1, Epha2, Rap1gap, Rin3, Sipa1l2, Agap1, Rap1gap2, Akt2, Atp1b1, Atp9a, Ephb3, Gna11, Hspa8, Rab4a, Upf1, Spry1, Sgsm1, Atp2a3, Tbc1d8, Abcb10, Abcb9, Arfgap3, Gapvd1, Ddx55, Myo1e, Rgs12, Tubb2b, Xrcc3, Entpd7, Smarca5, Prr5, Abr, Arfgef1, Atp13a3, Arhgef16, Abca4, Adss, Rhoa, Arhgap5, Rab27a, Atp1b3, Atp2a2, Atp5a1, Atp5b, Atp5c1, Atp5j, Atp7b, Atp8a1, …
GO:0006195	purine nucleotide catabolic process	4.06356e-08	7.39109	8.28882e-07	0.446639	1.56305	enriched	695	246	109859	11928, 14687, 12006, 17886, 50780, 13430, 13660, 13836, 110351, 217835, 244668, 347722, 380711, 11652, 11931, 11981, 13845, 14672, 15481, 19341, 19704, 23984, 24063, 52850, 53313, 54610, 56199, 56325, 66251, 66691, 67848, 71602, 71729, 73710, 74335, 93762, 109270, 109934, 211673, 224088, 230972, 11304, 11566, 11848, 11855, 11891, 11933, 11938, 11946, 11947, 11949, 11957, 11979, 11980, 12053, 1292…	Atp1a1, Gnaz, Axin2, Myh9, Rgs3, Dnm2, Ehd1, Epha2, Rap1gap, Rin3, Sipa1l2, Agap1, Rap1gap2, Akt2, Atp1b1, Atp9a, Ephb3, Gna11, Hspa8, Rab4a, Upf1, Pde10a, Spry1, Sgsm1, Atp2a3, Tbc1d8, Abcb10, Abcb9, Arfgap3, Gapvd1, Ddx55, Myo1e, Rgs12, Tubb2b, Xrcc3, Smarca5, Prr5, Abr, Arfgef1, Atp13a3, Arhgef16, Abca4, Adss, Rhoa, Arhgap5, Rab27a, Atp1b3, Atp2a2, Atp5a1, Atp5b, Atp5c1, Atp5j, Atp7b, Atp8a1, …
GO:0008064	regulation of actin polymerization or depolymerization	4.3903e-08	7.35751	8.90986e-07	1.1863	3.27494	enriched	87	47	114386	22349, 12704, 65970, 74117, 227753, 12345, 17974, 18753, 56431, 107351, 211673, 277360, 11518, 11845, 11848, 11867, 12340, 12631, 13383, 14026, 14063, 14260, 14784, 17973, 18643, 19229, 19230, 19240, 19241, 20740, 20742, 22003, 23999, 26401, 50875, 58804, 66898, 67384, 67771, 68767, 73178, 74192, 76709, 78757, 218397, 237860, 245857	Vil1, Cit, Lima1, Actr3, Gsn, Capzb, Nck2, Prkcd, Dstn, Kank1, Arfgef1, Prex1, Add1, Arf6, Rhoa, Arpc1b, Capza1, Cfl1, Dlg1, Evl, F2rl1, Fmn1, Grb2, Nck1, Pfn1, Ptk2b, Twf1, Tmsb10, Tmsb4x, Spna2, Spnb2, Tpm1, Twf2, Map3k1, Tmod3, Cdc42ep5, Baiap2l1, Bag4, Arpc5, Wash, Wasl, Arpc5l, Arpc2, Rictor, Rasa1, Ssh2, Ssh3
GO:0009207	purine ribonucleoside triphosphate catabolic process	4.46029e-08	7.35064	9.00619e-07	0.457006	1.57934	enriched	656	234	108366	11928, 14687, 12006, 17886, 50780, 13430, 13660, 13836, 110351, 217835, 244668, 347722, 380711, 11652, 11931, 11981, 13845, 14672, 15481, 19341, 19704, 24063, 52850, 53313, 54610, 56199, 56325, 66251, 66691, 67848, 71602, 71729, 73710, 74335, 93762, 109270, 109934, 211673, 224088, 230972, 11304, 11566, 11848, 11855, 11891, 11933, 11938, 11946, 11947, 11949, 11957, 11979, 11980, 12053, 12928, 1320…	Atp1a1, Gnaz, Axin2, Myh9, Rgs3, Dnm2, Ehd1, Epha2, Rap1gap, Rin3, Sipa1l2, Agap1, Rap1gap2, Akt2, Atp1b1, Atp9a, Ephb3, Gna11, Hspa8, Rab4a, Upf1, Spry1, Sgsm1, Atp2a3, Tbc1d8, Abcb10, Abcb9, Arfgap3, Gapvd1, Ddx55, Myo1e, Rgs12, Tubb2b, Xrcc3, Smarca5, Prr5, Abr, Arfgef1, Atp13a3, Arhgef16, Abca4, Adss, Rhoa, Arhgap5, Rab27a, Atp1b3, Atp2a2, Atp5a1, Atp5b, Atp5c1, Atp5j, Atp7b, Atp8a1, Bcl6, Cr…
GO:0051258	protein polymerization	4.48293e-08	7.34844	9.00641e-07	0.941562	2.56398	enriched	138	65	99995.4	211401, 22349, 22334, 74117, 227753, 12345, 17974, 18753, 73710, 107351, 211673, 277360, 11518, 11789, 11845, 11848, 11867, 12340, 12576, 13367, 13383, 14026, 14228, 14260, 14784, 16765, 17973, 18000, 18643, 19229, 19230, 19240, 19241, 20393, 20740, 20742, 22003, 22143, 22145, 22146, 22154, 23999, 26401, 26419, 50875, 56327, 58804, 66898, 67141, 67384, 67771, 68041, 68089, 68612, 68767, 73178, 74…	Mtss1, Vil1, Vdac2, Actr3, Gsn, Capzb, Nck2, Prkcd, Tubb2b, Kank1, Arfgef1, Prex1, Add1, Apc, Arf6, Rhoa, Arpc1b, Capza1, Cdkn1b, Diap1, Dlg1, Evl, Fkbp4, Fmn1, Grb2, Stmn1, Nck1, Sept2, Pfn1, Ptk2b, Twf1, Tmsb10, Tmsb4x, Sgk1, Spna2, Spnb2, Tpm1, Tuba1b, Tuba4a, Tuba1c, Tubb5, Twf2, Map3k1, Mapk8, Tmod3, Arl2, Cdc42ep5, Baiap2l1, Fbxo5, Bag4, Arpc5, Mid1ip1, Arpc4, Ube2c, Wash, Wasl, Dnm1l, Arpc…
GO:0006473	protein acetylation	4.76601e-08	7.32184	9.50483e-07	0.959482	2.61034	enriched	132	63	70540.2	16362, 268936, 76901, 269424, 17448, 17978, 18534, 20677, 76719, 77805, 382207, 12190, 12593, 12649, 13016, 13486, 13831, 14533, 16825, 17192, 17257, 17977, 17979, 18519, 18984, 20174, 20586, 21761, 22658, 26409, 54123, 54169, 55982, 56312, 56456, 57741, 64050, 66262, 66464, 66979, 67773, 69612, 72117, 73086, 74147, 74763, 75560, 75565, 76055, 77853, 78783, 94092, 214162, 214855, 216825, 217127, …	Irf1, Brpf3, Phf15, Phf17, Mdh2, Ncoa2, Pck1, Sox4, Kansl1, Esco1, Phf16, Brca2, Cdyl, Chek1, Ctbp1, Dr1, Epc1, Bloc1s1, Ldb1, Mbd3, Mecp2, Ncoa1, Ncoa3, Kat2b, Por, Ruvbl2, Smarca4, Morf4l1, Pcgf2, Map3k7, Irf7, Myst4, Paxip1, Nupr1, Actl6a, Noc2l, Yeats4, Ing5, Taf12, Pole4, Kat8, Kansl2, Naa50, Rps6ka5, Ehhadh, Nat15, Ep400, Ccdc101, Mgea5, Msl2, Brpf1, Trim16, Mll1, Arid5a, Usp22, Myst2, Bag6…
GO:1901068	guanosine-containing compound metabolic process	4.77857e-08	7.3207	9.50483e-07	0.550749	1.73455	enriched	433	164	114297	14687, 12006, 50780, 13430, 13660, 13836, 110351, 217835, 244668, 347722, 380711, 11652, 13845, 14672, 19341, 24063, 52850, 54610, 66251, 66691, 71729, 73710, 109270, 109934, 211673, 230972, 11566, 11848, 11855, 11891, 12053, 12928, 13627, 13835, 13838, 14270, 14528, 14569, 14674, 14678, 14679, 14683, 14688, 14694, 14710, 14852, 14923, 15452, 15463, 16476, 16801, 17925, 18102, 18103, 18472, 18950…	Gnaz, Axin2, Rgs3, Dnm2, Ehd1, Epha2, Rap1gap, Rin3, Sipa1l2, Agap1, Rap1gap2, Akt2, Ephb3, Gna11, Rab4a, Spry1, Sgsm1, Tbc1d8, Arfgap3, Gapvd1, Rgs12, Tubb2b, Prr5, Abr, Arfgef1, Arhgef16, Adss, Rhoa, Arhgap5, Rab27a, Bcl6, Crk, Eef1a1, Epha1, Epha4, Srgap2, Gch1, Gdi2, Gna13, Gnai2, Gnai3, Gnas, Gnb1, Gnb2l1, Gngt2, Gspt1, Guk1, Hprt, Agfg1, Jun, Arhgef1, Myo9b, Nme1, Nme2, Pafah1b1, Pnp, Ptk2b…
GO:0009146	purine nucleoside triphosphate catabolic process	4.85353e-08	7.31394	9.60614e-07	0.454588	1.57552	enriched	660	235	107929	11928, 14687, 12006, 17886, 50780, 13430, 13660, 13836, 110351, 217835, 244668, 347722, 380711, 11652, 11931, 11981, 13845, 14672, 15481, 19341, 19704, 24063, 52850, 53313, 54610, 56199, 56325, 66251, 66691, 67848, 71602, 71729, 73710, 74335, 93762, 109270, 109934, 211673, 224088, 230972, 11304, 11566, 11848, 11855, 11891, 11933, 11938, 11946, 11947, 11949, 11957, 11979, 11980, 12053, 12928, 1320…	Atp1a1, Gnaz, Axin2, Myh9, Rgs3, Dnm2, Ehd1, Epha2, Rap1gap, Rin3, Sipa1l2, Agap1, Rap1gap2, Akt2, Atp1b1, Atp9a, Ephb3, Gna11, Hspa8, Rab4a, Upf1, Spry1, Sgsm1, Atp2a3, Tbc1d8, Abcb10, Abcb9, Arfgap3, Gapvd1, Ddx55, Myo1e, Rgs12, Tubb2b, Xrcc3, Smarca5, Prr5, Abr, Arfgef1, Atp13a3, Arhgef16, Abca4, Adss, Rhoa, Arhgap5, Rab27a, Atp1b3, Atp2a2, Atp5a1, Atp5b, Atp5c1, Atp5j, Atp7b, Atp8a1, Bcl6, Cr…
GO:0009154	purine ribonucleotide catabolic process	4.88134e-08	7.31146	9.6136e-07	0.454514	1.57541	enriched	660	235	108358	11928, 14687, 12006, 17886, 50780, 13430, 13660, 13836, 110351, 217835, 244668, 347722, 380711, 11652, 11931, 11981, 13845, 14672, 15481, 19341, 19704, 24063, 52850, 53313, 54610, 56199, 56325, 66251, 66691, 67848, 71602, 71729, 73710, 74335, 93762, 109270, 109934, 211673, 224088, 230972, 11304, 11566, 11848, 11855, 11891, 11933, 11938, 11946, 11947, 11949, 11957, 11979, 11980, 12053, 12928, 1320…	Atp1a1, Gnaz, Axin2, Myh9, Rgs3, Dnm2, Ehd1, Epha2, Rap1gap, Rin3, Sipa1l2, Agap1, Rap1gap2, Akt2, Atp1b1, Atp9a, Ephb3, Gna11, Hspa8, Rab4a, Upf1, Spry1, Sgsm1, Atp2a3, Tbc1d8, Abcb10, Abcb9, Arfgap3, Gapvd1, Ddx55, Myo1e, Rgs12, Tubb2b, Xrcc3, Smarca5, Prr5, Abr, Arfgef1, Atp13a3, Arhgef16, Abca4, Adss, Rhoa, Arhgap5, Rab27a, Atp1b3, Atp2a2, Atp5a1, Atp5b, Atp5c1, Atp5j, Atp7b, Atp8a1, Bcl6, Cr…
GO:0006006	glucose metabolic process	5.6446e-08	7.24837	1.10623e-06	0.847457	2.33371	enriched	169	76	85079	15376, 12894, 17869, 74747, 100198, 106557, 11652, 12286, 15251, 15277, 15378, 16332, 16828, 18534, 18563, 18708, 19013, 19895, 20411, 26416, 58805, 69181, 72141, 74343, 110208, 208727, 11364, 11651, 11674, 11910, 11911, 12015, 12748, 14120, 14377, 14555, 14583, 14751, 15275, 15289, 15937, 16592, 16973, 17691, 18293, 18597, 18604, 18640, 18746, 18770, 19045, 19046, 19062, 20185, 20779, 20869, 218…	Foxa2, Cpt1a, Myc, Ddit4, H6pd, Ldhal6b, Akt2, Cacna1a, Hif1a, Hk2, Hnf4a, Inppl1, Ldha, Pck1, Pcx, Pik3r1, Ppara, Rpia, Sorbs1, Mapk14, Mlxipl, Dyrk2, Adpgk, Crtc2, Pgd, Hdac4, Acadm, Akt1, Aldoa, Atf3, Atf4, Bad, Clk2, Fbp2, G6pc, Gpd1, Gfpt1, Gpi1, Hk1, Hmgb1, Ier3, Fabp5, Lrp5, Sik1, Ogdh, Pdha1, Pdk2, Pfkfb2, Pkm, Pklr, Ppp1ca, Ppp1cb, Inpp5k, Ncor1, Src, Stk11, Tkt, Pfkp, Foxo1, Pmaip1, Hib…
GO:0006152	purine nucleoside catabolic process	5.70878e-08	7.24346	1.10823e-06	0.55707	1.74555	enriched	417	159	117305	14687, 12006, 50780, 13430, 13660, 13836, 110351, 217835, 244668, 347722, 380711, 11652, 13845, 14672, 19341, 24063, 52850, 54610, 66251, 66691, 71729, 73710, 109270, 109934, 211673, 230972, 11566, 11848, 11855, 11891, 12053, 12928, 13627, 13835, 13838, 14270, 14528, 14569, 14674, 14678, 14679, 14683, 14688, 14694, 14710, 14852, 15452, 15463, 16476, 16801, 17925, 18472, 18950, 19229, 19276, 19384…	Gnaz, Axin2, Rgs3, Dnm2, Ehd1, Epha2, Rap1gap, Rin3, Sipa1l2, Agap1, Rap1gap2, Akt2, Ephb3, Gna11, Rab4a, Spry1, Sgsm1, Tbc1d8, Arfgap3, Gapvd1, Rgs12, Tubb2b, Prr5, Abr, Arfgef1, Arhgef16, Adss, Rhoa, Arhgap5, Rab27a, Bcl6, Crk, Eef1a1, Epha1, Epha4, Srgap2, Gch1, Gdi2, Gna13, Gnai2, Gnai3, Gnas, Gnb1, Gnb2l1, Gngt2, Gspt1, Hprt, Agfg1, Jun, Arhgef1, Myo9b, Pafah1b1, Pnp, Ptk2b, Ptprn2, Ran, Ran…
GO:0046039	GTP metabolic process	5.74232e-08	7.24091	1.10823e-06	0.554687	1.7414	enriched	421	160	116179	14687, 12006, 50780, 13430, 13660, 13836, 110351, 217835, 244668, 347722, 380711, 11652, 13845, 14672, 19341, 24063, 52850, 54610, 66251, 66691, 71729, 73710, 109270, 109934, 211673, 230972, 11566, 11848, 11855, 11891, 12053, 12928, 13627, 13835, 13838, 14270, 14528, 14569, 14674, 14678, 14679, 14683, 14688, 14694, 14710, 14852, 15463, 16476, 16801, 17925, 18102, 18103, 18472, 18950, 19229, 19276…	Gnaz, Axin2, Rgs3, Dnm2, Ehd1, Epha2, Rap1gap, Rin3, Sipa1l2, Agap1, Rap1gap2, Akt2, Ephb3, Gna11, Rab4a, Spry1, Sgsm1, Tbc1d8, Arfgap3, Gapvd1, Rgs12, Tubb2b, Prr5, Abr, Arfgef1, Arhgef16, Adss, Rhoa, Arhgap5, Rab27a, Bcl6, Crk, Eef1a1, Epha1, Epha4, Srgap2, Gch1, Gdi2, Gna13, Gnai2, Gnai3, Gnas, Gnb1, Gnb2l1, Gngt2, Gspt1, Agfg1, Jun, Arhgef1, Myo9b, Nme1, Nme2, Pafah1b1, Pnp, Ptk2b, Ptprn2, Ra…
GO:0009261	ribonucleotide catabolic process	5.76308e-08	7.23935	1.10823e-06	0.451866	1.57124	enriched	661	235	108294	11928, 14687, 12006, 17886, 50780, 13430, 13660, 13836, 110351, 217835, 244668, 347722, 380711, 11652, 11931, 11981, 13845, 14672, 15481, 19341, 19704, 24063, 52850, 53313, 54610, 56199, 56325, 66251, 66691, 67848, 71602, 71729, 73710, 74335, 93762, 109270, 109934, 211673, 224088, 230972, 11304, 11566, 11848, 11855, 11891, 11933, 11938, 11946, 11947, 11949, 11957, 11979, 11980, 12053, 12928, 1320…	Atp1a1, Gnaz, Axin2, Myh9, Rgs3, Dnm2, Ehd1, Epha2, Rap1gap, Rin3, Sipa1l2, Agap1, Rap1gap2, Akt2, Atp1b1, Atp9a, Ephb3, Gna11, Hspa8, Rab4a, Upf1, Spry1, Sgsm1, Atp2a3, Tbc1d8, Abcb10, Abcb9, Arfgap3, Gapvd1, Ddx55, Myo1e, Rgs12, Tubb2b, Xrcc3, Smarca5, Prr5, Abr, Arfgef1, Atp13a3, Arhgef16, Abca4, Adss, Rhoa, Arhgap5, Rab27a, Atp1b3, Atp2a2, Atp5a1, Atp5b, Atp5c1, Atp5j, Atp7b, Atp8a1, Bcl6, Cr…
GO:1901069	guanosine-containing compound catabolic process	5.76567e-08	7.23915	1.10823e-06	0.558763	1.74851	enriched	414	158	117731	14687, 12006, 50780, 13430, 13660, 13836, 110351, 217835, 244668, 347722, 380711, 11652, 13845, 14672, 19341, 24063, 52850, 54610, 66251, 66691, 71729, 73710, 109270, 109934, 211673, 230972, 11566, 11848, 11855, 11891, 12053, 12928, 13627, 13835, 13838, 14270, 14528, 14569, 14674, 14678, 14679, 14683, 14688, 14694, 14710, 14852, 15452, 15463, 16476, 16801, 17925, 18472, 18950, 19229, 19276, 19384…	Gnaz, Axin2, Rgs3, Dnm2, Ehd1, Epha2, Rap1gap, Rin3, Sipa1l2, Agap1, Rap1gap2, Akt2, Ephb3, Gna11, Rab4a, Spry1, Sgsm1, Tbc1d8, Arfgap3, Gapvd1, Rgs12, Tubb2b, Prr5, Abr, Arfgef1, Arhgef16, Adss, Rhoa, Arhgap5, Rab27a, Bcl6, Crk, Eef1a1, Epha1, Epha4, Srgap2, Gch1, Gdi2, Gna13, Gnai2, Gnai3, Gnas, Gnb1, Gnb2l1, Gngt2, Gspt1, Hprt, Agfg1, Jun, Arhgef1, Myo9b, Pafah1b1, Pnp, Ptk2b, Ptprn2, Ran, Ran…
GO:0046700	heterocycle catabolic process	5.88356e-08	7.23036	1.12548e-06	0.427315	1.53314	enriched	748	261	107857	11928, 14687, 12006, 17886, 50780, 13430, 13660, 13836, 71562, 110351, 217835, 244668, 347722, 380711, 11652, 11931, 11981, 13845, 14672, 15481, 17970, 19341, 19704, 22436, 23984, 24063, 50773, 52850, 53313, 54610, 56199, 56325, 66251, 66691, 67848, 71602, 71729, 72269, 73710, 74335, 93762, 109270, 109934, 211673, 224088, 230972, 11304, 11566, 11810, 11848, 11855, 11891, 11933, 11938, 11946, 1194…	Atp1a1, Gnaz, Axin2, Myh9, Rgs3, Dnm2, Ehd1, Epha2, Afmid, Rap1gap, Rin3, Sipa1l2, Agap1, Rap1gap2, Akt2, Atp1b1, Atp9a, Ephb3, Gna11, Hspa8, Ncf2, Rab4a, Upf1, Xdh, Pde10a, Spry1, Nt5c, Sgsm1, Atp2a3, Tbc1d8, Abcb10, Abcb9, Arfgap3, Gapvd1, Ddx55, Myo1e, Rgs12, Cda, Tubb2b, Xrcc3, Smarca5, Prr5, Abr, Arfgef1, Atp13a3, Arhgef16, Abca4, Adss, Apobec1, Rhoa, Arhgap5, Rab27a, Atp1b3, Atp2a2, Atp5a1,…
GO:0097190	apoptotic signaling pathway	6.02784e-08	7.21984	1.14759e-06	1.12598	3.08323	enriched	94	49	69823.6	17869, 22334, 12048, 14297, 55948, 107449, 11651, 12015, 12125, 12176, 12367, 12369, 12370, 13144, 14082, 14694, 14775, 16476, 17000, 17210, 19713, 19766, 20439, 20656, 20779, 22035, 22038, 22062, 26420, 27061, 53357, 54673, 56772, 57320, 58801, 59009, 66593, 66861, 68020, 68943, 69601, 72567, 74006, 74256, 170770, 171543, 216439, 224105, 224727	Myc, Vdac2, Bcl2l1, Fxn, Sfn, Unc5b, Akt1, Bad, Bcl2l11, Bnip3, Casp3, Casp7, Casp8, Dapk3, Fadd, Gnb2l1, Gpx1, Jun, Ltbr, Mcl1, Ret, Ripk1, Siah2, Sod2, Src, Tnfsf10, Plscr1, Trp73, Mapk9, Bcap31, Pla2g6, Sh3glb1, Mllt11, Park7, Pmaip1, Sh3rf1, Diablo, Dnajc10, 2810002N01Rik, Pink1, Dab2ip, Bclaf1, Dnm1l, Cyld, Bbc3, Bmf, Agap2, Pak2, Bag6
GO:0051130	positive regulation of cellular component organization	6.16962e-08	7.20974	1.16901e-06	0.512633	1.66968	enriched	498	185	125816	12006, 16468, 22349, 12396, 13836, 14456, 16590, 17863, 21405, 22339, 22415, 60595, 74117, 11538, 11826, 12162, 12912, 13845, 14083, 14297, 16885, 17974, 18222, 18442, 18591, 19271, 20361, 20411, 20971, 21812, 21844, 22418, 56226, 56431, 56699, 71902, 109934, 223255, 229722, 230972, 11518, 11651, 11789, 11845, 11848, 11908, 12015, 12125, 12176, 12306, 12317, 12387, 12484, 12512, 12540, 12576, 126…	Axin2, Jarid2, Vil1, Cbfa2t2, Epha2, Gas6, Kit, Myb, Hnf1a, Vegfa, Wnt3, Actn4, Actr3, Adnp, Aqp1, Bmp7, Creb1, Ephb3, Ptk2, Fxn, Limk1, Nck2, Numb, P2ry2, Pdgfb, Ptprj, Sema7a, Sorbs1, Sdc4, Tgfbr1, Tiam1, Wnt5a, Espn, Dstn, Cdc42ep4, Cand1, Abr, Stk24, 5330417C22Rik, Arhgef16, Add1, Akt1, Apc, Arf6, Rhoa, Atf1, Bad, Bcl2l11, Bnip3, Anxa2, Calr, Ctnnb1, Cd24a, Cd63, Cdc42, Cdkn1b, Cfl1, Col1a1, …
GO:0030832	regulation of actin filament length	7.22043e-08	7.14144	1.36167e-06	1.15941	3.18805	enriched	88	47	115334	22349, 12704, 65970, 74117, 227753, 12345, 17974, 18753, 56431, 107351, 211673, 277360, 11518, 11845, 11848, 11867, 12340, 12631, 13383, 14026, 14063, 14260, 14784, 17973, 18643, 19229, 19230, 19240, 19241, 20740, 20742, 22003, 23999, 26401, 50875, 58804, 66898, 67384, 67771, 68767, 73178, 74192, 76709, 78757, 218397, 237860, 245857	Vil1, Cit, Lima1, Actr3, Gsn, Capzb, Nck2, Prkcd, Dstn, Kank1, Arfgef1, Prex1, Add1, Arf6, Rhoa, Arpc1b, Capza1, Cfl1, Dlg1, Evl, F2rl1, Fmn1, Grb2, Nck1, Pfn1, Ptk2b, Twf1, Tmsb10, Tmsb4x, Spna2, Spnb2, Tpm1, Twf2, Map3k1, Tmod3, Cdc42ep5, Baiap2l1, Bag4, Arpc5, Wash, Wasl, Arpc5l, Arpc2, Rictor, Rasa1, Ssh2, Ssh3
GO:0010646	regulation of cell communication	7.42712e-08	7.12918	1.39407e-06	0.32176	1.37955	enriched	1402	457	118156	320790, 12702, 15376, 16362, 13844, 15205, 16848, 18590, 59126, 211770, 230126, 12006, 12894, 13388, 13615, 16600, 26941, 50780, 13836, 14456, 16007, 16480, 16590, 16706, 19055, 19882, 20662, 21405, 21815, 22334, 22339, 56436, 57783, 58250, 74747, 75607, 114716, 211652, 223775, 225908, 11538, 11652, 11677, 12048, 12162, 12286, 12703, 12912, 12988, 13138, 13666, 14083, 14181, 14184, 14388, 14463, …	Chd7, Socs3, Foxa2, Irf1, Ephb2, Hes1, Lfng, Pdgfa, Nek6, Trib1, Shb, Axin2, Cpt1a, Dll1, Edn2, Klf4, Slc9a3r1, Rgs3, Epha2, Gas6, Cyr61, Jup, Kit, Ksr1, Ppp3ca, Mst1r, Sos1, Hnf1a, Tgif1, Vdac2, Vegfa, Adrm1, Tnip1, Chst11, Ddit4, Wnk2, Spred2, Wwc1, Pim3, Gm98, Adnp, Akt2, Akr1b3, Bcl2l1, Bmp7, Cacna1a, Socs1, Creb1, Csk, Dag1, Eif2ak3, Ptk2, Fgfbp1, Fgfr3, Gab1, Gata4, Grb7, Hspa5, Hbegf, Hif1…
GO:0006917	induction of apoptosis	7.8214e-08	7.10672	1.46121e-06	0.646786	1.90939	enriched	295	118	76673.1	16362, 21847, 12051, 17869, 15511, 18753, 19294, 20846, 21664, 21812, 30954, 55948, 56072, 56325, 66626, 69181, 114774, 223255, 11479, 11783, 11816, 11891, 12015, 12042, 12125, 12176, 12177, 12190, 12366, 12367, 12368, 12369, 12370, 12371, 12484, 12576, 13036, 13144, 13163, 13207, 13368, 13663, 14082, 14775, 14964, 14972, 15170, 15248, 15257, 15370, 16432, 16973, 17059, 17688, 17691, 18432, 18477…	Irf1, Klf10, Bcl3, Myc, Hspa1b, Prkcd, Pvrl2, Stat1, Phlda1, Tgfbr1, Siva1, Sfn, Lgals12, Abcb9, 5730403B10Rik, Dyrk2, Pawr, Stk24, Acvr1b, Apaf1, Apoe, Rab27a, Bad, Bcl10, Bcl2l11, Bnip3, Bnip3l, Brca2, Casp2, Casp3, Casp6, Casp7, Casp8, Casp9, Cd24a, Cdkn1b, Ctsh, Dapk3, Daxx, Ddx5, Dffb, Ei24, Fadd, Gpx1, H2-D1, H2-K1, Ptpn6, Hic1, Hipk1, Nr4a1, Itm2b, Lrp5, Klrb1c, Msh6, Sik1, Mybbp1a, Prdx1,…
GO:0007015	actin filament organization	8.87216e-08	7.05197	1.64981e-06	0.789954	2.2033	enriched	190	84	122746	211401, 22349, 109711, 12704, 60595, 65970, 74117, 227753, 12345, 12927, 14107, 16332, 16885, 17974, 18753, 20411, 20971, 22323, 56226, 56431, 107351, 114774, 171580, 211673, 217124, 277360, 11459, 11518, 11845, 11848, 11867, 12340, 12540, 12631, 13367, 13383, 13835, 13860, 14026, 14063, 14260, 14784, 17912, 17973, 18016, 18479, 18643, 18759, 19062, 19219, 19229, 19230, 19240, 19241, 20740, 20742…	Mtss1, Vil1, Actn1, Cit, Actn4, Lima1, Actr3, Gsn, Capzb, Bcar1, Fat1, Inppl1, Limk1, Nck2, Prkcd, Sorbs1, Sdc4, Vasp, Espn, Dstn, Kank1, Pawr, Mical1, Arfgef1, Ppp1r9b, Prex1, Acta1, Add1, Arf6, Rhoa, Arpc1b, Capza1, Cdc42, Cfl1, Diap1, Dlg1, Epha1, Eps8, Evl, F2rl1, Fmn1, Grb2, Myo1b, Nck1, Nf2, Pak1, Pfn1, Prkci, Inpp5k, Ptger4, Ptk2b, Twf1, Tmsb10, Tmsb4x, Spna2, Spnb2, Srf, Tpm1, Ezr, Twf2, …
GO:0034330	cell junction organization	9.06353e-08	7.0427	1.67759e-06	1.01353	2.7553	enriched	113	57	121495	109711, 16480, 18810, 22339, 93742, 109620, 15378, 17131, 18222, 19271, 20411, 20971, 58235, 192897, 224912, 11482, 11848, 12385, 12387, 12540, 12550, 12821, 13052, 13383, 14712, 16410, 16412, 18016, 18260, 18607, 18759, 19211, 19229, 19272, 19277, 19303, 20613, 20779, 20807, 21838, 21894, 22330, 53321, 67451, 69697, 73608, 75739, 75909, 77446, 83814, 109333, 216527, 217335, 226352, 233765, 35331…	Actn1, Jup, Plec, Vegfa, Pard3, Dsp, Hnf4a, Smad7, Numb, Ptprj, Sorbs1, Sdc4, Pvrl1, Itgb4, Crb3, Acvrl1, Rhoa, Ctnna1, Ctnnb1, Cdc42, Cdh1, Col17a1, Cxadr, Dlg1, Gnpat, Itgav, Itgb1, Nf2, Ocln, Pdpk1, Prkci, Pten, Ptk2b, Ptprk, Ptpro, Pxn, Snai1, Src, Srf, Thy1, Tln1, Vcl, Cntnap1, Pkp2, Camsap3, Marveld3, Mpp7, Vmp1, Heg1, Nedd4l, Pkn2, Ccm2, Fbf1, Epb4.1l5, Plekha7, Zfp703, Taok2
GO:0044255	cellular lipid metabolic process	9.50669e-08	7.02197	1.75151e-06	0.442908	1.55723	enriched	667	235	78053.2	320951, 18590, 70059, 12894, 13615, 257633, 16007, 16590, 18780, 18797, 21405, 56632, 71365, 11652, 12660, 12896, 13666, 14137, 15378, 16332, 17761, 18534, 18591, 18708, 18719, 18753, 18947, 19013, 19015, 20975, 26416, 26457, 26458, 50798, 56690, 58805, 58994, 67800, 68262, 68465, 70757, 72061, 74451, 104112, 104418, 227358, 228368, 327942, 11363, 11364, 11651, 11758, 11806, 11816, 12520, 12651, …	Pisd, Pdgfa, Degs2, Cpt1a, Edn2, Acsf3, Cyr61, Kit, Pla2g2a, Plcb3, Hnf1a, Sphk2, Pdss2, Akt2, Chka, Cpt2, Eif2ak3, Fdft1, Hnf4a, Inppl1, Mtap7, Pck1, Pdgfb, Pik3r1, Pip5k1b, Prkcd, Pnliprp2, Ppara, Ppard, Synj2, Mapk14, Slc27a1, Slc27a2, Gne, Mlycd, Mlxipl, Smpd3, Dgat2, Agpat4, Adipor2, Ptplb, 2010111I01Rik, Pgs1, Acly, Dgkz, Fam132b, Slc35c1, Pigl, Acadl, Acadm, Akt1, Prdx6, Apoa1, Apoe, Cd81,…
GO:0005996	monosaccharide metabolic process	9.75031e-08	7.01098	1.78815e-06	0.747376	2.11145	enriched	213	90	76402.4	15376, 12894, 17869, 74747, 100198, 106557, 11652, 12286, 15251, 15277, 15378, 16332, 16828, 17158, 18534, 18563, 18708, 19013, 19895, 20411, 26416, 58805, 69181, 72141, 74343, 110208, 208727, 11364, 11651, 11674, 11910, 11911, 12015, 12091, 12748, 14120, 14377, 14555, 14583, 14595, 14635, 14751, 15275, 15289, 15937, 16548, 16592, 16973, 17160, 17691, 18293, 18597, 18604, 18640, 18746, 18770, 190…	Foxa2, Cpt1a, Myc, Ddit4, H6pd, Ldhal6b, Akt2, Cacna1a, Hif1a, Hk2, Hnf4a, Inppl1, Ldha, Man2a1, Pck1, Pcx, Pik3r1, Ppara, Rpia, Sorbs1, Mapk14, Mlxipl, Dyrk2, Adpgk, Crtc2, Pgd, Hdac4, Acadm, Akt1, Aldoa, Atf3, Atf4, Bad, Glb1, Clk2, Fbp2, G6pc, Gpd1, Gfpt1, B4galt1, Galk1, Gpi1, Hk1, Hmgb1, Ier3, Khk, Fabp5, Lrp5, Man2b2, Sik1, Ogdh, Pdha1, Pdk2, Pfkfb2, Pkm, Pklr, Ppp1ca, Ppp1cb, Inpp5k, Ncor1…
GO:0006397	mRNA processing	1.07886e-07	6.96704	1.96331e-06	0.632075	1.88151	enriched	307	118	85955.1	12227, 20383, 72289, 68592, 105559, 15388, 18789, 73666, 93686, 98758, 109095, 229279, 11810, 11811, 13046, 13207, 15381, 15382, 16549, 18148, 18458, 18983, 19134, 19653, 20227, 20382, 20462, 20492, 20658, 20815, 22185, 22380, 22608, 22668, 22695, 23983, 24128, 27756, 28000, 28035, 51786, 51796, 51810, 52897, 53379, 53607, 53817, 53861, 53975, 54196, 56009, 56190, 56403, 57317, 57905, 59013, 6053…	Btg2, Srsf3, Malat1, Syf2, Mbnl2, Hnrnpl, Papola, Thoc3, Rbfox2, Hnrnpf, Rbm15b, Hnrnpa3, Apobec1, Apobec2, Celf1, Ddx5, Hnrnpc, Hnrnpa1, Khsrp, Npm1, Pabpc1, Cnot7, Prpf4b, Rbm4, Sart1, Srsf2, Tra2b, Slbp, Son, Srpk1, U2af2, Wbp4, Ybx1, Sf1, Zfp36, Pcbp1, Xrn2, Lsm2, Prpf19, Usp39, Cpsf2, Srrm1, Hnrnpu, Rbfox3, Hnrnpa2b1, Snrpa, Ddx39b, Zranb2, Ddx20, Pabpn1, Alyref2, Rbm38, Syncrip, Srsf4, Isy1…
GO:0006338	chromatin remodeling	1.08036e-07	6.96643	1.96331e-06	1.35237	3.86659	enriched	64	37	91010.2	17863, 17869, 21405, 93760, 68703, 93762, 116848, 208727, 381280, 12176, 12648, 12649, 15361, 15364, 15375, 16596, 19646, 20586, 20588, 20682, 21761, 21969, 22385, 23942, 29871, 56456, 57376, 64707, 67772, 68142, 71952, 73139, 83796, 83797, 233532, 245688, 328440	Myb, Myc, Hnf1a, Arid1a, Rere, Smarca5, Baz2a, Hdac4, Hjurp, Bnip3, Chd1, Chek1, Hmga1, Hmga2, Foxa1, Klf1, Rbbp4, Smarca4, Smarcc1, Sox9, Morf4l1, Top1, Baz1b, Mta2, Scmh1, Actl6a, Smarce1, Suv39h2, Chd8, Ino80, 2410016O06Rik, Cenpv, Smarcd2, Smarcd1, Rsf1, Rbbp7, Npm2
GO:0006184	GTP catabolic process	1.12644e-07	6.94829	2.03176e-06	0.548837	1.73124	enriched	411	156	118382	14687, 12006, 50780, 13430, 13660, 13836, 110351, 217835, 244668, 347722, 380711, 11652, 13845, 14672, 19341, 24063, 52850, 54610, 66251, 66691, 71729, 73710, 109270, 109934, 211673, 230972, 11566, 11848, 11855, 11891, 12053, 12928, 13627, 13835, 13838, 14270, 14528, 14569, 14674, 14678, 14679, 14683, 14688, 14694, 14710, 14852, 15463, 16476, 16801, 17925, 18472, 19229, 19276, 19384, 19385, 19735…	Gnaz, Axin2, Rgs3, Dnm2, Ehd1, Epha2, Rap1gap, Rin3, Sipa1l2, Agap1, Rap1gap2, Akt2, Ephb3, Gna11, Rab4a, Spry1, Sgsm1, Tbc1d8, Arfgap3, Gapvd1, Rgs12, Tubb2b, Prr5, Abr, Arfgef1, Arhgef16, Adss, Rhoa, Arhgap5, Rab27a, Bcl6, Crk, Eef1a1, Epha1, Epha4, Srgap2, Gch1, Gdi2, Gna13, Gnai2, Gnai3, Gnas, Gnb1, Gnb2l1, Gngt2, Gspt1, Agfg1, Jun, Arhgef1, Myo9b, Pafah1b1, Ptk2b, Ptprn2, Ran, Ranbp1, Rgs2, …
GO:0042278	purine nucleoside metabolic process	1.12819e-07	6.94762	2.03176e-06	0.516452	1.67607	enriched	470	174	112971	14687, 12006, 50780, 13430, 13660, 13836, 110351, 217835, 244668, 347722, 380711, 11652, 13845, 14672, 19341, 24063, 52850, 54610, 66251, 66691, 71729, 73710, 109270, 109934, 211673, 230972, 11566, 11821, 11848, 11855, 11891, 12053, 12928, 13627, 13835, 13838, 14270, 14431, 14528, 14569, 14674, 14678, 14679, 14683, 14688, 14694, 14710, 14852, 14923, 15452, 15463, 16476, 16801, 17925, 18102, 18103…	Gnaz, Axin2, Rgs3, Dnm2, Ehd1, Epha2, Rap1gap, Rin3, Sipa1l2, Agap1, Rap1gap2, Akt2, Ephb3, Gna11, Rab4a, Spry1, Sgsm1, Tbc1d8, Arfgap3, Gapvd1, Rgs12, Tubb2b, Prr5, Abr, Arfgef1, Arhgef16, Adss, Aprt, Rhoa, Arhgap5, Rab27a, Bcl6, Crk, Eef1a1, Epha1, Epha4, Srgap2, Gamt, Gch1, Gdi2, Gna13, Gnai2, Gnai3, Gnas, Gnb1, Gnb2l1, Gngt2, Gspt1, Guk1, Hprt, Agfg1, Jun, Arhgef1, Myo9b, Nme1, Nme2, Ocln, Pa…
GO:0065004	protein-DNA complex assembly	1.15652e-07	6.93685	2.07345e-06	1.21218	3.3608	enriched	78	41	102316	54343, 12912, 14312, 21340, 51788, 67155, 71902, 93762, 381280, 13134, 14957, 14958, 15270, 15289, 15441, 17955, 18148, 19822, 20586, 20682, 21413, 21833, 26914, 50708, 54169, 56469, 56702, 73139, 74763, 80838, 215351, 232440, 233532, 235459, 319173, 319178, 319182, 319184, 319186, 319188, 328572	Atf7ip, Creb1, Brd2, Taf1b, H2afz, Smarca2, Cand1, Smarca5, Hjurp, Dach1, Hist1h1d, H1f0, H2afx, Hmgb1, Hp1bp3, Nap1l4, Npm1, Rnf4, Smarca4, Sox9, Tcf4, Thra, H2afy, Hist1h1c, Myst4, Pias1, Hist1h1b, Cenpv, Nat15, Hist1h1a, Senp6, H2afj, Rsf1, Gtf2a2, Hist1h2af, Hist1h2bb, Hist1h2bh, Hist1h2bk, Hist1h2bm, Hist1h2bp, Ep300
GO:0032880	regulation of protein localization	1.19836e-07	6.92141	2.13886e-06	0.600273	1.82262	enriched	336	132	112368	12006, 13836, 14456, 16190, 16480, 17919, 12048, 12988, 15378, 18005, 18035, 18762, 20312, 20411, 20677, 21812, 22418, 26416, 55948, 56722, 58185, 66691, 99889, 107221, 107351, 226849, 230972, 432516, 11640, 11651, 11735, 11789, 11806, 11845, 12021, 12166, 12387, 12540, 12550, 12575, 13383, 13418, 13489, 13645, 14063, 14084, 14369, 14694, 14969, 15516, 15519, 15587, 16534, 16971, 17096, 17128, 17…	Axin2, Epha2, Gas6, Il4ra, Jup, Myo5b, Bcl2l1, Csk, Hnf4a, Nek2, Nfkbia, Prkcz, Cx3cl1, Sorbs1, Sox4, Tgfbr1, Wnt5a, Mapk14, Sfn, Litaf, Rsad2, Gapvd1, Arfip1, O3far1, Kank1, Ppp2r5a, Arhgef16, Myo1a, Akap1, Akt1, Ank3, Apc, Apoa1, Arf6, Bard1, Bmpr1a, Ctnnb1, Cdc42, Cdh1, Cdkn1a, Dlg1, Dnajc1, Drd2, Egf, F2rl1, Faf1, Fzd7, Gnb2l1, H2-Eb1, Hsp90ab1, Hsp90aa1, Hyal2, Kcnn4, Lrp1, Lyn, Smad4, Mdm2,…
GO:0012502	induction of programmed cell death	1.26914e-07	6.89649	2.25512e-06	0.634776	1.8866	enriched	297	118	76517.2	16362, 21847, 12051, 17869, 15511, 18753, 19294, 20846, 21664, 21812, 30954, 55948, 56072, 56325, 66626, 69181, 114774, 223255, 11479, 11783, 11816, 11891, 12015, 12042, 12125, 12176, 12177, 12190, 12366, 12367, 12368, 12369, 12370, 12371, 12484, 12576, 13036, 13144, 13163, 13207, 13368, 13663, 14082, 14775, 14964, 14972, 15170, 15248, 15257, 15370, 16432, 16973, 17059, 17688, 17691, 18432, 18477…	Irf1, Klf10, Bcl3, Myc, Hspa1b, Prkcd, Pvrl2, Stat1, Phlda1, Tgfbr1, Siva1, Sfn, Lgals12, Abcb9, 5730403B10Rik, Dyrk2, Pawr, Stk24, Acvr1b, Apaf1, Apoe, Rab27a, Bad, Bcl10, Bcl2l11, Bnip3, Bnip3l, Brca2, Casp2, Casp3, Casp6, Casp7, Casp8, Casp9, Cd24a, Cdkn1b, Ctsh, Dapk3, Daxx, Ddx5, Dffb, Ei24, Fadd, Gpx1, H2-D1, H2-K1, Ptpn6, Hic1, Hipk1, Nr4a1, Itm2b, Lrp5, Klrb1c, Msh6, Sik1, Mybbp1a, Prdx1,…
GO:0007249	I-kappaB kinase/NF-kappaB cascade	1.47244e-07	6.83196	2.60478e-06	0.829927	2.29315	enriched	166	73	86778.2	16362, 59126, 12051, 57783, 18035, 19060, 20846, 53859, 56722, 67393, 71148, 240354, 243983, 11848, 12042, 12387, 12675, 14063, 14084, 14225, 16859, 18226, 18412, 18477, 18607, 18715, 19042, 19696, 19697, 20515, 20620, 21353, 21787, 21817, 21885, 21929, 24105, 26409, 27215, 30960, 56786, 57874, 65098, 65113, 66589, 66656, 67154, 67245, 68350, 68943, 69601, 72565, 73836, 74256, 76025, 76273, 76547…	Irf1, Nek6, Bcl3, Tnip1, Nfkbia, Ppp5c, Stat1, Map3k14, Litaf, Cxxc5, Mier1, Malt1, Zdhhc13, Rhoa, Bcl10, Ctnnb1, Chuk, F2rl1, Faf1, Fkbp1a, Lgals9, Nup62, Sqstm1, Prdx1, Pdpk1, Pim2, Ppm1a, Rel, Rela, Slc20a1, Plk2, Tank, Tfg, Tgm2, Tle1, Tnfaip3, Rbck1, Map3k7, Azi2, Vapa, Tmem9b, Ptplad1, Zfand6, Ndfip1, Ube2v1, Eef1d, Mtdh, Peli1, Mul1, Pink1, Dab2ip, Uaca, Slc35b2, Cyld, Cant1, Ndfip2, Tmem1…
GO:0046777	protein autophosphorylation	1.55544e-07	6.80815	2.7395e-06	0.788746	2.20064	enriched	183	81	112402	18590, 59126, 13846, 16590, 22339, 75607, 223775, 12305, 12988, 13666, 13845, 14083, 14184, 16451, 18005, 18591, 18595, 18712, 18753, 21812, 26416, 102414, 223255, 330177, 11479, 12747, 12748, 12750, 12995, 13144, 13631, 13728, 13835, 13838, 14773, 15275, 16476, 17096, 17295, 17691, 18099, 18103, 18479, 18750, 19052, 19766, 20459, 20779, 20869, 20963, 21848, 21849, 22612, 23920, 26401, 26406, 298…	Pdgfa, Nek6, Ephb4, Kit, Vegfa, Wnk2, Pim3, Ddr1, Csk, Eif2ak3, Ephb3, Ptk2, Fgfr3, Jak1, Nek2, Pdgfb, Pdgfra, Pim1, Prkcd, Tgfbr1, Mapk14, Clk3, Stk24, Taok3, Acvr1b, Clk1, Clk2, Clk4, Csnk2a1, Dapk3, Eef2k, Mark2, Epha1, Epha4, Grk5, Hk1, Jun, Lyn, Met, Sik1, Nlk, Nme2, Pak1, Prkca, Ppp2ca, Ripk1, Ptk6, Src, Stk11, Syk, Trim24, Trim28, Yes1, Insrr, Map3k1, Map3k3, Ulk2, Trpm7, Mob1b, Cdk12, Cad…
GO:0006396	RNA processing	1.60688e-07	6.79402	2.81768e-06	0.492715	1.63675	enriched	518	181	70989.2	12227, 20383, 72289, 68592, 68916, 105559, 11652, 15388, 18789, 20054, 53890, 54127, 56706, 66966, 67025, 67115, 73666, 93686, 98758, 102414, 109095, 229279, 11810, 11811, 12747, 12748, 12750, 13046, 13207, 14000, 15278, 15381, 15382, 16549, 16785, 18148, 18458, 18813, 18983, 19134, 19653, 20055, 20085, 20104, 20115, 20227, 20382, 20462, 20492, 20658, 20815, 21357, 22185, 22380, 22608, 22668, 226…	Btg2, Srsf3, Malat1, Syf2, Cdkal1, Mbnl2, Akt2, Hnrnpl, Papola, Rps15, Sart3, Rps28, Ccnl1, Trit1, Rpl11, Rpl14, Thoc3, Rbfox2, Hnrnpf, Clk3, Rbm15b, Hnrnpa3, Apobec1, Apobec2, Clk1, Clk2, Clk4, Celf1, Ddx5, Drosha, Tfb2m, Hnrnpc, Hnrnpa1, Khsrp, Rpsa, Npm1, Pabpc1, Pa2g4, Cnot7, Prpf4b, Rbm4, Rps16, Rps19, Rps6, Rps7, Sart1, Srsf2, Tra2b, Slbp, Son, Srpk1, Tarbp2, U2af2, Wbp4, Ybx1, Sf1, Zfp36, …
GO:0010741	negative regulation of intracellular protein kinase cascade	1.77044e-07	6.75192	3.09092e-06	0.982727	2.67173	enriched	115	56	119893	16362, 16600, 26941, 13836, 57783, 75607, 114716, 12703, 12988, 13138, 15378, 18035, 19271, 20846, 22436, 24063, 101476, 240672, 319520, 330177, 11651, 11789, 11848, 13489, 14063, 14084, 15170, 15239, 15364, 15587, 16878, 17096, 18016, 18472, 18750, 19062, 19211, 19252, 20185, 21885, 21929, 24064, 54612, 56458, 63953, 67603, 69601, 72349, 106369, 114715, 215748, 216233, 229603, 230514, 235584, 24…	Irf1, Klf4, Slc9a3r1, Epha2, Tnip1, Wnk2, Spred2, Socs1, Csk, Dag1, Hnf4a, Nfkbia, Ptprj, Stat1, Xdh, Spry1, Plekha1, Dusp5, Dusp4, Taok3, Akt1, Apc, Rhoa, Drd2, F2rl1, Faf1, Ptpn6, Hgs, Hmga2, Hyal2, Lif, Lyn, Nf2, Pafah1b1, Prkca, Inpp5k, Pten, Dusp1, Ncor1, Tle1, Tnfaip3, Spry2, Sfrp5, Foxo1, Dusp10, Dusp6, Dab2ip, Dusp3, Ypel1, Spred1, Cnksr3, Socs2, Otud7b, Leprot, Dusp7, Nfkbid
GO:0046128	purine ribonucleoside metabolic process	1.84155e-07	6.73482	3.20109e-06	0.510093	1.66545	enriched	466	172	112390	14687, 12006, 50780, 13430, 13660, 13836, 110351, 217835, 244668, 347722, 380711, 11652, 13845, 14672, 19341, 24063, 52850, 54610, 66251, 66691, 71729, 73710, 109270, 109934, 211673, 230972, 11566, 11821, 11848, 11855, 11891, 12053, 12928, 13627, 13835, 13838, 14270, 14431, 14528, 14569, 14674, 14678, 14679, 14683, 14688, 14694, 14710, 14852, 14923, 15452, 15463, 16476, 16801, 17925, 18102, 18103…	Gnaz, Axin2, Rgs3, Dnm2, Ehd1, Epha2, Rap1gap, Rin3, Sipa1l2, Agap1, Rap1gap2, Akt2, Ephb3, Gna11, Rab4a, Spry1, Sgsm1, Tbc1d8, Arfgap3, Gapvd1, Rgs12, Tubb2b, Prr5, Abr, Arfgef1, Arhgef16, Adss, Aprt, Rhoa, Arhgap5, Rab27a, Bcl6, Crk, Eef1a1, Epha1, Epha4, Srgap2, Gamt, Gch1, Gdi2, Gna13, Gnai2, Gnai3, Gnas, Gnb1, Gnb2l1, Gngt2, Gspt1, Guk1, Hprt, Agfg1, Jun, Arhgef1, Myo9b, Nme1, Nme2, Ocln, Pa…
GO:0009968	negative regulation of signal transduction	1.98735e-07	6.70173	3.43666e-06	0.471302	1.60208	enriched	550	200	121672	12702, 16362, 211770, 12006, 16600, 26941, 50780, 13836, 14456, 16480, 21815, 22334, 57783, 58250, 74747, 75607, 114716, 12048, 12162, 12703, 12988, 13138, 14184, 14828, 15251, 15378, 16147, 16332, 17131, 18035, 18222, 18753, 18762, 19165, 19271, 20846, 22418, 22436, 24063, 26564, 50781, 56468, 71729, 72183, 80794, 97998, 100169, 101476, 104418, 107351, 107449, 107586, 114774, 116701, 207667, 217…	Socs3, Irf1, Trib1, Axin2, Klf4, Slc9a3r1, Rgs3, Epha2, Gas6, Jup, Tgif1, Vdac2, Tnip1, Chst11, Ddit4, Wnk2, Spred2, Bcl2l1, Bmp7, Socs1, Csk, Dag1, Fgfr3, Hspa5, Hif1a, Hnf4a, Ihh, Inppl1, Smad7, Nfkbia, Numb, Prkcd, Prkcz, Psen2, Ptprj, Stat1, Wnt5a, Xdh, Spry1, Ror2, Dkk3, Socs5, Rgs12, Snx6, Cblc, Deptor, Phactr4, Plekha1, Dgkz, Kank1, Unc5b, Ovol2, Pawr, Fgfrl1, Skor1, Nr1d1, Dusp5, Dusp4, T…
GO:0060548	negative regulation of cell death	1.99426e-07	6.70022	3.43666e-06	0.438541	1.55044	enriched	647	228	107022	12227, 50501, 20111, 83383, 231507, 12051, 14319, 14456, 16007, 16590, 17869, 19231, 21807, 22339, 30051, 56632, 58208, 58250, 72475, 74754, 223775, 11538, 11652, 11826, 12048, 12162, 12286, 13655, 14083, 14184, 14200, 14297, 14828, 15251, 15511, 16147, 18124, 18708, 18712, 18753, 18762, 19015, 19165, 19271, 19401, 20166, 20312, 20666, 20677, 21812, 22256, 22393, 22418, 29810, 30954, 74244, 10686…	Btg2, Prok2, Rps6ka1, Tfap4, Plac8, Bcl3, Fth1, Gas6, Cyr61, Kit, Myc, Ptma, Tsc22d1, Vegfa, Spdef, Sphk2, Bcl11b, Chst11, Ssbp3, Dhcr24, Pim3, Adnp, Akt2, Aqp1, Bcl2l1, Bmp7, Cacna1a, Egr3, Ptk2, Fgfr3, Fhl2, Fxn, Hspa5, Hif1a, Hspa1b, Ihh, Nr4a3, Pik3r1, Pim1, Prkcd, Prkcz, Ppard, Psen2, Ptprj, Rara, Rtkn, Cx3cl1, Sox11, Sox4, Tgfbr1, Ung, Wfs1, Wnt5a, Bag3, Siva1, Atg7, Tnfaip8, Mical1, Kcnh8,…
GO:0007265	Ras protein signal transduction	2.13471e-07	6.67066	3.66291e-06	0.73153	2.07826	enriched	210	90	121189	242687, 17207, 140580, 219140, 20662, 74754, 19341, 20166, 24063, 26382, 56699, 71704, 98845, 100169, 104418, 107351, 109934, 230972, 232227, 263406, 277360, 328967, 11806, 11816, 11845, 11848, 12053, 12540, 12614, 12675, 12928, 13169, 13856, 13998, 14063, 14674, 14745, 14784, 16801, 17311, 17925, 18129, 18176, 18226, 19157, 19158, 19877, 20620, 22324, 24001, 24064, 26395, 53378, 54126, 54153, 54…	Wasf2, Mcf2l, Elmo1, Spata13, Sos1, Dhcr24, Rab4a, Rtkn, Spry1, Fgd2, Cdc42ep4, Arhgef3, Eps8l2, Phactr4, Dgkz, Kank1, Abr, Arhgef16, Iqsec1, Plekhg3, Prex1, Arhgef37, Apoa1, Apoe, Arf6, Rhoa, Bcl6, Cdc42, Celsr1, Chuk, Crk, Dbnl, Epo, Fgd6, F2rl1, Gna13, Lpar1, Grb2, Arhgef1, Kitl, Myo9b, Notch2, Nras, Nup62, Cyth1, Cyth2, Rock1, Plk2, Vav1, Tiam2, Spry2, Map2k1, Sdcbp, Arhgef7, Rasa4, Ctnnal1, …
GO:0071375	cellular response to peptide hormone stimulus	2.32522e-07	6.63354	3.97275e-06	0.959985	2.61166	enriched	118	57	108686	12702, 16362, 20383, 329934, 56436, 11652, 12703, 12927, 12988, 14083, 16332, 18708, 18753, 18762, 20411, 20846, 107351, 11545, 11651, 13685, 13688, 14600, 14756, 14784, 18479, 18519, 18607, 18710, 18750, 18759, 18770, 19062, 19246, 19255, 19267, 19268, 19303, 19697, 20393, 20416, 20588, 20779, 20787, 20848, 22608, 23830, 56458, 56484, 58887, 72508, 72674, 83946, 216233, 230514, 235344, 384783, 6…	Socs3, Irf1, Srsf3, Foxo6, Adrm1, Akt2, Socs1, Bcar1, Csk, Ptk2, Inppl1, Pik3r1, Prkcd, Prkcz, Sorbs1, Stat1, Kank1, Parp1, Akt1, Eif4ebp1, Eif4ebp2, Ghr, Gpld1, Grb2, Pak1, Kat2b, Pdpk1, Pik3r3, Prkca, Prkci, Pklr, Inpp5k, Ptpn1, Ptpn2, Ptpre, Ptprf, Pxn, Rela, Sgk1, Shc1, Smarcc1, Src, Srebf1, Stat3, Ybx1, Capn10, Foxo1, Foxo3, Repin1, Rps6kb1, Adipor1, Phip, Socs2, Leprot, Sik2, Irs2, Gsk3a
GO:0043069	negative regulation of programmed cell death	2.48806e-07	6.60414	4.23288e-06	0.443744	1.55853	enriched	620	219	103716	12227, 50501, 20111, 83383, 231507, 12051, 14456, 16007, 16590, 17869, 19231, 21807, 22339, 30051, 56632, 58208, 58250, 72475, 74754, 223775, 11538, 11652, 11826, 12048, 12162, 12286, 13655, 14083, 14184, 14200, 14297, 14828, 15251, 15511, 16147, 18124, 18708, 18712, 18753, 18762, 19015, 19165, 19271, 19401, 20166, 20312, 20677, 21812, 22256, 22393, 22418, 29810, 30954, 74244, 106869, 171580, 211…	Btg2, Prok2, Rps6ka1, Tfap4, Plac8, Bcl3, Gas6, Cyr61, Kit, Myc, Ptma, Tsc22d1, Vegfa, Spdef, Sphk2, Bcl11b, Chst11, Ssbp3, Dhcr24, Pim3, Adnp, Akt2, Aqp1, Bcl2l1, Bmp7, Cacna1a, Egr3, Ptk2, Fgfr3, Fhl2, Fxn, Hspa5, Hif1a, Hspa1b, Ihh, Nr4a3, Pik3r1, Pim1, Prkcd, Prkcz, Ppard, Psen2, Ptprj, Rara, Rtkn, Cx3cl1, Sox4, Tgfbr1, Ung, Wfs1, Wnt5a, Bag3, Siva1, Atg7, Tnfaip8, Mical1, Kcnh8, Fam129b, Acv…
GO:0043066	negative regulation of apoptotic process	2.70241e-07	6.56825	4.57807e-06	0.444418	1.55958	enriched	614	217	102862	12227, 50501, 20111, 83383, 231507, 12051, 14456, 16007, 17869, 19231, 21807, 22339, 30051, 56632, 58208, 58250, 72475, 74754, 223775, 11538, 11652, 11826, 12048, 12162, 12286, 13655, 14083, 14184, 14200, 14297, 14828, 15251, 15511, 16147, 18124, 18708, 18712, 18753, 18762, 19015, 19165, 19271, 19401, 20166, 20312, 20677, 21812, 22256, 22393, 22418, 29810, 30954, 74244, 106869, 171580, 211468, 22…	Btg2, Prok2, Rps6ka1, Tfap4, Plac8, Bcl3, Gas6, Cyr61, Myc, Ptma, Tsc22d1, Vegfa, Spdef, Sphk2, Bcl11b, Chst11, Ssbp3, Dhcr24, Pim3, Adnp, Akt2, Aqp1, Bcl2l1, Bmp7, Cacna1a, Egr3, Ptk2, Fgfr3, Fhl2, Fxn, Hspa5, Hif1a, Hspa1b, Ihh, Nr4a3, Pik3r1, Pim1, Prkcd, Prkcz, Ppard, Psen2, Ptprj, Rara, Rtkn, Cx3cl1, Sox4, Tgfbr1, Ung, Wfs1, Wnt5a, Bag3, Siva1, Atg7, Tnfaip8, Mical1, Kcnh8, Fam129b, Acvr1, A…
GO:0016311	dephosphorylation	2.73941e-07	6.56234	4.62117e-06	0.582942	1.7913	enriched	338	131	123618	78887, 14049, 19055, 19244, 212111, 218294, 243312, 12530, 13716, 16332, 18753, 19060, 19271, 19281, 20975, 50773, 71978, 77980, 83671, 217695, 226849, 227292, 232947, 235534, 240672, 269016, 319520, 11433, 11539, 11640, 12531, 13489, 13853, 14120, 14208, 14225, 14377, 15170, 17330, 17931, 18640, 19012, 19042, 19043, 19045, 19046, 19047, 19052, 19058, 19062, 19211, 19243, 19246, 19248, 19252, 192…	Sfi1, Eya2, Ppp3ca, Ptp4a2, Inpp5a, Cdc14b, Elfn1, Cdc25a, Ell, Inppl1, Prkcd, Ppp5c, Ptprj, Ptprt, Synj2, Nt5c, Ppp2r2a, Sbf1, Sytl2, Zfyve1, Ppp2r5a, Ctdsp1, Ppp1r37, Acpl2, Dusp5, Sh3rf2, Dusp4, Acp5, Adora1, Akap1, Cdc25b, Drd2, Epm2a, Fbp2, Ppm1g, Fkbp1a, G6pc, Ptpn6, Minpp1, Ppp1r12a, Pfkfb2, Ppap2a, Ppm1a, Ppm1b, Ppp1ca, Ppp1cb, Ppp1cc, Ppp2ca, Ppp3r1, Inpp5k, Pten, Ptp4a1, Ptpn1, Ptpn12, …
GO:0051301	cell division	2.8504e-07	6.54509	4.78819e-06	0.523962	1.68871	enriched	425	158	95529	83560, 18590, 59126, 17886, 18951, 12704, 16553, 16590, 17869, 22339, 74117, 93742, 12048, 18005, 18222, 18591, 53860, 56431, 58220, 67956, 105083, 217325, 224023, 320165, 11735, 11744, 11789, 11799, 11848, 11852, 12190, 12211, 12313, 12428, 12443, 12445, 12452, 12488, 12531, 12540, 12545, 12571, 12626, 12631, 13006, 13163, 13560, 14164, 14369, 14678, 14679, 15364, 16319, 16551, 17218, 17222, 179…	Tex14, Pdgfa, Nek6, Myh9, Sept5, Cit, Kif13a, Kit, Myc, Vegfa, Actr3, Pard3, Bcl2l1, Nek2, Numb, Pdgfb, Sept9, Dstn, Pard6b, Setd8, Pelo, Llgl2, Klhl22, Tacc1, Ank3, Anxa11, Apc, Birc5, Rhoa, Rhob, Brca2, Birc6, Calm1, Ccna2, Ccnd1, Ccnd3, Ccng2, Cd2ap, Cdc25b, Cdc42, Cdc7, Cdk6, Cetn3, Cfl1, Smc3, Daxx, E4f1, Fgf1, Fzd7, Gnai2, Gnai3, Hmga2, Incenp, Kif11, Mcm5, Anapc1, Nedd1, Sept2, Nedd9, Nek1…
GO:0048585	negative regulation of response to stimulus	3.26453e-07	6.48618	5.46092e-06	0.414167	1.51311	enriched	707	246	121684	12702, 15376, 16362, 211770, 12006, 16600, 26941, 50780, 233781, 13836, 14456, 14776, 16480, 21815, 22334, 22415, 57783, 58250, 74747, 75607, 114716, 12048, 12162, 12703, 12988, 13138, 14184, 14828, 15251, 15378, 16147, 16332, 17131, 18035, 18222, 18753, 18762, 19013, 19015, 19165, 19271, 20846, 22418, 22436, 24063, 26564, 50781, 56468, 71729, 72183, 80794, 97998, 100169, 101476, 104418, 107221, …	Socs3, Foxa2, Irf1, Trib1, Axin2, Klf4, Slc9a3r1, Rgs3, Xylt1, Epha2, Gas6, Gpx2, Jup, Tgif1, Vdac2, Wnt3, Tnip1, Chst11, Ddit4, Wnk2, Spred2, Bcl2l1, Bmp7, Socs1, Csk, Dag1, Fgfr3, Hspa5, Hif1a, Hnf4a, Ihh, Inppl1, Smad7, Nfkbia, Numb, Prkcd, Prkcz, Ppara, Ppard, Psen2, Ptprj, Stat1, Wnt5a, Xdh, Spry1, Ror2, Dkk3, Socs5, Rgs12, Snx6, Cblc, Deptor, Phactr4, Plekha1, Dgkz, O3far1, Kank1, Unc5b, Ov…
GO:0030041	actin filament polymerization	3.28746e-07	6.48314	5.47636e-06	1.13796	3.1204	enriched	82	43	124909	211401, 22349, 74117, 227753, 12345, 17974, 18753, 107351, 211673, 277360, 11518, 11845, 11848, 11867, 12340, 13367, 13383, 14026, 14260, 14784, 17973, 18643, 19229, 19230, 19240, 19241, 20740, 20742, 22003, 23999, 26401, 50875, 58804, 66898, 67384, 67771, 68089, 68767, 73178, 74192, 76709, 78757, 218397	Mtss1, Vil1, Actr3, Gsn, Capzb, Nck2, Prkcd, Kank1, Arfgef1, Prex1, Add1, Arf6, Rhoa, Arpc1b, Capza1, Diap1, Dlg1, Evl, Fmn1, Grb2, Nck1, Pfn1, Ptk2b, Twf1, Tmsb10, Tmsb4x, Spna2, Spnb2, Tpm1, Twf2, Map3k1, Tmod3, Cdc42ep5, Baiap2l1, Bag4, Arpc5, Arpc4, Wash, Wasl, Arpc5l, Arpc2, Rictor, Rasa1
GO:0031023	microtubule organizing center organization	3.46217e-07	6.46065	5.74346e-06	1.35129	3.86242	enriched	59	34	69991.8	18005, 216848, 12190, 12387, 12649, 13197, 16551, 17931, 18148, 18472, 18536, 18817, 19385, 20620, 20658, 30839, 56327, 66406, 66917, 67203, 70297, 72415, 72776, 76478, 76707, 103573, 212514, 214444, 216543, 219072, 225659, 230872, 231123, 235661	Nek2, Chd3, Brca2, Ctnnb1, Chek1, Gadd45a, Kif11, Ppp1r12a, Npm1, Pafah1b1, Pcm1, Plk1, Ranbp1, Plk2, Son, Fbxw5, Arl2, Sac3d1, Chordc1, Nde1, Gcc2, Sgol1, Sass6, Haus8, Clasp1, Xpo1, Spice1, Cdk5rap2, Cep68, Haus4, Cep76, Crocc, Haus3, Dync1li1
GO:0010627	regulation of intracellular protein kinase cascade	3.97257e-07	6.40093	6.56294e-06	0.465204	1.59234	enriched	539	193	112531	16362, 15205, 15901, 18590, 59126, 16600, 26941, 13836, 14456, 16007, 16590, 16706, 19882, 22339, 57783, 75607, 114716, 211652, 11652, 11677, 12703, 12988, 13138, 14083, 14184, 14367, 14388, 15200, 15378, 18035, 18591, 18595, 18753, 18762, 19060, 19271, 20361, 20846, 21812, 22032, 22418, 22436, 23984, 24063, 53859, 56722, 67393, 70834, 71148, 99470, 101476, 240354, 240672, 243983, 319520, 329828,…	Irf1, Hes1, Id1, Pdgfa, Nek6, Klf4, Slc9a3r1, Epha2, Gas6, Cyr61, Kit, Ksr1, Mst1r, Vegfa, Tnip1, Wnk2, Spred2, Wwc1, Akt2, Akr1b3, Socs1, Csk, Dag1, Ptk2, Fgfr3, Fzd5, Gab1, Hbegf, Hnf4a, Nfkbia, Pdgfb, Pdgfra, Prkcd, Prkcz, Ppp5c, Ptprj, Sema7a, Stat1, Tgfbr1, Traf4, Wnt5a, Xdh, Pde10a, Spry1, Map3k14, Litaf, Cxxc5, Spag9, Mier1, Magi3, Plekha1, Malt1, Dusp5, Zdhhc13, Dusp4, AI464131, Taok3, Ak…
GO:0042127	regulation of cell proliferation	4.07319e-07	6.39007	6.70148e-06	0.343019	1.4092	enriched	1060	351	110730	211401, 12227, 16362, 18263, 15205, 16776, 18019, 18590, 211770, 239273, 319939, 12006, 13615, 14284, 16468, 16600, 21847, 26941, 66266, 83383, 231507, 329934, 12606, 14319, 14456, 16007, 16190, 16590, 17075, 17869, 18109, 18780, 21676, 21807, 21815, 22339, 22415, 50794, 56632, 58208, 58250, 72475, 74754, 75607, 97165, 11677, 11826, 12048, 12162, 12305, 12591, 12846, 12988, 13557, 13655, 14083, 1…	Mtss1, Btg2, Irf1, Odc1, Hes1, Lama5, Nfatc2, Pdgfa, Trib1, Abcc4, Tns3, Axin2, Edn2, Fosl2, Jarid2, Klf4, Klf10, Slc9a3r1, Eapp, Tfap4, Plac8, Foxo6, Cebpa, Fth1, Gas6, Cyr61, Il4ra, Kit, Epcam, Myc, Mycn, Pla2g2a, Tead1, Tsc22d1, Tgif1, Vegfa, Wnt3, Klf13, Sphk2, Bcl11b, Chst11, Ssbp3, Dhcr24, Wnk2, Hmgb2, Akr1b3, Aqp1, Bcl2l1, Bmp7, Ddr1, Cdx2, Comt, Csk, E2f3, Egr3, Ptk2, Fgfbp1, Fgfr3, Fxn, …
GO:0048534	hemopoietic or lymphoid organ development	4.10281e-07	6.38692	6.72256e-06	0.459489	1.58326	enriched	551	197	90664.6	320790, 12398, 16362, 22761, 12192, 15205, 16969, 13388, 16468, 16600, 17886, 21847, 23882, 12051, 12606, 13836, 14456, 16190, 16590, 17347, 17863, 17869, 22339, 22415, 50794, 56436, 58208, 97165, 13845, 14367, 14371, 15251, 15900, 15902, 16147, 18034, 18035, 18174, 18708, 18762, 19165, 19401, 19664, 20677, 20683, 21399, 21812, 22418, 22724, 26416, 56468, 58185, 71602, 93686, 235627, 240354, 3809…	Chd7, Cbfa2t3, Irf1, Zfpm1, Zfp36l1, Hes1, Zbtb7a, Dll1, Jarid2, Klf4, Myh9, Klf10, Gadd45g, Bcl3, Cebpa, Epha2, Gas6, Il4ra, Kit, Mknk2, Myb, Myc, Vegfa, Wnt3, Klf13, Adrm1, Bcl11b, Hmgb2, Ephb3, Fzd5, Fzd9, Hif1a, Irf8, Id2, Ihh, Nfkb2, Nfkbia, Slc11a2, Pik3r1, Prkcz, Psen2, Rara, Rbpj, Sox4, Sp1, Tcea1, Tgfbr1, Wnt5a, Zbtb7b, Mapk14, Socs5, Rsad2, Myo1e, Rbfox2, Nbeal2, Malt1, Zfat, Acvr1b, Ad…
GO:0042327	positive regulation of phosphorylation	4.49681e-07	6.3471	7.33805e-06	0.486079	1.62593	enriched	483	177	114248	15205, 18590, 12006, 23882, 13636, 14456, 16007, 16590, 19882, 22339, 26397, 11538, 11652, 12162, 12988, 14083, 14184, 14339, 14367, 14388, 14828, 17873, 18591, 18708, 18712, 18753, 18762, 20971, 21812, 22032, 22418, 26365, 26457, 53859, 56692, 70834, 99470, 234878, 240354, 330177, 11477, 11479, 11482, 11539, 11651, 11839, 12042, 12166, 12283, 12421, 12443, 12445, 12484, 12520, 12531, 12540, 1257…	Hes1, Pdgfa, Axin2, Gadd45g, Efna1, Gas6, Cyr61, Kit, Mst1r, Vegfa, Map2k3, Adnp, Akt2, Bmp7, Csk, Ptk2, Fgfr3, Aktip, Fzd5, Gab1, Hspa5, Gadd45b, Pdgfb, Pik3r1, Pim1, Prkcd, Prkcz, Sdc4, Tgfbr1, Traf4, Wnt5a, Ceacam1, Slc27a1, Map3k14, Lamtor3, Spag9, Magi3, BC021891, Malt1, Taok3, Acvr1, Acvr1b, Acvrl1, Adora1, Akt1, Areg, Bcl10, Bmpr1a, Cab39, Rb1cc1, Ccnd1, Ccnd3, Cd24a, Cd81, Cdc25b, Cdc42, …
GO:0008629	induction of apoptosis by intracellular signals	4.59953e-07	6.33729	7.47518e-06	1.26605	3.54683	enriched	65	36	71477.8	12051, 17869, 55948, 56072, 66626, 69181, 223255, 12015, 12176, 12190, 12367, 13207, 14775, 15248, 15257, 17688, 17691, 18432, 18750, 19823, 20869, 22062, 26408, 26931, 52521, 56312, 58801, 66593, 67941, 68020, 72565, 170770, 224727, 235323, 319955, 328572	Bcl3, Myc, Sfn, Lgals12, 5730403B10Rik, Dyrk2, Stk24, Bad, Bnip3, Brca2, Casp3, Ddx5, Gpx1, Hic1, Hipk1, Msh6, Sik1, Mybbp1a, Prkca, Rnf7, Stk11, Trp73, Map3k5, Ppp2r5c, Zfp622, Nupr1, Pmaip1, Diablo, Rps27l, 2810002N01Rik, Uaca, Bbc3, Bag6, Usp28, Ercc6, Ep300
GO:0042176	regulation of protein catabolic process	5.18869e-07	6.28494	8.39854e-06	0.842362	2.32184	enriched	146	66	104199	211770, 11865, 14083, 17131, 19165, 22418, 53325, 56468, 11651, 11789, 11816, 12540, 12795, 13645, 14084, 14629, 14694, 14756, 14775, 15937, 17128, 17246, 17248, 18817, 19052, 19164, 19211, 19229, 19358, 19359, 19697, 20423, 20682, 21859, 21929, 21938, 22123, 22218, 22225, 27373, 50754, 53312, 56150, 56424, 56812, 59025, 65113, 66222, 67141, 67903, 71999, 73914, 77128, 80750, 103573, 104318, 1058…	Trib1, Arntl, Ptk2, Smad7, Psen2, Wnt5a, Banp, Socs5, Akt1, Apc, Apoe, Cdc42, Plk3, Egf, Faf1, Gclc, Gnb2l1, Gpld1, Gpx1, Ier3, Smad4, Mdm2, Mdm4, Plk1, Ppp2ca, Psen1, Pten, Ptk2b, Rad23a, Rad23b, Rela, Shh, Sox9, Timp3, Tnfaip3, Tnfrsf1b, Psmd3, Sumo1, Usp5, Csnk1e, Fbxw7, Nub1, Mad2l1, Stub1, Dnajb2, Usp14, Ndfip1, Serpinb1a, Fbxo5, Gipc1, Fbxo22, Irak3, A930001N09Rik, N4bp1, Xpo1, Csnk1d, Sgsm…
GO:0031344	regulation of cell projection organization	5.2261e-07	6.28182	8.42498e-06	0.623874	1.86614	enriched	281	110	178722	13844, 17196, 22349, 233781, 12396, 12704, 13636, 13836, 16590, 22415, 74117, 11538, 11826, 12162, 12286, 13845, 14083, 14297, 15378, 16332, 16885, 17909, 18222, 18442, 18753, 20361, 21812, 21844, 22418, 56226, 56508, 56699, 107351, 223255, 277360, 11651, 11789, 11845, 11848, 11908, 12484, 12540, 13508, 13728, 13838, 14025, 14063, 14581, 14745, 15182, 15289, 15519, 16169, 16412, 16554, 16878, 169…	Ephb2, Mbp, Vil1, Xylt1, Cbfa2t2, Cit, Efna1, Epha2, Kit, Wnt3, Actr3, Adnp, Aqp1, Bmp7, Cacna1a, Ephb3, Ptk2, Fxn, Hnf4a, Inppl1, Limk1, Myo10, Numb, P2ry2, Prkcd, Sema7a, Tgfbr1, Tiam1, Wnt5a, Espn, Rapgef4, Cdc42ep4, Kank1, Stk24, Prex1, Akt1, Apc, Arf6, Rhoa, Atf1, Cd24a, Cdc42, Dscam, Mark2, Epha4, Bcl11a, F2rl1, Gfi1, Lpar1, Hdac2, Hmgb1, Hsp90aa1, Il15ra, Itgb1, Kif13b, Lif, Lrp8, Lyn, Met…
GO:0002520	immune system development	5.41264e-07	6.26659	8.69066e-06	0.444827	1.56022	enriched	579	205	89412.3	320790, 12398, 16362, 22761, 12192, 15205, 16969, 13388, 16468, 16600, 17886, 21847, 23882, 12051, 12606, 13836, 14456, 16190, 16590, 17347, 17863, 17869, 22339, 22415, 50794, 56436, 58208, 97165, 13845, 14367, 14371, 15251, 15900, 15902, 16147, 18034, 18035, 18174, 18708, 18762, 19165, 19401, 19664, 20677, 20683, 20947, 21399, 21812, 22256, 22418, 22724, 26416, 56468, 58185, 71602, 93686, 235627…	Chd7, Cbfa2t3, Irf1, Zfpm1, Zfp36l1, Hes1, Zbtb7a, Dll1, Jarid2, Klf4, Myh9, Klf10, Gadd45g, Bcl3, Cebpa, Epha2, Gas6, Il4ra, Kit, Mknk2, Myb, Myc, Vegfa, Wnt3, Klf13, Adrm1, Bcl11b, Hmgb2, Ephb3, Fzd5, Fzd9, Hif1a, Irf8, Id2, Ihh, Nfkb2, Nfkbia, Slc11a2, Pik3r1, Prkcz, Psen2, Rara, Rbpj, Sox4, Sp1, Swap70, Tcea1, Tgfbr1, Ung, Wnt5a, Zbtb7b, Mapk14, Socs5, Rsad2, Myo1e, Rbfox2, Nbeal2, Malt1, Zfa…
GO:0051169	nuclear transport	5.48364e-07	6.26093	8.76944e-06	0.612257	1.84459	enriched	288	113	94842.3	15205, 12006, 12051, 14456, 16480, 19055, 11865, 13138, 15378, 16905, 18035, 18708, 20054, 20677, 21812, 26356, 26416, 54127, 55948, 56722, 73666, 107351, 240354, 11487, 11640, 11651, 12021, 12053, 12166, 12317, 12550, 12575, 12631, 12953, 13645, 14084, 14369, 15382, 15516, 15519, 15526, 15587, 16211, 16476, 16649, 16785, 17128, 17246, 17751, 17931, 18148, 18294, 18432, 18477, 18763, 18769, 19047…	Hes1, Axin2, Bcl3, Gas6, Jup, Ppp3ca, Arntl, Dag1, Hnf4a, Lmna, Nfkbia, Pik3r1, Rps15, Sox4, Tgfbr1, Ing1, Mapk14, Rps28, Sfn, Litaf, Thoc3, Kank1, Malt1, Adam10, Akap1, Akt1, Bard1, Bcl6, Bmpr1a, Calr, Cdh1, Cdkn1a, Cfl1, Cry2, Egf, Faf1, Fzd7, Hnrnpa1, Hsp90ab1, Hsp90aa1, Hspa9, Hyal2, Kpnb1, Jun, Kpna4, Rpsa, Smad4, Mdm2, Mt3, Ppp1r12a, Npm1, Ogg1, Mybbp1a, Prdx1, Pkd1, Pkig, Ppp1cc, Ppp3r1, R…
GO:0045786	negative regulation of cell cycle	5.57807e-07	6.25352	8.88178e-06	0.618926	1.85693	enriched	282	110	99600.2	16362, 83560, 59126, 83383, 17869, 218294, 12048, 12162, 14184, 15378, 15574, 15902, 19290, 20112, 20677, 26416, 58805, 71059, 76454, 104418, 330177, 11787, 11789, 11799, 11852, 12317, 12366, 12367, 12443, 12571, 12575, 12576, 12579, 12581, 12649, 12995, 13194, 13197, 13198, 13383, 13555, 14056, 14208, 15270, 15364, 17164, 17246, 17248, 18129, 18432, 18519, 18763, 18817, 19211, 19272, 20104, 2046…	Irf1, Tex14, Nek6, Tfap4, Myc, Cdc14b, Bcl2l1, Bmp7, Fgfr3, Hnf4a, Hus1, Id2, Pura, Rps6ka2, Sox4, Mapk14, Mlxipl, Hexim2, Fbxo31, Dgkz, Taok3, Apbb2, Apc, Birc5, Rhob, Calr, Casp2, Casp3, Ccnd1, Cdk6, Cdkn1a, Cdkn1b, Cdkn2b, Cdkn2d, Chek1, Csnk2a1, Ddb1, Gadd45a, Ddit3, Dlg1, E2f1, Ezh2, Ppm1g, H2afx, Hmga2, Mapkapk2, Mdm2, Mdm4, Notch2, Mybbp1a, Kat2b, Pkd1, Plk1, Pten, Ptprk, Rps6, Sin3b, Skil…
GO:0010648	negative regulation of cell communication	5.59832e-07	6.25194	8.88178e-06	0.438601	1.55054	enriched	595	212	122004	12702, 16362, 211770, 12006, 16600, 26941, 50780, 13836, 14456, 16480, 21815, 22334, 57783, 58250, 74747, 75607, 114716, 11538, 12048, 12162, 12703, 12988, 13138, 14184, 14828, 15251, 15378, 16147, 16332, 17131, 18035, 18222, 18753, 18762, 19165, 19271, 20846, 22418, 22436, 24063, 26564, 50781, 56468, 56508, 71729, 72183, 80794, 97998, 100169, 101476, 104418, 107351, 107449, 107586, 114774, 11670…	Socs3, Irf1, Trib1, Axin2, Klf4, Slc9a3r1, Rgs3, Epha2, Gas6, Jup, Tgif1, Vdac2, Tnip1, Chst11, Ddit4, Wnk2, Spred2, Adnp, Bcl2l1, Bmp7, Socs1, Csk, Dag1, Fgfr3, Hspa5, Hif1a, Hnf4a, Ihh, Inppl1, Smad7, Nfkbia, Numb, Prkcd, Prkcz, Psen2, Ptprj, Stat1, Wnt5a, Xdh, Spry1, Ror2, Dkk3, Socs5, Rapgef4, Rgs12, Snx6, Cblc, Deptor, Phactr4, Plekha1, Dgkz, Kank1, Unc5b, Ovol2, Pawr, Fgfrl1, Skor1, Nr1d1, …
GO:0023057	negative regulation of signaling	5.62204e-07	6.25011	8.88416e-06	0.439821	1.55243	enriched	591	211	122838	12702, 16362, 211770, 12006, 16600, 26941, 50780, 13836, 14456, 16480, 21815, 22334, 57783, 58250, 74747, 75607, 114716, 11538, 12048, 12162, 12703, 12988, 13138, 14184, 14828, 15251, 15378, 16147, 16332, 17131, 18035, 18222, 18753, 18762, 19165, 19271, 20846, 22418, 22436, 24063, 26564, 50781, 56468, 56508, 71729, 72183, 80794, 97998, 100169, 101476, 104418, 107351, 107449, 107586, 114774, 11670…	Socs3, Irf1, Trib1, Axin2, Klf4, Slc9a3r1, Rgs3, Epha2, Gas6, Jup, Tgif1, Vdac2, Tnip1, Chst11, Ddit4, Wnk2, Spred2, Adnp, Bcl2l1, Bmp7, Socs1, Csk, Dag1, Fgfr3, Hspa5, Hif1a, Hnf4a, Ihh, Inppl1, Smad7, Nfkbia, Numb, Prkcd, Prkcz, Psen2, Ptprj, Stat1, Wnt5a, Xdh, Spry1, Ror2, Dkk3, Socs5, Rapgef4, Rgs12, Snx6, Cblc, Deptor, Phactr4, Plekha1, Dgkz, Kank1, Unc5b, Ovol2, Pawr, Fgfrl1, Skor1, Nr1d1, …
GO:0051056	regulation of small GTPase mediated signal transduction	5.89073e-07	6.22983	9.27211e-06	0.609356	1.83925	enriched	289	115	139374	17207, 219140, 13836, 19730, 20662, 110351, 244668, 347722, 380711, 11652, 13845, 24063, 26382, 52850, 54610, 56508, 66251, 66691, 71704, 104418, 107351, 109934, 211673, 223864, 230972, 232227, 263406, 277360, 328967, 11845, 12053, 12175, 12928, 13835, 13838, 13856, 13998, 14063, 14270, 14569, 14745, 15463, 16476, 16801, 17311, 17925, 18129, 18226, 18472, 19157, 19158, 19229, 19732, 19765, 21838,…	Mcf2l, Spata13, Epha2, Ralgds, Sos1, Rap1gap, Sipa1l2, Agap1, Rap1gap2, Akt2, Ephb3, Spry1, Fgd2, Sgsm1, Tbc1d8, Rapgef4, Arfgap3, Gapvd1, Arhgef3, Dgkz, Kank1, Abr, Arfgef1, Rapgef3, Arhgef16, Iqsec1, Plekhg3, Prex1, Arhgef37, Arf6, Bcl6, Bnip2, Crk, Epha1, Epha4, Epo, Fgd6, F2rl1, Srgap2, Gdi2, Lpar1, Agfg1, Jun, Arhgef1, Kitl, Myo9b, Notch2, Nup62, Pafah1b1, Cyth1, Cyth2, Ptk2b, Rgl2, Ralbp1, …
GO:0009967	positive regulation of signal transduction	5.92654e-07	6.2272	9.29189e-06	0.407877	1.50362	enriched	696	242	109709	15205, 16848, 18590, 59126, 230126, 13388, 14456, 16007, 16590, 16706, 19882, 20662, 22339, 56436, 114716, 211652, 11652, 11677, 12162, 13666, 14083, 14181, 14184, 14388, 14463, 14786, 15200, 15251, 16147, 17305, 17978, 18591, 18595, 18753, 18762, 19015, 19060, 19271, 19664, 20361, 20411, 20666, 20677, 21812, 22032, 22418, 22433, 22436, 26564, 53859, 56692, 56722, 58185, 67393, 70834, 71148, 1073…	Hes1, Lfng, Pdgfa, Nek6, Shb, Dll1, Gas6, Cyr61, Kit, Ksr1, Mst1r, Sos1, Vegfa, Adrm1, Spred2, Wwc1, Akt2, Akr1b3, Bmp7, Eif2ak3, Ptk2, Fgfbp1, Fgfr3, Gab1, Gata4, Grb7, Hbegf, Hif1a, Ihh, Mfng, Ncoa2, Pdgfb, Pdgfra, Prkcd, Prkcz, Ppard, Ppp5c, Ptprj, Rbpj, Sema7a, Sorbs1, Sox11, Sox4, Tgfbr1, Traf4, Wnt5a, Xbp1, Xdh, Ror2, Map3k14, Lamtor3, Litaf, Rsad2, Cxxc5, Spag9, Mier1, Kank1, Unc5b, Ece1, …
GO:0008286	insulin receptor signaling pathway	6.00035e-07	6.22182	9.37086e-06	1.2154	3.37163	enriched	69	38	116334	12702, 20383, 329934, 11652, 12703, 12927, 16332, 18708, 18753, 18762, 20411, 107351, 11651, 13685, 13688, 14756, 14784, 18710, 18750, 19062, 19246, 19255, 19267, 19268, 19697, 20416, 20588, 20779, 20787, 22608, 56458, 56484, 72508, 72674, 83946, 235344, 384783, 606496	Socs3, Srsf3, Foxo6, Akt2, Socs1, Bcar1, Inppl1, Pik3r1, Prkcd, Prkcz, Sorbs1, Kank1, Akt1, Eif4ebp1, Eif4ebp2, Gpld1, Grb2, Pik3r3, Prkca, Inpp5k, Ptpn1, Ptpn2, Ptpre, Ptprf, Rela, Shc1, Smarcc1, Src, Srebf1, Ybx1, Foxo1, Foxo3, Rps6kb1, Adipor1, Phip, Sik2, Irs2, Gsk3a
GO:0006475	internal protein amino acid acetylation	6.11729e-07	6.21344	9.51631e-06	0.923315	2.51762	enriched	119	56	73946	268936, 76901, 269424, 17448, 17978, 18534, 76719, 382207, 12190, 12593, 12649, 13016, 13486, 13831, 16825, 17192, 17257, 17977, 17979, 18519, 18984, 20174, 20586, 21761, 22658, 26409, 54169, 55982, 56456, 57741, 64050, 66262, 66464, 66979, 67773, 69612, 73086, 74147, 74763, 75560, 75565, 76055, 77853, 78783, 94092, 214162, 214855, 216825, 217127, 224727, 226976, 228714, 228829, 244349, 269003, 3…	Brpf3, Phf15, Phf17, Mdh2, Ncoa2, Pck1, Kansl1, Phf16, Brca2, Cdyl, Chek1, Ctbp1, Dr1, Epc1, Ldb1, Mbd3, Mecp2, Ncoa1, Ncoa3, Kat2b, Por, Ruvbl2, Smarca4, Morf4l1, Pcgf2, Map3k7, Myst4, Paxip1, Actl6a, Noc2l, Yeats4, Ing5, Taf12, Pole4, Kat8, Kansl2, Rps6ka5, Ehhadh, Nat15, Ep400, Ccdc101, Mgea5, Msl2, Brpf1, Trim16, Mll1, Arid5a, Usp22, Myst2, Bag6, Kansl3, Csrp2bp, Phf20, Myst3, Sap130, Ep300
GO:0000278	mitotic cell cycle	6.19448e-07	6.208	9.56461e-06	0.464434	1.59111	enriched	522	186	85642.2	83560, 59126, 83383, 12704, 17863, 17869, 19055, 223775, 12013, 12048, 12162, 12530, 14184, 15378, 15574, 15902, 18005, 18591, 18712, 19290, 20112, 67956, 76454, 104418, 11477, 11479, 11651, 11787, 11789, 11799, 11848, 12190, 12211, 12428, 12443, 12452, 12488, 12531, 12540, 12575, 12576, 12579, 12581, 12626, 12649, 12795, 12995, 13006, 13383, 13555, 13560, 13645, 13685, 14056, 15170, 15289, 15364…	Tex14, Nek6, Tfap4, Cit, Myb, Myc, Ppp3ca, Pim3, Bach1, Bcl2l1, Bmp7, Cdc25a, Fgfr3, Hnf4a, Hus1, Id2, Nek2, Pdgfb, Pim1, Pura, Rps6ka2, Setd8, Fbxo31, Dgkz, Acvr1, Acvr1b, Akt1, Apbb2, Apc, Birc5, Rhoa, Brca2, Birc6, Ccna2, Ccnd1, Ccng2, Cd2ap, Cdc25b, Cdc42, Cdkn1a, Cdkn1b, Cdkn2b, Cdkn2d, Cetn3, Chek1, Plk3, Csnk2a1, Smc3, Dlg1, E2f1, E4f1, Egf, Eif4ebp1, Ezh2, Ptpn6, Hmgb1, Hmga2, Foxa1, Ince…
GO:0048468	cell development	6.19618e-07	6.20788	9.56461e-06	0.307196	1.35961	enriched	1335	429	147542	12227, 15376, 16691, 11461, 22761, 13844, 15205, 15901, 16776, 12006, 13388, 16600, 17196, 17886, 21847, 233781, 12396, 12606, 12704, 13164, 13636, 13836, 16007, 16480, 16590, 17132, 18109, 18780, 19055, 21815, 22288, 22339, 22415, 30051, 56436, 58208, 58250, 74117, 93742, 97165, 225908, 11465, 11538, 11652, 12048, 12162, 12286, 12591, 12912, 13138, 13666, 13845, 13864, 14083, 14184, 14297, 14367…	Btg2, Foxa2, Krt8, Actb, Zfpm1, Ephb2, Hes1, Id1, Lama5, Axin2, Dll1, Klf4, Mbp, Myh9, Klf10, Xylt1, Cbfa2t2, Cebpa, Cit, Dazl, Efna1, Epha2, Cyr61, Jup, Kit, Maf, Mycn, Pla2g2a, Ppp3ca, Tgif1, Utrn, Vegfa, Wnt3, Spdef, Adrm1, Bcl11b, Chst11, Actr3, Pard3, Hmgb2, Gm98, Actg1, Adnp, Akt2, Bcl2l1, Bmp7, Cacna1a, Cdx2, Creb1, Dag1, Eif2ak3, Ephb3, Nr2f6, Ptk2, Fgfr3, Fxn, Fzd5, Gata4, Hif1a, Id2, Ih…
GO:0045216	cell-cell junction organization	6.42412e-07	6.19219	9.87833e-06	1.24216	3.46308	enriched	66	37	107185	16480, 93742, 109620, 15378, 17131, 18222, 58235, 224912, 11848, 12385, 12387, 12540, 12550, 13052, 13383, 14712, 16412, 18016, 18260, 18759, 19277, 20613, 20779, 20807, 22330, 53321, 67451, 69697, 73608, 75739, 77446, 83814, 109333, 216527, 217335, 233765, 353310	Jup, Pard3, Dsp, Hnf4a, Smad7, Numb, Pvrl1, Crb3, Rhoa, Ctnna1, Ctnnb1, Cdc42, Cdh1, Cxadr, Dlg1, Gnpat, Itgb1, Nf2, Ocln, Prkci, Ptpro, Snai1, Src, Srf, Vcl, Cntnap1, Pkp2, Camsap3, Marveld3, Mpp7, Heg1, Nedd4l, Pkn2, Ccm2, Fbf1, Plekha7, Zfp703
GO:0006333	chromatin assembly or disassembly	6.91645e-07	6.16012	1.05946e-05	1.08433	2.95745	enriched	85	42	53448.8	93760, 14312, 51788, 67155, 93762, 116848, 216848, 381280, 12648, 14957, 14958, 15270, 15361, 15364, 15441, 17955, 18148, 19646, 20586, 20588, 20682, 22385, 26914, 50708, 54169, 56702, 57376, 64707, 73139, 74763, 77044, 80838, 83796, 83797, 232440, 233532, 319173, 319178, 319182, 319184, 319186, 319188	Arid1a, Brd2, H2afz, Smarca2, Smarca5, Baz2a, Chd3, Hjurp, Chd1, Hist1h1d, H1f0, H2afx, Hmga1, Hmga2, Hp1bp3, Nap1l4, Npm1, Rbbp4, Smarca4, Smarcc1, Sox9, Baz1b, H2afy, Hist1h1c, Myst4, Hist1h1b, Smarce1, Suv39h2, Cenpv, Nat15, Arid2, Hist1h1a, Smarcd2, Smarcd1, H2afj, Rsf1, Hist1h2af, Hist1h2bb, Hist1h2bh, Hist1h2bk, Hist1h2bm, Hist1h2bp
GO:0045595	regulation of cell differentiation	6.97253e-07	6.15661	1.05998e-05	0.346361	1.41391	enriched	995	331	130268	12702, 15376, 16362, 20602, 22761, 13844, 15205, 15901, 16969, 12006, 13388, 16600, 17196, 21847, 233781, 329934, 12396, 12606, 12704, 13636, 14456, 16007, 16190, 16480, 16590, 17132, 17133, 17863, 17869, 18109, 18780, 21815, 22339, 22415, 30051, 50794, 56436, 74117, 97165, 11538, 12162, 12286, 12591, 12912, 13845, 14083, 14184, 14297, 14672, 15251, 15902, 15903, 16147, 16332, 16478, 16885, 18035…	Socs3, Foxa2, Irf1, Ncor2, Zfpm1, Ephb2, Hes1, Id1, Zbtb7a, Axin2, Dll1, Klf4, Mbp, Klf10, Xylt1, Foxo6, Cbfa2t2, Cebpa, Cit, Efna1, Gas6, Cyr61, Il4ra, Jup, Kit, Maf, Maff, Myb, Myc, Mycn, Pla2g2a, Tgif1, Vegfa, Wnt3, Spdef, Klf13, Adrm1, Actr3, Hmgb2, Adnp, Bmp7, Cacna1a, Cdx2, Creb1, Ephb3, Ptk2, Fgfr3, Fxn, Gna11, Hif1a, Id2, Id3, Ihh, Inppl1, Jund, Limk1, Nfkbia, Notch4, Numb, P2ry2, Pdgfra,…
GO:0032434	regulation of proteasomal ubiquitin-dependent protein catabolic process	6.97997e-07	6.15615	1.05998e-05	1.4195	4.13506	enriched	51	30	95908.7	211770, 17131, 19165, 56468, 11651, 12795, 14629, 14694, 17246, 18817, 19164, 19211, 19358, 19359, 20423, 22218, 22225, 27373, 53312, 56150, 56424, 56812, 67141, 67903, 71999, 80750, 104318, 224727, 225131, 269523	Trib1, Smad7, Psen2, Socs5, Akt1, Plk3, Gclc, Gnb2l1, Mdm2, Plk1, Psen1, Pten, Rad23a, Rad23b, Shh, Sumo1, Usp5, Csnk1e, Nub1, Mad2l1, Stub1, Dnajb2, Fbxo5, Gipc1, Fbxo22, N4bp1, Csnk1d, Bag6, Wac, Vcp
GO:0030099	myeloid cell differentiation	6.99939e-07	6.15494	1.05998e-05	0.655219	1.92556	enriched	243	99	90205.1	12398, 22761, 16969, 13388, 17886, 21847, 12606, 13836, 16590, 17869, 22339, 50794, 97165, 15251, 15900, 15902, 18035, 18174, 18708, 19165, 19401, 20683, 21399, 26416, 93686, 235627, 11479, 11518, 11789, 12053, 12370, 12387, 12394, 12400, 12571, 12675, 12768, 12985, 13828, 13856, 14151, 14582, 14628, 14683, 15289, 15354, 16449, 16476, 16477, 16596, 16658, 16825, 16878, 17096, 17129, 17311, 17684,…	Cbfa2t3, Zfpm1, Zbtb7a, Dll1, Myh9, Klf10, Cebpa, Epha2, Kit, Myc, Vegfa, Klf13, Hmgb2, Hif1a, Irf8, Id2, Nfkbia, Slc11a2, Pik3r1, Psen2, Rara, Sp1, Tcea1, Mapk14, Rbfox2, Nbeal2, Acvr1b, Add1, Apc, Bcl6, Casp8, Ctnnb1, Runx1, Cbfb, Cdk6, Chuk, Ccr1, Csf3, Epb4.2, Epo, Fech, Gfi1b, Ostm1, Gnas, Hmgb1, Hmgb3, Jag1, Jun, Junb, Klf1, Mafb, Ldb1, Lif, Lyn, Smad5, Kitl, Cited2, Nme1, Nme2, Notch2, Paf…
GO:0007050	cell cycle arrest	7.18854e-07	6.14336	1.08452e-05	0.69732	2.00836	enriched	214	87	90967.9	16362, 83560, 59126, 83383, 17869, 218294, 12048, 15574, 15902, 19290, 20677, 26416, 58805, 76454, 104418, 330177, 11787, 11789, 11799, 12317, 12366, 12443, 12575, 12576, 12579, 12581, 12649, 12995, 13194, 13197, 13198, 13555, 14056, 14208, 15270, 15364, 17164, 17246, 17248, 18129, 18432, 18763, 18817, 20104, 20482, 20620, 20869, 21376, 21974, 22062, 22088, 22591, 26395, 26931, 52696, 54139, 5615…	Irf1, Tex14, Nek6, Tfap4, Myc, Cdc14b, Bcl2l1, Hus1, Id2, Pura, Sox4, Mapk14, Mlxipl, Fbxo31, Dgkz, Taok3, Apbb2, Apc, Birc5, Calr, Casp2, Ccnd1, Cdkn1a, Cdkn1b, Cdkn2b, Cdkn2d, Chek1, Csnk2a1, Ddb1, Gadd45a, Ddit3, E2f1, Ezh2, Ppm1g, H2afx, Hmga2, Mapkapk2, Mdm2, Mdm4, Notch2, Mybbp1a, Pkd1, Plk1, Rps6, Skil, Plk2, Stk11, Tbrg1, Top2b, Trp73, Tsg101, Xpc, Map2k1, Ppp2r5c, Zwint, Irf6, Mad2l1, Rb…
GO:0080134	regulation of response to stress	7.46171e-07	6.12716	1.1215e-05	0.443294	1.55783	enriched	571	200	100303	15376, 16362, 18590, 12006, 22349, 233781, 14776, 17869, 22339, 57783, 114716, 11652, 14367, 14388, 15200, 18035, 18591, 18595, 18753, 19015, 19271, 19294, 20361, 22032, 22418, 22433, 22436, 58185, 67956, 70834, 73158, 74244, 99470, 102626, 107221, 107351, 109934, 211673, 216161, 217166, 223255, 229722, 330177, 11350, 11421, 11433, 11539, 11651, 11806, 11816, 11845, 12053, 12306, 12484, 12540, 12…	Foxa2, Irf1, Pdgfa, Axin2, Vil1, Xylt1, Gpx2, Myc, Vegfa, Tnip1, Spred2, Akt2, Fzd5, Gab1, Hbegf, Nfkbia, Pdgfb, Pdgfra, Prkcd, Ppard, Ptprj, Pvrl2, Sema7a, Traf4, Wnt5a, Xbp1, Xdh, Rsad2, Setd8, Spag9, Larp1, Atg7, Magi3, Mapkapk3, O3far1, Kank1, Abr, Arfgef1, Sbno2, Nr1d1, Stk24, 5330417C22Rik, Taok3, Abl1, Ace, Acp5, Adora1, Akt1, Apoa1, Apoe, Arf6, Bcl6, Anxa2, Cd24a, Cdc42, Cdk6, Chek1, Ccr1…
GO:0043484	regulation of RNA splicing	7.89395e-07	6.10271	1.18202e-05	1.30117	3.67359	enriched	59	32	160011	72289, 105559, 11652, 93686, 98758, 102414, 109095, 12747, 12748, 12750, 13046, 13207, 18148, 19653, 20462, 20658, 22185, 27370, 28000, 52897, 53379, 56190, 57317, 59013, 66810, 67039, 72692, 83486, 107817, 207920, 225027, 230257	Malat1, Mbnl2, Akt2, Rbfox2, Hnrnpf, Clk3, Rbm15b, Clk1, Clk2, Clk4, Celf1, Ddx5, Npm1, Rbm4, Tra2b, Son, U2af2, Rps26, Prpf19, Rbfox3, Hnrnpa2b1, Rbm38, Srsf4, Hnrnph1, Rbm22, Rbm25, Hnrpll, Rbm5, Jmjd6, Esrp1, Srsf7, Rod1
GO:0010562	positive regulation of phosphorus metabolic process	7.97473e-07	6.09828	1.18966e-05	0.472946	1.60472	enriched	490	178	113962	15205, 18590, 12006, 23882, 13636, 14456, 16007, 16590, 19882, 22339, 26397, 11538, 11652, 12162, 12988, 14083, 14184, 14339, 14367, 14388, 14828, 17873, 18591, 18708, 18712, 18753, 18762, 20971, 21812, 22032, 22418, 26365, 26457, 53859, 56692, 70834, 99470, 226849, 234878, 240354, 330177, 11477, 11479, 11482, 11539, 11651, 11839, 12042, 12166, 12283, 12421, 12443, 12445, 12484, 12520, 12531, 125…	Hes1, Pdgfa, Axin2, Gadd45g, Efna1, Gas6, Cyr61, Kit, Mst1r, Vegfa, Map2k3, Adnp, Akt2, Bmp7, Csk, Ptk2, Fgfr3, Aktip, Fzd5, Gab1, Hspa5, Gadd45b, Pdgfb, Pik3r1, Pim1, Prkcd, Prkcz, Sdc4, Tgfbr1, Traf4, Wnt5a, Ceacam1, Slc27a1, Map3k14, Lamtor3, Spag9, Magi3, Ppp2r5a, BC021891, Malt1, Taok3, Acvr1, Acvr1b, Acvrl1, Adora1, Akt1, Areg, Bcl10, Bmpr1a, Cab39, Rb1cc1, Ccnd1, Ccnd3, Cd24a, Cd81, Cdc25b…
GO:0044262	cellular carbohydrate metabolic process	8.03871e-07	6.09481	1.19475e-05	0.707971	2.02987	enriched	204	85	89244.3	15376, 74747, 212111, 11652, 11677, 15251, 15277, 15378, 16828, 17448, 18534, 18799, 19013, 20411, 20975, 50798, 58805, 67800, 69181, 104112, 110208, 208727, 211673, 269951, 11364, 11651, 12015, 12748, 12764, 12974, 14042, 14377, 14583, 14595, 14635, 15275, 15289, 15926, 15937, 16548, 17257, 17449, 17691, 17751, 18441, 18640, 19045, 19046, 19047, 19062, 19211, 20185, 20779, 20869, 53881, 54122, 5…	Foxa2, Ddit4, Inpp5a, Akt2, Akr1b3, Hif1a, Hk2, Hnf4a, Ldha, Mdh2, Pck1, Plcd1, Ppara, Sorbs1, Synj2, Gne, Mlxipl, Dgat2, Dyrk2, Acly, Pgd, Hdac4, Arfgef1, Idh2, Acadm, Akt1, Bad, Clk2, Cmas, Cs, Ext1, G6pc, Gfpt1, B4galt1, Galk1, Hk1, Hmgb1, Idh1, Ier3, Khk, Mecp2, Mdh1, Sik1, Mt3, P2ry1, Pfkfb2, Ppp1ca, Ppp1cb, Ppp1cc, Inpp5k, Pten, Ncor1, Src, Stk11, Slc5a3, Uevld, Ptges3, Pfkp, Foxo1, Pmaip1,…
GO:0008610	lipid biosynthetic process	8.59074e-07	6.06597	1.27207e-05	0.496338	1.64269	enriched	439	160	79859.6	320951, 11928, 18590, 70059, 13615, 257633, 16007, 21405, 56632, 71365, 74754, 12660, 12912, 14137, 15378, 18391, 18534, 18591, 18708, 18753, 19015, 20411, 26457, 26458, 50781, 50798, 56690, 58805, 67800, 67815, 68262, 70757, 72061, 74451, 104112, 170760, 327942, 11363, 11651, 11806, 11816, 12520, 12651, 12764, 13026, 13167, 13350, 13360, 13480, 14104, 14164, 14421, 14712, 14792, 14979, 15357, 15…	Pisd, Atp1a1, Pdgfa, Degs2, Edn2, Acsf3, Cyr61, Hnf1a, Sphk2, Pdss2, Dhcr24, Chka, Creb1, Fdft1, Hnf4a, Sigmar1, Pck1, Pdgfb, Pik3r1, Prkcd, Ppard, Sorbs1, Slc27a1, Slc27a2, Dkk3, Gne, Mlycd, Mlxipl, Dgat2, Sec14l2, Agpat4, Ptplb, 2010111I01Rik, Pgs1, Acly, Acbd3, Pigl, Acadl, Akt1, Apoa1, Apoe, Cd81, Chkb, Cmas, Pcyt1a, Dbi, Dgat1, Dhcr7, Dpm1, Fasn, Fgf1, B4galnt1, Gnpat, Lpcat3, H2-Ke6, Hmgcr,…
GO:0030097	hemopoiesis	8.7087e-07	6.06005	1.28477e-05	0.461161	1.58591	enriched	515	184	87616.7	320790, 12398, 16362, 22761, 12192, 15205, 16969, 13388, 16600, 17886, 21847, 23882, 12051, 12606, 13836, 14456, 16190, 16590, 17347, 17863, 17869, 22339, 22415, 50794, 56436, 58208, 97165, 14367, 14371, 15251, 15900, 15902, 16147, 18035, 18174, 18708, 18762, 19165, 19401, 19664, 20677, 20683, 21399, 22418, 22724, 26416, 56468, 58185, 71602, 93686, 235627, 240354, 380993, 11479, 11518, 11601, 117…	Chd7, Cbfa2t3, Irf1, Zfpm1, Zfp36l1, Hes1, Zbtb7a, Dll1, Klf4, Myh9, Klf10, Gadd45g, Bcl3, Cebpa, Epha2, Gas6, Il4ra, Kit, Mknk2, Myb, Myc, Vegfa, Wnt3, Klf13, Adrm1, Bcl11b, Hmgb2, Fzd5, Fzd9, Hif1a, Irf8, Id2, Ihh, Nfkbia, Slc11a2, Pik3r1, Prkcz, Psen2, Rara, Rbpj, Sox4, Sp1, Tcea1, Wnt5a, Zbtb7b, Mapk14, Socs5, Rsad2, Myo1e, Rbfox2, Nbeal2, Malt1, Zfat, Acvr1b, Add1, Angpt2, Apc, Bad, Bcl6, Pr…
GO:0006913	nucleocytoplasmic transport	8.92119e-07	6.04958	1.31128e-05	0.605238	1.83169	enriched	284	111	94512.3	15205, 12006, 12051, 14456, 16480, 19055, 11865, 13138, 15378, 16905, 18035, 18708, 20054, 20677, 21812, 26356, 26416, 54127, 55948, 56722, 73666, 107351, 240354, 11487, 11640, 11651, 12021, 12053, 12166, 12317, 12550, 12575, 12631, 12953, 13645, 14084, 14369, 15382, 15516, 15519, 15526, 15587, 16211, 16476, 16649, 16785, 17128, 17246, 17751, 17931, 18148, 18294, 18432, 18477, 18763, 18769, 19047…	Hes1, Axin2, Bcl3, Gas6, Jup, Ppp3ca, Arntl, Dag1, Hnf4a, Lmna, Nfkbia, Pik3r1, Rps15, Sox4, Tgfbr1, Ing1, Mapk14, Rps28, Sfn, Litaf, Thoc3, Kank1, Malt1, Adam10, Akap1, Akt1, Bard1, Bcl6, Bmpr1a, Calr, Cdh1, Cdkn1a, Cfl1, Cry2, Egf, Faf1, Fzd7, Hnrnpa1, Hsp90ab1, Hsp90aa1, Hspa9, Hyal2, Kpnb1, Jun, Kpna4, Rpsa, Smad4, Mdm2, Mt3, Ppp1r12a, Npm1, Ogg1, Mybbp1a, Prdx1, Pkd1, Pkig, Ppp1cc, Ppp3r1, R…
GO:0030833	regulation of actin filament polymerization	9.07832e-07	6.04199	1.32949e-05	1.13601	3.11433	enriched	76	40	119036	22349, 74117, 227753, 12345, 17974, 18753, 107351, 211673, 277360, 11518, 11845, 11848, 11867, 12340, 13383, 14026, 14260, 14784, 17973, 18643, 19229, 19230, 19240, 19241, 20740, 20742, 22003, 23999, 26401, 50875, 58804, 66898, 67384, 67771, 68767, 73178, 74192, 76709, 78757, 218397	Vil1, Actr3, Gsn, Capzb, Nck2, Prkcd, Kank1, Arfgef1, Prex1, Add1, Arf6, Rhoa, Arpc1b, Capza1, Dlg1, Evl, Fmn1, Grb2, Nck1, Pfn1, Ptk2b, Twf1, Tmsb10, Tmsb4x, Spna2, Spnb2, Tpm1, Twf2, Map3k1, Tmod3, Cdc42ep5, Baiap2l1, Bag4, Arpc5, Wash, Wasl, Arpc5l, Arpc2, Rictor, Rasa1
GO:0080135	regulation of cellular response to stress	9.54307e-07	6.02031	1.38882e-05	0.635339	1.88766	enriched	255	101	108431	12006, 233781, 17869, 22339, 114716, 11652, 14367, 14388, 18753, 22032, 22418, 22433, 22436, 67956, 70834, 73158, 74244, 99470, 223255, 229722, 330177, 11350, 11651, 12540, 12571, 12649, 13207, 13838, 14063, 14151, 14155, 14366, 15248, 15259, 15357, 15361, 15364, 16906, 17000, 17096, 17246, 18024, 18148, 18472, 18477, 18479, 18950, 19229, 20185, 20353, 20613, 20963, 21849, 22062, 22422, 26395, 26…	Axin2, Xylt1, Myc, Vegfa, Spred2, Akt2, Fzd5, Gab1, Prkcd, Traf4, Wnt5a, Xbp1, Xdh, Setd8, Spag9, Larp1, Atg7, Magi3, Stk24, 5330417C22Rik, Taok3, Abl1, Akt1, Cdc42, Cdk6, Chek1, Ddx5, Epha4, F2rl1, Fech, Fem1b, Fzd4, Hic1, Hipk3, Hmgcr, Hmga1, Hmga2, Lmnb1, Ltbr, Lyn, Mdm2, Nfe2l2, Npm1, Pafah1b1, Prdx1, Pak1, Pnp, Ptk2b, Ncor1, Sema4c, Snai1, Syk, Trim28, Trp73, Wnt7b, Map2k1, Map2k2, Map2k4, M…
GO:0032271	regulation of protein polymerization	9.55289e-07	6.01987	1.38882e-05	0.987824	2.68538	enriched	100	49	110264	22349, 22334, 74117, 227753, 12345, 17974, 18753, 107351, 211673, 277360, 11518, 11789, 11845, 11848, 11867, 12340, 12576, 13383, 14026, 14228, 14260, 14784, 16765, 17973, 18643, 19229, 19230, 19240, 19241, 20393, 20740, 20742, 22003, 23999, 26401, 26419, 50875, 56327, 58804, 66898, 67384, 67771, 68767, 73178, 74192, 76709, 78757, 108903, 218397	Vil1, Vdac2, Actr3, Gsn, Capzb, Nck2, Prkcd, Kank1, Arfgef1, Prex1, Add1, Apc, Arf6, Rhoa, Arpc1b, Capza1, Cdkn1b, Dlg1, Evl, Fkbp4, Fmn1, Grb2, Stmn1, Nck1, Pfn1, Ptk2b, Twf1, Tmsb10, Tmsb4x, Sgk1, Spna2, Spnb2, Tpm1, Twf2, Map3k1, Mapk8, Tmod3, Arl2, Cdc42ep5, Baiap2l1, Bag4, Arpc5, Wash, Wasl, Arpc5l, Arpc2, Rictor, Tbcd, Rasa1
GO:0051493	regulation of cytoskeleton organization	1.06072e-06	5.9744	1.53651e-05	0.643995	1.90407	enriched	244	99	116116	22349, 12704, 65970, 74117, 227753, 12345, 16885, 17974, 18005, 18753, 20971, 56226, 56431, 107351, 211673, 277360, 11518, 11789, 11845, 11848, 11867, 12340, 12387, 12540, 12576, 12614, 12631, 12649, 12928, 13383, 13728, 13835, 14026, 14063, 14228, 14260, 14784, 15505, 16765, 16971, 17973, 18016, 18148, 18479, 18643, 19062, 19219, 19229, 19230, 19240, 19241, 19385, 19822, 20393, 20620, 20740, 207…	Vil1, Cit, Lima1, Actr3, Gsn, Capzb, Limk1, Nck2, Nek2, Prkcd, Sdc4, Espn, Dstn, Kank1, Arfgef1, Prex1, Add1, Apc, Arf6, Rhoa, Arpc1b, Capza1, Ctnnb1, Cdc42, Cdkn1b, Celsr1, Cfl1, Chek1, Crk, Dlg1, Mark2, Epha1, Evl, F2rl1, Fkbp4, Fmn1, Grb2, Hsph1, Stmn1, Lrp1, Nck1, Nf2, Npm1, Pak1, Pfn1, Inpp5k, Ptger4, Ptk2b, Twf1, Tmsb10, Tmsb4x, Ranbp1, Rnf4, Sgk1, Plk2, Spna2, Spnb2, Tpm1, Twf2, Map3k1, Ma…
GO:0043122	regulation of I-kappaB kinase/NF-kappaB cascade	1.09356e-06	5.96116	1.57836e-05	0.851821	2.34391	enriched	135	60	86090.2	59126, 57783, 18035, 19060, 20846, 53859, 56722, 67393, 71148, 240354, 243983, 11848, 12387, 12675, 14063, 14084, 14225, 16859, 18226, 18412, 18607, 18715, 19042, 19697, 20515, 20620, 21787, 21817, 21885, 21929, 24105, 26409, 30960, 56786, 65098, 65113, 66589, 66656, 67154, 67245, 68350, 68943, 69601, 73836, 76025, 76273, 76547, 93765, 106759, 107869, 192656, 212139, 228607, 229603, 231130, 24391…	Nek6, Tnip1, Nfkbia, Ppp5c, Stat1, Map3k14, Litaf, Cxxc5, Mier1, Malt1, Zdhhc13, Rhoa, Ctnnb1, Chuk, F2rl1, Faf1, Fkbp1a, Lgals9, Nup62, Sqstm1, Pdpk1, Pim2, Ppm1a, Rela, Slc20a1, Plk2, Tfg, Tgm2, Tle1, Tnfaip3, Rbck1, Map3k7, Vapa, Tmem9b, Zfand6, Ndfip1, Ube2v1, Eef1d, Mtdh, Peli1, Mul1, Pink1, Dab2ip, Slc35b2, Cant1, Ndfip2, Tmem101, Ube2n, Ticam1, Cth, Ripk2, Cc2d1a, Mavs, Otud7b, Tnip2, Nfkb…
GO:0010876	lipid localization	1.21753e-06	5.91452	1.75097e-05	0.695176	2.00406	enriched	205	85	88057.7	13660, 16891, 21405, 79196, 228983, 268903, 11652, 11981, 18035, 18391, 18442, 18753, 19013, 26457, 26458, 56305, 67800, 71720, 74486, 170459, 227358, 11304, 11421, 11651, 11806, 11816, 11980, 12062, 12394, 13350, 13489, 13645, 14079, 14081, 14366, 14421, 14667, 14705, 14719, 15211, 16410, 16534, 16835, 16971, 17250, 18738, 20185, 20423, 20479, 20788, 20963, 22038, 22260, 24059, 26420, 50769, 520…	Ehd1, Lipg, Hnf1a, Osbpl5, Osbpl2, Nrip1, Akt2, Atp9a, Nfkbia, Sigmar1, P2ry2, Prkcd, Ppara, Slc27a1, Slc27a2, Pitpnb, Dgat2, Osbpl3, Osbpl10, Stard4, Fam132b, Abca4, Ace, Akt1, Apoa1, Apoe, Atp8a1, Bdkrb2, Runx1, Dgat1, Drd2, Egf, Fabp2, Acsl1, Fzd4, B4galnt1, Gm2a, Bscl2, Got2, Hexa, Itgav, Kcnn4, Ldlr, Lrp1, Abcc1, Pitpna, Ncor1, Shh, Vps4b, Srebf2, Syk, Plscr1, Nr1h2, Slco2a1, Mapk9, Atp8a2, …
GO:0018394	peptidyl-lysine acetylation	1.25914e-06	5.89993	1.80431e-05	0.901445	2.46316	enriched	118	55	74802.9	268936, 76901, 269424, 17978, 20677, 76719, 382207, 12190, 12593, 12649, 13016, 13486, 13831, 14533, 16825, 17192, 17257, 17977, 17979, 18519, 18984, 20174, 20586, 21761, 22658, 26409, 54169, 55982, 56456, 57741, 64050, 66262, 66464, 66979, 67773, 69612, 73086, 74763, 75560, 75565, 76055, 77853, 78783, 94092, 214162, 214855, 216825, 217127, 224727, 226976, 228714, 228829, 244349, 269003, 328572	Brpf3, Phf15, Phf17, Ncoa2, Sox4, Kansl1, Phf16, Brca2, Cdyl, Chek1, Ctbp1, Dr1, Epc1, Bloc1s1, Ldb1, Mbd3, Mecp2, Ncoa1, Ncoa3, Kat2b, Por, Ruvbl2, Smarca4, Morf4l1, Pcgf2, Map3k7, Myst4, Paxip1, Actl6a, Noc2l, Yeats4, Ing5, Taf12, Pole4, Kat8, Kansl2, Rps6ka5, Nat15, Ep400, Ccdc101, Mgea5, Msl2, Brpf1, Trim16, Mll1, Arid5a, Usp22, Myst2, Bag6, Kansl3, Csrp2bp, Phf20, Myst3, Sap130, Ep300
GO:0018210	peptidyl-threonine modification	1.67075e-06	5.77709	2.3856e-05	1.25509	3.50814	enriched	60	34	125575	108148, 114716, 12162, 17131, 18753, 21812, 22418, 11477, 11479, 12649, 12747, 13645, 14425, 14526, 15259, 15275, 17295, 18099, 18607, 18750, 18817, 19062, 21813, 24064, 26413, 26419, 69719, 83946, 108099, 114715, 231876, 320795, 329421, 606496	Galnt2, Spred2, Bmp7, Smad7, Prkcd, Tgfbr1, Wnt5a, Acvr1, Acvr1b, Chek1, Clk1, Egf, Galnt3, Gcg, Hipk3, Hk1, Met, Nlk, Pdpk1, Prkca, Plk1, Inpp5k, Tgfbr2, Spry2, Mapk1, Mapk8, Cad, Phip, Prkag2, Spred1, Lmtk2, Pkn1, Myo3b, Gsk3a
GO:0071156	regulation of cell cycle arrest	1.67977e-06	5.77475	2.38993e-05	0.801205	2.22823	enriched	148	64	71565.5	83560, 59126, 83383, 218294, 12048, 15574, 15902, 19290, 20677, 26416, 58805, 76454, 104418, 330177, 11789, 11799, 12366, 12443, 12575, 12579, 12649, 12995, 13194, 13555, 14155, 15270, 15364, 17164, 17246, 17248, 18432, 18817, 20104, 20620, 21974, 22062, 22591, 26931, 52696, 56150, 56190, 56289, 67177, 67941, 68193, 75430, 75613, 77065, 102423, 107976, 108989, 109019, 109113, 140917, 214444, 2167…	Tex14, Nek6, Tfap4, Cdc14b, Bcl2l1, Hus1, Id2, Pura, Sox4, Mapk14, Mlxipl, Fbxo31, Dgkz, Taok3, Apc, Birc5, Casp2, Ccnd1, Cdkn1a, Cdkn2b, Chek1, Csnk2a1, Ddb1, E2f1, Fem1b, H2afx, Hmga2, Mapkapk2, Mdm2, Mdm4, Mybbp1a, Plk1, Rps6, Plk2, Top2b, Trp73, Xpc, Ppp2r5c, Zwint, Mad2l1, Rbm38, Rassf1, Cdt1, Rps27l, Rpl24, 3200002M19Rik, Med25, Ints7, Hinfp, Bre, Tpr, Nabp1, Uhrf2, Dclre1b, Cdk5rap2, Wnt9a…
GO:0044092	negative regulation of molecular function	1.74836e-06	5.75737	2.4787e-05	0.397883	1.48867	enriched	673	230	92679.6	78887, 15376, 22761, 83560, 15901, 20111, 211770, 16600, 23882, 26941, 83383, 14456, 17869, 19231, 22339, 64209, 74754, 108960, 114716, 243312, 11538, 11652, 11826, 12048, 12162, 12988, 13716, 14828, 15378, 15511, 15902, 15903, 16332, 16885, 17131, 17873, 18005, 18035, 18712, 18753, 18762, 19013, 19165, 19227, 19271, 20666, 20732, 22393, 24063, 30954, 55948, 56468, 59004, 66259, 70834, 71059, 719…	Sfi1, Foxa2, Zfpm1, Tex14, Id1, Rps6ka1, Trib1, Klf4, Gadd45g, Slc9a3r1, Tfap4, Gas6, Myc, Ptma, Vegfa, Herpud1, Dhcr24, Irak2, Spred2, Elfn1, Adnp, Akt2, Aqp1, Bcl2l1, Bmp7, Csk, Ell, Hspa5, Hnf4a, Hspa1b, Id2, Id3, Inppl1, Limk1, Smad7, Gadd45b, Nek2, Nfkbia, Pim1, Prkcd, Prkcz, Ppara, Psen2, Pthlh, Ptprj, Sox11, Spint1, Wfs1, Spry1, Siva1, Sfn, Socs5, Pias4, Camk2n1, Spag9, Hexim2, Cand1, Pi16…
GO:0007005	mitochondrion organization	1.83042e-06	5.73745	2.58587e-05	0.68466	1.9831	enriched	206	83	70351.7	22631, 12606, 17869, 12048, 14297, 15277, 17158, 17341, 19294, 20975, 55948, 68332, 78617, 11651, 12015, 12125, 12176, 12177, 12367, 12369, 12484, 12799, 13052, 14775, 15278, 15356, 15519, 16476, 17258, 18181, 18715, 18975, 19823, 20656, 22035, 22062, 26401, 26420, 26949, 27393, 30055, 30057, 53333, 53357, 54673, 56282, 56384, 56749, 56772, 57320, 58801, 66075, 66379, 66629, 66706, 67013, 67841, …	Ywhaz, Cebpa, Myc, Bcl2l1, Fxn, Hk2, Man2a1, Bhlha15, Pvrl2, Synj2, Sfn, Sdhaf1, Cstad, Akt1, Bad, Bcl2l11, Bnip3, Bnip3l, Casp3, Casp7, Cd24a, Cnp, Cxadr, Gpx1, Tfb2m, Hmgcl, Hsp90aa1, Jun, Mef2a, Nrf1, Pim2, Polg, Rnf7, Sod2, Tnfsf10, Trp73, Map3k1, Mapk9, Vat1, Mrpl39, Timm13, Timm8b, Tomm40, Pla2g6, Sh3glb1, Mrpl12, Letm1, Dhodh, Mllt11, Park7, Pmaip1, Chchd3, 2310016M24Rik, Golph3, Ndufaf3, …
GO:0031669	cellular response to nutrient levels	1.96665e-06	5.70627	2.76854e-05	0.916567	2.50069	enriched	110	51	89457.6	15376, 14456, 11826, 14828, 19401, 52639, 72027, 73158, 74244, 229722, 242557, 100504663, 11518, 11793, 12421, 12579, 13033, 15377, 16476, 17096, 17977, 18432, 19164, 19229, 19713, 20182, 20459, 20525, 20682, 20787, 20807, 21848, 22282, 22337, 23999, 56295, 57816, 58801, 66840, 67841, 68728, 70381, 71999, 74137, 74370, 74781, 77040, 211134, 225131, 225326, 233833	Foxa2, Gas6, Aqp1, Hspa5, Rara, Wipi1, Slc39a4, Larp1, Atg7, 5330417C22Rik, Atg4c, Atg14, Add1, Atg5, Rb1cc1, Cdkn2b, Ctsd, Foxa3, Jun, Lyn, Ncoa1, Mybbp1a, Psen1, Ptk2b, Ret, Rxrb, Ptk6, Slc2a1, Sox9, Srebf1, Srf, Trim24, Usf2, Vdr, Twf2, Higd1a, Tesc, Pmaip1, Wdr45l, Atg3, Trp53inp2, Tecpr1, Fbxo22, Nuak2, Rptor, Wipi2, Atg16l1, Lzts1, Wac, Pik3c3, Tnrc6a
GO:0006605	protein targeting	2.08358e-06	5.68119	2.92286e-05	0.54252	1.72034	enriched	336	126	107313	15205, 12006, 22631, 12051, 14456, 16480, 19055, 93742, 11865, 13138, 15378, 16905, 18035, 18708, 20677, 21812, 26356, 26416, 27058, 55948, 56722, 67025, 71648, 107351, 11539, 11640, 11651, 11735, 11891, 12021, 12053, 12166, 12317, 12492, 12550, 12575, 12631, 12953, 13645, 14084, 14369, 15516, 15519, 15526, 15587, 16211, 16476, 16649, 17128, 17246, 17751, 17920, 18294, 18477, 18633, 18693, 18763,…	Hes1, Axin2, Ywhaz, Bcl3, Gas6, Jup, Ppp3ca, Pard3, Arntl, Dag1, Hnf4a, Lmna, Nfkbia, Pik3r1, Sox4, Tgfbr1, Ing1, Mapk14, Srp9, Sfn, Litaf, Rpl11, Optn, Kank1, Adora1, Akap1, Akt1, Ank3, Rab27a, Bard1, Bcl6, Bmpr1a, Calr, Scarb2, Cdh1, Cdkn1a, Cfl1, Cry2, Egf, Faf1, Fzd7, Hsp90ab1, Hsp90aa1, Hspa9, Hyal2, Kpnb1, Jun, Kpna4, Smad4, Mdm2, Mt3, Myo6, Ogg1, Prdx1, Pex16, Pick1, Pkd1, Pkig, Ppp3r1, In…
GO:0051098	regulation of binding	2.19472e-06	5.65862	3.06801e-05	0.729001	2.07301	enriched	176	75	109417	22761, 83560, 15205, 15901, 16848, 83383, 17869, 64209, 97165, 11538, 11804, 13666, 14339, 15902, 17305, 18005, 19013, 19165, 19401, 20666, 21812, 22032, 70834, 208727, 381280, 11518, 12306, 12313, 12540, 13180, 13645, 13806, 14225, 14526, 15184, 15257, 15259, 15289, 15364, 15516, 15893, 16476, 17126, 17128, 18102, 18441, 18741, 18763, 18817, 19164, 19384, 20194, 20586, 21665, 22038, 22166, 22218…	Zfpm1, Tex14, Hes1, Id1, Lfng, Tfap4, Myc, Herpud1, Hmgb2, Adnp, Aplp2, Eif2ak3, Aktip, Id2, Mfng, Nek2, Ppara, Psen2, Rara, Sox11, Tgfbr1, Traf4, Spag9, Hdac4, Hjurp, Add1, Anxa2, Calm1, Cdc42, Pcbd1, Egf, Eno1, Fkbp1a, Gcg, Hdac5, Hipk1, Hipk3, Hmgb1, Hmga2, Hsp90ab1, Ica1, Jun, Smad2, Smad4, Nme1, P2ry1, Pitx2, Pkd1, Plk1, Psen1, Ran, S100a10, Smarca4, Tdg, Plscr1, Txn1, Sumo1, Zfp90, Mapk8, P…
GO:0043434	response to peptide hormone stimulus	2.34944e-06	5.62904	3.27284e-05	0.734836	2.08514	enriched	172	73	94456.2	12702, 16362, 20383, 329934, 56436, 11652, 12703, 12927, 12988, 14083, 16332, 18534, 18708, 18753, 18762, 18799, 19013, 20411, 20846, 26457, 107351, 11545, 11651, 11938, 12301, 12445, 13653, 13685, 13688, 14600, 14756, 14784, 16548, 18479, 18519, 18607, 18710, 18750, 18759, 18770, 18806, 19062, 19246, 19255, 19267, 19268, 19303, 19697, 20393, 20416, 20588, 20661, 20779, 20787, 20848, 20912, 22608…	Socs3, Irf1, Srsf3, Foxo6, Adrm1, Akt2, Socs1, Bcar1, Csk, Ptk2, Inppl1, Pck1, Pik3r1, Prkcd, Prkcz, Plcd1, Ppara, Sorbs1, Stat1, Slc27a1, Kank1, Parp1, Akt1, Atp2a2, Cacybp, Ccnd3, Egr1, Eif4ebp1, Eif4ebp2, Ghr, Gpld1, Grb2, Khk, Pak1, Kat2b, Pdpk1, Pik3r3, Prkca, Prkci, Pklr, Pld2, Inpp5k, Ptpn1, Ptpn2, Ptpre, Ptprf, Pxn, Rela, Sgk1, Shc1, Smarcc1, Sort1, Src, Srebf1, Stat3, Stxbp3a, Ybx1, Capn…
GO:0043281	regulation of cysteine-type endopeptidase activity involved in apoptotic process	2.40373e-06	5.61911	3.33685e-05	0.757773	2.13352	enriched	161	69	76471.3	20111, 16600, 14456, 16007, 17869, 19231, 22339, 64209, 74754, 11652, 11826, 12048, 13666, 14828, 15511, 18174, 22436, 30954, 55948, 56462, 64113, 106869, 171580, 11651, 11783, 11798, 11799, 11848, 12015, 12042, 12125, 12371, 12550, 12576, 12581, 12995, 14751, 14775, 15289, 15370, 15510, 17130, 17246, 17751, 18570, 18984, 19712, 19823, 20439, 21929, 22035, 26408, 26420, 27050, 27061, 58801, 59009…	Rps6ka1, Klf4, Gas6, Cyr61, Myc, Ptma, Vegfa, Herpud1, Dhcr24, Akt2, Aqp1, Bcl2l1, Eif2ak3, Hspa5, Hspa1b, Slc11a2, Xdh, Siva1, Sfn, Mtch1, Moap1, Tnfaip8, Mical1, Akt1, Apaf1, Xiap, Birc5, Rhoa, Bad, Bcl10, Bcl2l11, Casp9, Cdh1, Cdkn1b, Cdkn2d, Csnk2a1, Gpi1, Gpx1, Hmgb1, Nr4a1, Hspd1, Smad6, Mdm2, Mt3, Pdcd6, Por, Rest, Rnf7, Siah2, Tnfaip3, Tnfsf10, Map3k5, Mapk9, Rps3, Bcap31, Pmaip1, Sh3rf1,…
GO:2000116	regulation of cysteine-type endopeptidase activity	2.46534e-06	5.60812	3.41053e-05	0.750435	2.11792	enriched	164	70	76761	20111, 16600, 14456, 16007, 17869, 19231, 22339, 64209, 74754, 11652, 11826, 12048, 13666, 14828, 15511, 18174, 22436, 30954, 55948, 56462, 64113, 106869, 171580, 11651, 11783, 11798, 11799, 11848, 12015, 12042, 12125, 12371, 12550, 12576, 12581, 12995, 14751, 14775, 15289, 15370, 15510, 17130, 17246, 17751, 18570, 18984, 19712, 19823, 20439, 21929, 22035, 26408, 26420, 27050, 27061, 58801, 59009…	Rps6ka1, Klf4, Gas6, Cyr61, Myc, Ptma, Vegfa, Herpud1, Dhcr24, Akt2, Aqp1, Bcl2l1, Eif2ak3, Hspa5, Hspa1b, Slc11a2, Xdh, Siva1, Sfn, Mtch1, Moap1, Tnfaip8, Mical1, Akt1, Apaf1, Xiap, Birc5, Rhoa, Bad, Bcl10, Bcl2l11, Casp9, Cdh1, Cdkn1b, Cdkn2d, Csnk2a1, Gpi1, Gpx1, Hmgb1, Nr4a1, Hspd1, Smad6, Mdm2, Mt3, Pdcd6, Por, Rest, Rnf7, Siah2, Tnfaip3, Tnfsf10, Map3k5, Mapk9, Rps3, Bcap31, Pmaip1, Sh3rf1,…
GO:0043405	regulation of MAP kinase activity	2.63585e-06	5.57908	3.63384e-05	0.675709	1.96543	enriched	204	84	113789	18590, 211770, 13636, 16590, 19882, 22339, 26397, 114716, 12162, 12988, 14367, 14388, 16332, 18591, 18753, 19271, 22418, 24063, 26365, 70834, 80794, 99470, 240672, 319520, 330177, 11816, 12484, 12520, 13645, 13838, 14366, 14600, 14745, 15170, 15259, 15357, 15587, 17096, 17295, 17311, 18226, 18479, 18750, 19062, 19164, 19229, 19252, 19303, 19735, 20416, 20655, 20779, 20963, 21672, 22062, 22422, 24…	Pdgfa, Trib1, Efna1, Kit, Mst1r, Vegfa, Map2k3, Spred2, Bmp7, Csk, Fzd5, Gab1, Inppl1, Pdgfb, Prkcd, Ptprj, Wnt5a, Spry1, Ceacam1, Spag9, Cblc, Magi3, Dusp5, Dusp4, Taok3, Apoe, Cd24a, Cd81, Egf, Epha4, Fzd4, Ghr, Lpar1, Ptpn6, Hipk3, Hmgcr, Hyal2, Lyn, Met, Kitl, Nup62, Pak1, Prkca, Inpp5k, Psen1, Ptk2b, Dusp1, Pxn, Rgs2, Shc1, Sod1, Src, Syk, Prdx2, Trp73, Wnt7b, Spry2, Map2k1, Map2k2, Map2k4, …
GO:0006986	response to unfolded protein	2.86727e-06	5.54253	3.93929e-05	1.25218	3.49797	enriched	57	31	68112.6	64209, 13666, 14828, 15511, 22393, 22433, 12443, 13198, 15505, 15510, 15519, 17872, 18024, 18415, 19246, 23802, 50527, 66967, 67031, 67812, 67819, 74126, 76299, 77128, 78943, 80517, 104771, 140499, 192193, 208677, 100037258	Herpud1, Eif2ak3, Hspa5, Hspa1b, Wfs1, Xbp1, Ccnd1, Ddit3, Hsph1, Hspd1, Hsp90aa1, Ppp1r15a, Nfe2l2, Hspa4l, Ptpn1, Amfr, Ero1l, Edem3, Upf3a, Ubxn4, Derl1, Syvn1, Erp44, A930001N09Rik, Ern1, Herpud2, Jkamp, Ube2j2, Edem1, Creb3l3, Dnajc3
GO:0018393	internal peptidyl-lysine acetylation	3.0222e-06	5.51968	4.13793e-05	0.88041	2.41189	enriched	115	53	75529	268936, 76901, 269424, 17978, 76719, 382207, 12190, 12593, 12649, 13016, 13486, 13831, 16825, 17192, 17257, 17977, 17979, 18519, 18984, 20174, 20586, 21761, 22658, 26409, 54169, 55982, 56456, 57741, 64050, 66262, 66464, 66979, 67773, 69612, 73086, 74763, 75560, 75565, 76055, 77853, 78783, 94092, 214162, 214855, 216825, 217127, 224727, 226976, 228714, 228829, 244349, 269003, 328572	Brpf3, Phf15, Phf17, Ncoa2, Kansl1, Phf16, Brca2, Cdyl, Chek1, Ctbp1, Dr1, Epc1, Ldb1, Mbd3, Mecp2, Ncoa1, Ncoa3, Kat2b, Por, Ruvbl2, Smarca4, Morf4l1, Pcgf2, Map3k7, Myst4, Paxip1, Actl6a, Noc2l, Yeats4, Ing5, Taf12, Pole4, Kat8, Kansl2, Rps6ka5, Nat15, Ep400, Ccdc101, Mgea5, Msl2, Brpf1, Trim16, Mll1, Arid5a, Usp22, Myst2, Bag6, Kansl3, Csrp2bp, Phf20, Myst3, Sap130, Ep300
GO:0043543	protein acylation	3.03339e-06	5.51807	4.13908e-05	0.776126	2.17304	enriched	150	65	70416.3	16362, 268936, 76901, 269424, 17448, 17978, 18534, 20677, 76719, 77805, 382207, 12190, 12593, 12649, 13016, 13486, 13831, 14533, 16825, 17192, 17257, 17977, 17979, 18108, 18519, 18984, 20174, 20586, 21761, 22658, 26409, 54123, 54169, 55982, 56312, 56456, 57741, 64050, 66262, 66464, 66979, 67773, 69612, 72117, 73086, 74147, 74763, 75560, 75565, 76055, 77853, 78783, 94092, 214162, 214855, 216825, 2…	Irf1, Brpf3, Phf15, Phf17, Mdh2, Ncoa2, Pck1, Sox4, Kansl1, Esco1, Phf16, Brca2, Cdyl, Chek1, Ctbp1, Dr1, Epc1, Bloc1s1, Ldb1, Mbd3, Mecp2, Ncoa1, Ncoa3, Nmt2, Kat2b, Por, Ruvbl2, Smarca4, Morf4l1, Pcgf2, Map3k7, Irf7, Myst4, Paxip1, Nupr1, Actl6a, Noc2l, Yeats4, Ing5, Taf12, Pole4, Kat8, Kansl2, Naa50, Rps6ka5, Ehhadh, Nat15, Ep400, Ccdc101, Mgea5, Msl2, Brpf1, Trim16, Mll1, Arid5a, Usp22, Myst2…
GO:1901137	carbohydrate derivative biosynthetic process	3.13551e-06	5.50369	4.26386e-05	0.625455	1.8691	enriched	238	94	106768	233781, 384244, 50785, 57783, 58250, 108148, 227327, 11538, 14672, 15200, 17158, 20135, 20446, 21664, 22169, 26457, 50798, 53618, 57170, 72077, 93683, 94192, 114774, 211673, 353172, 11545, 11821, 12387, 12764, 13480, 14042, 14241, 14421, 14422, 14425, 14583, 14595, 14923, 15452, 16432, 16795, 17308, 17751, 18102, 18103, 18950, 19164, 20441, 20443, 21881, 22038, 22122, 23918, 28113, 53374, 53625, …	Xylt1, Gm5294, Hs6st1, Tnip1, Chst11, Galnt2, B3gnt7, Adnp, Gna11, Hbegf, Man2a1, Rrm2, St6galnac2, Phlda1, Cmpk2, Slc27a1, Gne, Fut8, Dolpp1, Gcnt3, Glce, C1galt1, Pawr, Arfgef1, Gars, Parp1, Aprt, Ctnnb1, Cmas, Dpm1, Ext1, Foxl1, B4galnt1, B4galnt2, Galnt3, Gfpt1, B4galt1, Guk1, Hprt, Itm2b, Large, Mgat1, Mt3, Nme1, Nme2, Pnp, Psen1, St3gal3, St3gal4, Tkt, Plscr1, Tsta3, Impdh2, Tinf2, Chst3, B…
GO:0031098	stress-activated protein kinase signaling cascade	3.3384e-06	5.47646	4.52439e-05	0.739838	2.0956	enriched	165	70	128612	211770, 22339, 11652, 11677, 14083, 14367, 14388, 22032, 22418, 22436, 26416, 26564, 70834, 99470, 330177, 11651, 11848, 12421, 12540, 13838, 14063, 14366, 15259, 15357, 16906, 17000, 17096, 18472, 18477, 18479, 19219, 19229, 19653, 20185, 20353, 20963, 22062, 22422, 26395, 26396, 26398, 26400, 26401, 26408, 26409, 26413, 26419, 26420, 30957, 52521, 54612, 56274, 56458, 57874, 58804, 59009, 63953…	Trib1, Vegfa, Akt2, Akr1b3, Ptk2, Fzd5, Gab1, Traf4, Wnt5a, Xdh, Mapk14, Ror2, Spag9, Magi3, Taok3, Akt1, Rhoa, Rb1cc1, Cdc42, Epha4, F2rl1, Fzd4, Hipk3, Hmgcr, Lmnb1, Ltbr, Lyn, Pafah1b1, Prdx1, Pak1, Ptger4, Ptk2b, Rbm4, Ncor1, Sema4c, Syk, Trp73, Wnt7b, Map2k1, Map2k2, Map2k4, Map2k7, Map3k1, Map3k5, Map3k7, Mapk1, Mapk8, Mapk9, Mapk8ip3, Zfp622, Sfrp5, Stk3, Foxo1, Ptplad1, Cdc42ep5, Sh3rf1, …
GO:0050793	regulation of developmental process	3.35898e-06	5.47379	4.5369e-05	0.278816	1.32156	enriched	1414	448	122206	12702, 15376, 16362, 20602, 22761, 13844, 15205, 15901, 16776, 16969, 18590, 22375, 12006, 13388, 16600, 17196, 17886, 21847, 22349, 233781, 329934, 12396, 12606, 12704, 13636, 13836, 14456, 16007, 16190, 16480, 16590, 17132, 17133, 17863, 17869, 18109, 18780, 21815, 22339, 22415, 30051, 50794, 56436, 72475, 74117, 97165, 225908, 11538, 11826, 12162, 12286, 12345, 12591, 12912, 13666, 13845, 1408…	Socs3, Foxa2, Irf1, Ncor2, Zfpm1, Ephb2, Hes1, Id1, Lama5, Zbtb7a, Pdgfa, Wars, Axin2, Dll1, Klf4, Mbp, Myh9, Klf10, Vil1, Xylt1, Foxo6, Cbfa2t2, Cebpa, Cit, Efna1, Epha2, Gas6, Cyr61, Il4ra, Jup, Kit, Maf, Maff, Myb, Myc, Mycn, Pla2g2a, Tgif1, Vegfa, Wnt3, Spdef, Klf13, Adrm1, Ssbp3, Actr3, Hmgb2, Gm98, Adnp, Aqp1, Bmp7, Cacna1a, Capzb, Cdx2, Creb1, Eif2ak3, Ephb3, Ptk2, Fgfr3, Fxn, Gata4, Gna11…
GO:0090066	regulation of anatomical structure size	3.46983e-06	5.45969	4.67083e-05	0.571483	1.77089	enriched	285	111	120923	13615, 22349, 12704, 22415, 65970, 74117, 227753, 11538, 12345, 12912, 14083, 14297, 15251, 15511, 16531, 16885, 17974, 18442, 18591, 18753, 19015, 20312, 20361, 22418, 56431, 74840, 97998, 107351, 211673, 277360, 11421, 11518, 11535, 11539, 11651, 11793, 11816, 11845, 11848, 11855, 11867, 12340, 12421, 12631, 13383, 13508, 14025, 14026, 14063, 14260, 14528, 14629, 14775, 14784, 15357, 15465, 155…	Edn2, Vil1, Cit, Wnt3, Lima1, Actr3, Gsn, Adnp, Capzb, Creb1, Ptk2, Fxn, Hif1a, Hspa1b, Kcnma1, Limk1, Nck2, P2ry2, Pdgfb, Prkcd, Ppard, Cx3cl1, Sema7a, Wnt5a, Dstn, Manf, Deptor, Kank1, Arfgef1, Prex1, Ace, Add1, Adm, Adora1, Akt1, Atg5, Apoe, Arf6, Rhoa, Arhgap5, Arpc1b, Capza1, Rb1cc1, Cfl1, Dlg1, Dscam, Bcl11a, Evl, F2rl1, Fmn1, Gch1, Gclc, Gpx1, Grb2, Hmgcr, Hrh1, Hsp90ab1, Hsp90aa1, Smad6, …
GO:0010564	regulation of cell cycle process	3.58325e-06	5.44572	4.80732e-05	0.549789	1.73289	enriched	311	117	82198.7	83560, 59126, 12006, 83383, 13164, 17869, 218294, 12048, 12162, 14184, 15574, 15902, 18591, 19290, 20677, 22418, 26416, 58805, 76454, 104418, 330177, 11787, 11789, 11799, 11848, 12190, 12317, 12366, 12387, 12443, 12531, 12540, 12545, 12575, 12579, 12649, 12995, 13006, 13194, 13555, 13560, 13645, 14155, 15170, 15270, 15364, 16878, 16973, 17130, 17164, 17246, 17248, 17295, 18148, 18432, 18817, 1921…	Tex14, Nek6, Axin2, Tfap4, Dazl, Myc, Cdc14b, Bcl2l1, Bmp7, Fgfr3, Hus1, Id2, Pdgfb, Pura, Sox4, Wnt5a, Mapk14, Mlxipl, Fbxo31, Dgkz, Taok3, Apbb2, Apc, Birc5, Rhoa, Brca2, Calr, Casp2, Ctnnb1, Ccnd1, Cdc25b, Cdc42, Cdc7, Cdkn1a, Cdkn2b, Chek1, Csnk2a1, Smc3, Ddb1, E2f1, E4f1, Egf, Fem1b, Ptpn6, H2afx, Hmga2, Lif, Lrp5, Smad6, Mapkapk2, Mdm2, Mdm4, Met, Npm1, Mybbp1a, Plk1, Pten, Ranbp1, Rnf4, Rp…
GO:0031668	cellular response to extracellular stimulus	3.66094e-06	5.43641	4.8825e-05	0.818727	2.26761	enriched	132	58	83337.5	15376, 14456, 11826, 14281, 14828, 16828, 19401, 52639, 72027, 73158, 74244, 229722, 242557, 100504663, 11518, 11793, 12421, 12575, 12579, 13033, 15377, 16403, 16476, 17096, 17977, 18227, 18432, 19164, 19229, 19713, 20182, 20459, 20525, 20682, 20787, 20807, 21848, 22282, 22337, 23999, 56295, 57816, 58801, 66840, 67841, 68728, 69146, 70381, 71999, 74137, 74370, 74781, 77040, 211134, 225131, 225326…	Foxa2, Gas6, Aqp1, Fos, Hspa5, Ldha, Rara, Wipi1, Slc39a4, Larp1, Atg7, 5330417C22Rik, Atg4c, Atg14, Add1, Atg5, Rb1cc1, Cdkn1a, Cdkn2b, Ctsd, Foxa3, Itga6, Jun, Lyn, Ncoa1, Nr4a2, Mybbp1a, Psen1, Ptk2b, Ret, Rxrb, Ptk6, Slc2a1, Sox9, Srebf1, Srf, Trim24, Usf2, Vdr, Twf2, Higd1a, Tesc, Pmaip1, Wdr45l, Atg3, Trp53inp2, Gsdmd, Tecpr1, Fbxo22, Nuak2, Rptor, Wipi2, Atg16l1, Lzts1, Wac, Pik3c3, Tnrc6a…
GO:0046578	regulation of Ras protein signal transduction	3.66371e-06	5.43608	4.8825e-05	0.587939	1.80027	enriched	267	105	130797	17207, 219140, 13836, 20662, 110351, 347722, 11652, 13845, 24063, 26382, 52850, 54610, 66251, 71704, 104418, 107351, 109934, 211673, 230972, 232227, 263406, 277360, 328967, 11845, 12053, 12928, 13835, 13838, 13856, 13998, 14063, 14270, 14569, 14745, 15463, 16476, 16801, 17311, 17925, 18129, 18226, 18472, 19157, 19158, 19229, 19765, 21838, 22324, 24001, 24064, 26395, 29809, 54126, 54153, 56349, 56…	Mcf2l, Spata13, Epha2, Sos1, Rap1gap, Agap1, Akt2, Ephb3, Spry1, Fgd2, Sgsm1, Tbc1d8, Arfgap3, Arhgef3, Dgkz, Kank1, Abr, Arfgef1, Arhgef16, Iqsec1, Plekhg3, Prex1, Arhgef37, Arf6, Bcl6, Crk, Epha1, Epha4, Epo, Fgd6, F2rl1, Srgap2, Gdi2, Lpar1, Agfg1, Jun, Arhgef1, Kitl, Myo9b, Notch2, Nup62, Pafah1b1, Cyth1, Cyth2, Ptk2b, Ralbp1, Thy1, Vav1, Tiam2, Spry2, Map2k1, Rabgap1l, Arhgef7, Rasa4, Net1, …
GO:0018107	peptidyl-threonine phosphorylation	3.70427e-06	5.4313	4.92016e-05	1.24208	3.4628	enriched	57	32	124562	114716, 12162, 17131, 18753, 21812, 22418, 11477, 11479, 12649, 12747, 13645, 14526, 15259, 15275, 17295, 18099, 18607, 18750, 18817, 19062, 21813, 24064, 26413, 26419, 69719, 83946, 108099, 114715, 231876, 320795, 329421, 606496	Spred2, Bmp7, Smad7, Prkcd, Tgfbr1, Wnt5a, Acvr1, Acvr1b, Chek1, Clk1, Egf, Gcg, Hipk3, Hk1, Met, Nlk, Pdpk1, Prkca, Plk1, Inpp5k, Tgfbr2, Spry2, Mapk1, Mapk8, Cad, Phip, Prkag2, Spred1, Lmtk2, Pkn1, Myo3b, Gsk3a
GO:0001934	positive regulation of protein phosphorylation	3.73705e-06	5.42747	4.93242e-05	0.454555	1.57547	enriched	467	168	112319	15205, 18590, 12006, 23882, 13636, 14456, 16007, 16590, 19882, 22339, 26397, 11538, 11652, 12162, 12988, 14083, 14184, 14339, 14367, 14388, 14828, 17873, 18591, 18708, 18712, 18753, 18762, 20971, 21812, 22032, 22418, 26365, 26457, 53859, 56692, 70834, 99470, 234878, 240354, 330177, 11477, 11479, 11482, 11539, 11651, 12166, 12283, 12421, 12443, 12445, 12484, 12520, 12531, 12540, 12575, 13383, 1348…	Hes1, Pdgfa, Axin2, Gadd45g, Efna1, Gas6, Cyr61, Kit, Mst1r, Vegfa, Map2k3, Adnp, Akt2, Bmp7, Csk, Ptk2, Fgfr3, Aktip, Fzd5, Gab1, Hspa5, Gadd45b, Pdgfb, Pik3r1, Pim1, Prkcd, Prkcz, Sdc4, Tgfbr1, Traf4, Wnt5a, Ceacam1, Slc27a1, Map3k14, Lamtor3, Spag9, Magi3, BC021891, Malt1, Taok3, Acvr1, Acvr1b, Acvrl1, Adora1, Akt1, Bmpr1a, Cab39, Rb1cc1, Ccnd1, Ccnd3, Cd24a, Cd81, Cdc25b, Cdc42, Cdkn1a, Dlg1,…
GO:0032869	cellular response to insulin stimulus	3.74761e-06	5.42625	4.93242e-05	0.928383	2.53041	enriched	101	48	114913	12702, 20383, 329934, 11652, 12703, 12927, 16332, 18708, 18753, 18762, 20411, 20846, 107351, 11545, 11651, 13685, 13688, 14756, 14784, 18479, 18519, 18607, 18710, 18750, 18759, 18770, 19062, 19246, 19255, 19267, 19268, 19697, 20393, 20416, 20588, 20779, 20787, 22608, 23830, 56458, 56484, 58887, 72508, 72674, 83946, 235344, 384783, 606496	Socs3, Srsf3, Foxo6, Akt2, Socs1, Bcar1, Inppl1, Pik3r1, Prkcd, Prkcz, Sorbs1, Stat1, Kank1, Parp1, Akt1, Eif4ebp1, Eif4ebp2, Gpld1, Grb2, Pak1, Kat2b, Pdpk1, Pik3r3, Prkca, Prkci, Pklr, Inpp5k, Ptpn1, Ptpn2, Ptpre, Ptprf, Rela, Sgk1, Shc1, Smarcc1, Src, Srebf1, Ybx1, Capn10, Foxo1, Foxo3, Repin1, Rps6kb1, Adipor1, Phip, Sik2, Irs2, Gsk3a
GO:0022415	viral reproductive process	3.75052e-06	5.42591	4.93242e-05	0.909865	2.48399	enriched	106	48	76984.1	83383, 14456, 19882, 58203, 12048, 13138, 19294, 20683, 26365, 58185, 58235, 59004, 73666, 12015, 12125, 13207, 15364, 15587, 16476, 18643, 19062, 19358, 19712, 19766, 20181, 20516, 20586, 20815, 21354, 21357, 22038, 22088, 22196, 23825, 26401, 26424, 26965, 53817, 68441, 75778, 225160, 225363, 228607, 230908, 233532, 268373, 328572, 433759	Tfap4, Gas6, Mst1r, Zbp1, Bcl2l1, Dag1, Pvrl2, Sp1, Ceacam1, Rsad2, Pvrl1, Pias4, Thoc3, Bad, Bcl2l11, Ddx5, Hmga2, Hyal2, Jun, Pfn1, Inpp5k, Rad23a, Rest, Ripk1, Rxra, Slc20a2, Smarca4, Srpk1, Tap1, Tarbp2, Plscr1, Tsg101, Ube2i, Banf1, Map3k1, Nr5a2, Cul1, Ddx39b, Rraga, Them4, Thoc1, Etf1, Mavs, Tardbp, Rsf1, Ppia, Ep300, Hdac1
GO:0051297	centrosome organization	3.98668e-06	5.39939	5.22581e-05	1.27114	3.56492	enriched	54	30	70083.1	18005, 216848, 12190, 12387, 12649, 13197, 16551, 17931, 18148, 18536, 18817, 19385, 20620, 30839, 56327, 66406, 66917, 67203, 72415, 72776, 76478, 103573, 212514, 214444, 216543, 219072, 225659, 230872, 231123, 235661	Nek2, Chd3, Brca2, Ctnnb1, Chek1, Gadd45a, Kif11, Ppp1r12a, Npm1, Pcm1, Plk1, Ranbp1, Plk2, Fbxw5, Arl2, Sac3d1, Chordc1, Nde1, Sgol1, Sass6, Haus8, Xpo1, Spice1, Cdk5rap2, Cep68, Haus4, Cep76, Crocc, Haus3, Dync1li1
GO:0009653	anatomical structure morphogenesis	4.03173e-06	5.39451	5.26761e-05	0.250229	1.28432	enriched	1796	559	130187	320790, 211401, 12702, 15376, 16691, 50501, 242687, 11461, 20602, 22761, 12192, 13844, 15205, 15901, 16776, 18029, 18590, 22375, 230126, 230738, 12006, 12224, 13388, 13710, 16600, 17196, 17886, 18081, 22349, 214058, 233781, 269593, 329934, 384244, 12704, 13636, 13836, 13846, 16007, 16480, 16590, 16790, 17869, 18109, 21405, 21676, 21815, 22339, 22415, 22632, 50493, 50785, 57342, 58208, 58250, 7238…	Chd7, Mtss1, Socs3, Foxa2, Krt8, Prok2, Wasf2, Actb, Ncor2, Zfpm1, Zfp36l1, Ephb2, Hes1, Id1, Lama5, Nfic, Pdgfa, Wars, Shb, Zc3h12a, Axin2, Klf5, Dll1, Elf3, Klf4, Mbp, Myh9, Ninj1, Vil1, Megf11, Xylt1, Luzp1, Foxo6, Gm5294, Cit, Efna1, Epha2, Ephb4, Cyr61, Jup, Kit, Anpep, Myc, Mycn, Hnf1a, Tead1, Tgif1, Vegfa, Wnt3, Yy1, Txnrd1, Hs6st1, Parva, Bcl11b, Chst11, Ripk4, Ssbp3, Actr3, Pard3, Dsp, G…
GO:0072331	signal transduction by p53 class mediator	4.14373e-06	5.38261	5.39629e-05	1.10828	3.02914	enriched	70	36	81438.9	83383, 12051, 114716, 20677, 66626, 67956, 69181, 12190, 12366, 12575, 13207, 15248, 15257, 17246, 17691, 17920, 18148, 18432, 20613, 20869, 22062, 22224, 26931, 55982, 56190, 56312, 56484, 58801, 66143, 67941, 114715, 170770, 224727, 226830, 235323, 328572	Tfap4, Bcl3, Spred2, Sox4, 5730403B10Rik, Setd8, Dyrk2, Brca2, Casp2, Cdkn1a, Ddx5, Hic1, Hipk1, Mdm2, Sik1, Myo6, Npm1, Mybbp1a, Snai1, Stk11, Trp73, Usp10, Ppp2r5c, Paxip1, Rbm38, Nupr1, Foxo3, Pmaip1, Eef1e1, Rps27l, Spred1, Bbc3, Bag6, Smyd2, Usp28, Ep300
GO:0043123	positive regulation of I-kappaB kinase/NF-kappaB cascade	4.30705e-06	5.36582	5.59078e-05	0.916852	2.5014	enriched	103	47	84802.7	59126, 19060, 53859, 56722, 67393, 71148, 240354, 243983, 12387, 12675, 14063, 14225, 16859, 18226, 18715, 19042, 19697, 20515, 20620, 21787, 21817, 24105, 26409, 30960, 56786, 65113, 66589, 66656, 67154, 67245, 68350, 68943, 73836, 76025, 76273, 76547, 93765, 106759, 107869, 192656, 212139, 228607, 231130, 268749, 269608, 320150, 407819	Nek6, Ppp5c, Map3k14, Litaf, Cxxc5, Mier1, Malt1, Zdhhc13, Ctnnb1, Chuk, F2rl1, Fkbp1a, Lgals9, Nup62, Pim2, Ppm1a, Rela, Slc20a1, Plk2, Tfg, Tgm2, Rbck1, Map3k7, Vapa, Tmem9b, Ndfip1, Ube2v1, Eef1d, Mtdh, Peli1, Mul1, Pink1, Slc35b2, Cant1, Ndfip2, Tmem101, Ube2n, Ticam1, Cth, Ripk2, Cc2d1a, Mavs, Tnip2, Rnf31, Plekhg5, Zdhhc17, BC031181
GO:0046847	filopodium assembly	4.43394e-06	5.35321	5.73685e-05	1.36617	3.92029	enriched	47	27	202963	211401, 219140, 74117, 207495, 17909, 18753, 21812, 56226, 71302, 192897, 217124, 11845, 12540, 14270, 16403, 20807, 54673, 56044, 57776, 66898, 71544, 73178, 103742, 108100, 214459, 271457, 329421	Mtss1, Spata13, Actr3, Baiap2l2, Myo10, Prkcd, Tgfbr1, Espn, Arhgap26, Itgb4, Ppp1r9b, Arf6, Cdc42, Srgap2, Itga6, Srf, Sh3glb1, Rala, Ttyh1, Baiap2l1, Arhgap42, Wasl, 1810046J19Rik, Baiap2, Fnbp1l, Rab5a, Myo3b
GO:0070201	regulation of establishment of protein localization	5.06017e-06	5.29584	6.52598e-05	0.558592	1.74821	enriched	290	111	111087	12006, 13836, 14456, 16190, 16480, 12048, 12988, 15378, 18035, 18762, 20312, 20411, 20677, 21812, 22418, 26416, 55948, 56722, 58185, 66691, 99889, 107221, 107351, 226849, 230972, 11640, 11651, 11735, 11806, 11845, 12021, 12166, 12540, 12550, 12575, 13418, 13489, 13645, 14063, 14084, 14369, 14694, 14969, 15516, 15519, 15587, 16534, 16971, 17096, 17128, 17246, 17274, 17997, 18294, 18477, 18548, 186…	Axin2, Epha2, Gas6, Il4ra, Jup, Bcl2l1, Csk, Hnf4a, Nfkbia, Prkcz, Cx3cl1, Sorbs1, Sox4, Tgfbr1, Wnt5a, Mapk14, Sfn, Litaf, Rsad2, Gapvd1, Arfip1, O3far1, Kank1, Ppp2r5a, Arhgef16, Akap1, Akt1, Ank3, Apoa1, Arf6, Bard1, Bmpr1a, Cdc42, Cdh1, Cdkn1a, Dnajc1, Drd2, Egf, F2rl1, Faf1, Fzd7, Gnb2l1, H2-Eb1, Hsp90ab1, Hsp90aa1, Hyal2, Kcnn4, Lrp1, Lyn, Smad4, Mdm2, Rab8a, Nedd1, Ogg1, Prdx1, Pcsk1, Pdpk…
GO:0030218	erythrocyte differentiation	5.2712e-06	5.27809	6.77629e-05	0.961569	2.6158	enriched	91	44	87095.9	22761, 16590, 22339, 50794, 97165, 15251, 15902, 18174, 20683, 21399, 26416, 93686, 11479, 11518, 12053, 12571, 13828, 13856, 14151, 14582, 16596, 16658, 16825, 17096, 17129, 17684, 20044, 20085, 20104, 20185, 20586, 20687, 20807, 21833, 23871, 56484, 59003, 107371, 107817, 208638, 217864, 226844, 230257, 387231	Zfpm1, Kit, Vegfa, Klf13, Hmgb2, Hif1a, Id2, Slc11a2, Sp1, Tcea1, Mapk14, Rbfox2, Acvr1b, Add1, Bcl6, Cdk6, Epb4.2, Epo, Fech, Gfi1b, Klf1, Mafb, Ldb1, Lyn, Smad5, Cited2, Rps14, Rps19, Rps6, Ncor1, Smarca4, Sp3, Srf, Thra, Ets1, Foxo3, Maea, Exoc6, Jmjd6, Slc25a38, Rcor1, Mfsd7b, Rod1, Mir122a
GO:0006417	regulation of translation	5.35519e-06	5.27122	6.8622e-05	0.714209	2.04257	enriched	171	70	62910.5	12192, 12051, 13164, 17347, 11652, 12696, 13666, 14786, 17974, 19401, 19704, 20677, 27058, 108954, 11428, 11651, 12317, 13418, 13685, 13688, 13690, 14151, 14694, 17855, 17872, 17973, 18750, 18813, 19045, 19229, 19653, 19735, 20044, 20103, 21357, 22321, 26413, 53872, 56484, 64602, 65967, 66704, 67031, 67070, 67869, 67941, 71787, 72508, 73826, 75841, 78428, 80913, 108067, 110310, 208643, 211006, 21…	Zfp36l1, Bcl3, Dazl, Mknk2, Akt2, Cirbp, Eif2ak3, Grb7, Nck2, Rara, Upf1, Sox4, Srp9, Ppp1r15b, Aco1, Akt1, Calr, Dnajc1, Eif4ebp1, Eif4ebp2, Eif4g2, Fech, Gnb2l1, Mvk, Ppp1r15a, Nck1, Prkca, Pa2g4, Ppp1ca, Ptk2b, Rbm4, Rgs2, Rps14, Rps5, Tarbp2, Vars, Mapk1, Caprin1, Foxo3, Ireb2, Eefsec, Rbm4b, Upf3a, Lsm14a, Paip2, Rps27l, Trnau1ap, Rps6kb1, Poldip3, Rnf139, Wibg, Pum2, Eif2b3, Krt7, Eif4g1, S…
GO:0009888	tissue development	5.86135e-06	5.232	7.4868e-05	0.29745	1.34642	enriched	1151	372	119067	211401, 12702, 15376, 22761, 15205, 15901, 16776, 16969, 18590, 12006, 16600, 17886, 18081, 21847, 269593, 329934, 384244, 12396, 13636, 13836, 14049, 14456, 16007, 16480, 17132, 17133, 17869, 18109, 19055, 21405, 21676, 21815, 22288, 22339, 22415, 30051, 50493, 56436, 58208, 58250, 72388, 74754, 93742, 109620, 252973, 12162, 12305, 12334, 13138, 13666, 14184, 14388, 14463, 15251, 15902, 15903, 1…	Mtss1, Socs3, Foxa2, Zfpm1, Hes1, Id1, Lama5, Zbtb7a, Pdgfa, Axin2, Klf4, Myh9, Ninj1, Klf10, Luzp1, Foxo6, Gm5294, Cbfa2t2, Efna1, Epha2, Eya2, Gas6, Cyr61, Jup, Maf, Maff, Myc, Mycn, Ppp3ca, Hnf1a, Tead1, Tgif1, Utrn, Vegfa, Wnt3, Spdef, Txnrd1, Adrm1, Bcl11b, Chst11, Ripk4, Dhcr24, Pard3, Dsp, Grhl2, Bmp7, Ddr1, Capn2, Dag1, Eif2ak3, Fgfr3, Gab1, Gata4, Hif1a, Id2, Id3, Ihh, F11r, Lmna, Smad7,…
GO:0032868	response to insulin stimulus	6.07594e-06	5.21639	7.73618e-05	0.826884	2.28618	enriched	123	55	106435	12702, 20383, 329934, 11652, 12703, 12927, 16332, 18534, 18708, 18753, 18762, 19013, 20411, 20846, 26457, 107351, 11545, 11651, 13653, 13685, 13688, 14756, 14784, 16548, 18479, 18519, 18607, 18710, 18750, 18759, 18770, 19062, 19246, 19255, 19267, 19268, 19697, 20393, 20416, 20588, 20661, 20779, 20787, 20912, 22608, 23830, 56458, 56484, 58887, 72508, 72674, 83946, 235344, 384783, 606496	Socs3, Srsf3, Foxo6, Akt2, Socs1, Bcar1, Inppl1, Pck1, Pik3r1, Prkcd, Prkcz, Ppara, Sorbs1, Stat1, Slc27a1, Kank1, Parp1, Akt1, Egr1, Eif4ebp1, Eif4ebp2, Gpld1, Grb2, Khk, Pak1, Kat2b, Pdpk1, Pik3r3, Prkca, Prkci, Pklr, Inpp5k, Ptpn1, Ptpn2, Ptpre, Ptprf, Rela, Sgk1, Shc1, Smarcc1, Sort1, Src, Srebf1, Stxbp3a, Ybx1, Capn10, Foxo1, Foxo3, Repin1, Rps6kb1, Adipor1, Phip, Sik2, Irs2, Gsk3a
GO:0061136	regulation of proteasomal protein catabolic process	6.13217e-06	5.21239	7.78299e-05	1.16715	3.21282	enriched	61	32	107040	211770, 17131, 19165, 56468, 11651, 12795, 14629, 14694, 14775, 17246, 18817, 19164, 19211, 19358, 19359, 20423, 22218, 22225, 27373, 53312, 56150, 56424, 56812, 59025, 67141, 67903, 71999, 80750, 104318, 224727, 225131, 269523	Trib1, Smad7, Psen2, Socs5, Akt1, Plk3, Gclc, Gnb2l1, Gpx1, Mdm2, Plk1, Psen1, Pten, Rad23a, Rad23b, Shh, Sumo1, Usp5, Csnk1e, Nub1, Mad2l1, Stub1, Dnajb2, Usp14, Fbxo5, Gipc1, Fbxo22, N4bp1, Csnk1d, Bag6, Wac, Vcp
GO:0034101	erythrocyte homeostasis	6.22103e-06	5.20614	7.87078e-05	0.911628	2.48837	enriched	100	47	83397.5	22761, 16590, 22339, 50794, 97165, 15251, 15902, 18174, 20683, 21399, 26416, 93686, 11479, 11518, 12053, 12484, 12571, 13828, 13856, 14151, 14582, 16596, 16658, 16825, 17096, 17129, 17684, 18477, 20044, 20085, 20104, 20185, 20586, 20687, 20807, 21833, 23871, 56484, 59003, 64602, 107371, 107817, 208638, 217864, 226844, 230257, 387231	Zfpm1, Kit, Vegfa, Klf13, Hmgb2, Hif1a, Id2, Slc11a2, Sp1, Tcea1, Mapk14, Rbfox2, Acvr1b, Add1, Bcl6, Cd24a, Cdk6, Epb4.2, Epo, Fech, Gfi1b, Klf1, Mafb, Ldb1, Lyn, Smad5, Cited2, Prdx1, Rps14, Rps19, Rps6, Ncor1, Smarca4, Sp3, Srf, Thra, Ets1, Foxo3, Maea, Ireb2, Exoc6, Jmjd6, Slc25a38, Rcor1, Mfsd7b, Rod1, Mir122a
GO:0030031	cell projection assembly	6.32668e-06	5.19882	7.9792e-05	0.676012	1.96602	enriched	189	77	139134	211401, 242687, 16776, 18590, 12224, 26941, 219140, 13836, 16590, 68732, 74117, 207495, 11826, 12345, 15378, 17909, 17974, 18591, 18753, 21812, 56226, 56699, 71302, 107351, 192897, 217124, 432516, 11758, 11789, 11845, 12540, 14063, 14270, 14745, 15519, 16403, 17274, 17973, 18000, 18004, 18011, 18536, 18541, 19062, 19277, 19303, 19726, 19877, 20430, 20807, 22210, 22330, 23999, 54673, 56044, 57776,…	Mtss1, Wasf2, Lama5, Pdgfa, Klf5, Slc9a3r1, Spata13, Epha2, Kit, Lrrc16a, Actr3, Baiap2l2, Aqp1, Capzb, Hnf4a, Myo10, Nck2, Pdgfb, Prkcd, Tgfbr1, Espn, Cdc42ep4, Arhgap26, Kank1, Itgb4, Ppp1r9b, Myo1a, Prdx6, Apc, Arf6, Cdc42, F2rl1, Srgap2, Lpar1, Hsp90aa1, Itga6, Rab8a, Nck1, Sept2, Nek1, Neurl1a, Pcm1, Pcnt, Inpp5k, Ptpro, Pxn, Rfx3, Rock1, Cyfip1, Srf, Ube2b, Vcl, Twf2, Sh3glb1, Rala, Ttyh1, …
GO:0006869	lipid transport	6.70784e-06	5.17342	8.43331e-05	0.686109	1.98597	enriched	181	75	90281.2	16891, 21405, 79196, 228983, 11652, 11981, 18035, 18391, 18442, 18753, 19013, 26457, 26458, 56305, 71720, 74486, 170459, 227358, 11304, 11421, 11651, 11806, 11816, 11980, 12062, 12394, 13489, 13645, 14079, 14081, 14366, 14667, 14719, 16410, 16534, 16835, 16971, 17250, 18738, 20185, 20423, 20479, 20788, 20963, 22038, 22260, 24059, 26420, 50769, 52014, 53357, 54670, 58887, 65107, 66508, 67963, 6801…	Lipg, Hnf1a, Osbpl5, Osbpl2, Akt2, Atp9a, Nfkbia, Sigmar1, P2ry2, Prkcd, Ppara, Slc27a1, Slc27a2, Pitpnb, Osbpl3, Osbpl10, Stard4, Fam132b, Abca4, Ace, Akt1, Apoa1, Apoe, Atp8a1, Bdkrb2, Runx1, Drd2, Egf, Fabp2, Acsl1, Fzd4, Gm2a, Got2, Itgav, Kcnn4, Ldlr, Lrp1, Abcc1, Pitpna, Ncor1, Shh, Vps4b, Srebf2, Syk, Plscr1, Nr1h2, Slco2a1, Mapk9, Atp8a2, Nus1, Pla2g6, Atp8b1, Repin1, Lrp10, Lamtor1, Npc2…
GO:0034728	nucleosome organization	7.0372e-06	5.1526	8.81966e-05	1.08906	2.97149	enriched	69	34	55391.4	93760, 14312, 51788, 67155, 93762, 381280, 14957, 14958, 15270, 15441, 17955, 18148, 20586, 20588, 20682, 22385, 26914, 50708, 54169, 56702, 57376, 74763, 77044, 80838, 83796, 83797, 232440, 233532, 319173, 319178, 319182, 319184, 319186, 319188	Arid1a, Brd2, H2afz, Smarca2, Smarca5, Hjurp, Hist1h1d, H1f0, H2afx, Hp1bp3, Nap1l4, Npm1, Smarca4, Smarcc1, Sox9, Baz1b, H2afy, Hist1h1c, Myst4, Hist1h1b, Smarce1, Nat15, Arid2, Hist1h1a, Smarcd2, Smarcd1, H2afj, Rsf1, Hist1h2af, Hist1h2bb, Hist1h2bh, Hist1h2bk, Hist1h2bm, Hist1h2bp
GO:0031331	positive regulation of cellular catabolic process	7.14459e-06	5.14602	8.92628e-05	0.924581	2.52081	enriched	96	45	83498.7	12227, 211770, 12894, 11652, 17131, 18753, 19165, 56468, 58805, 73158, 74244, 100504663, 11651, 11816, 12795, 14629, 14694, 14756, 15289, 17246, 18715, 18817, 19164, 19211, 21938, 22218, 22225, 22695, 27373, 53312, 56424, 56812, 60599, 66853, 67154, 67469, 68728, 71701, 71999, 104318, 225131, 230598, 269523, 384783, 433256	Btg2, Trib1, Cpt1a, Akt2, Smad7, Prkcd, Psen2, Socs5, Mlxipl, Larp1, Atg7, Atg14, Akt1, Apoe, Plk3, Gclc, Gnb2l1, Gpld1, Hmgb1, Mdm2, Pim2, Plk1, Psen1, Pten, Tnfrsf1b, Sumo1, Usp5, Zfp36, Csnk1e, Nub1, Stub1, Dnajb2, Trp53inp1, Pnpla2, Mtdh, Abhd5, Trp53inp2, Pnpt1, Fbxo22, Csnk1d, Wac, Nrd1, Vcp, Irs2, Acsl5
GO:0030030	cell projection organization	7.433e-06	5.12884	9.25768e-05	0.355575	1.427	enriched	764	254	167115	211401, 12227, 242687, 11461, 13844, 16776, 18590, 12224, 17196, 17886, 22349, 26941, 219140, 233781, 12396, 12704, 13636, 13836, 16590, 22415, 57342, 58208, 65970, 68732, 74117, 207495, 227753, 11538, 11826, 12162, 12286, 12345, 12912, 13845, 14083, 14184, 14297, 14367, 15378, 16332, 16885, 17909, 17974, 18124, 18174, 18222, 18442, 18591, 18753, 19294, 20361, 21812, 21844, 22323, 22418, 52392, 5…	Mtss1, Btg2, Wasf2, Actb, Ephb2, Lama5, Pdgfa, Klf5, Mbp, Myh9, Vil1, Slc9a3r1, Spata13, Xylt1, Cbfa2t2, Cit, Efna1, Epha2, Kit, Wnt3, Parva, Bcl11b, Lima1, Lrrc16a, Actr3, Baiap2l2, Gsn, Adnp, Aqp1, Bmp7, Cacna1a, Capzb, Creb1, Ephb3, Ptk2, Fgfr3, Fxn, Fzd5, Hnf4a, Inppl1, Limk1, Myo10, Nck2, Nr4a3, Slc11a2, Numb, P2ry2, Pdgfb, Prkcd, Pvrl2, Sema7a, Tgfbr1, Tiam1, Vasp, Wnt5a, D1Ertd622e, Espn, …
GO:0006163	purine nucleotide metabolic process	7.67805e-06	5.11475	9.53318e-05	0.334175	1.39679	enriched	863	283	106305	11928, 14687, 12006, 17886, 50780, 13430, 13660, 13836, 110351, 217835, 244668, 347722, 380711, 11515, 11538, 11637, 11652, 11826, 11931, 11981, 13845, 14672, 14915, 14917, 15481, 19227, 19341, 19704, 22418, 23984, 24063, 52850, 53313, 54610, 56199, 56325, 66251, 66691, 67848, 71602, 71729, 73710, 74335, 93762, 109270, 109934, 211673, 224088, 230972, 11304, 11512, 11535, 11566, 11674, 11717, 1181…	Atp1a1, Gnaz, Axin2, Myh9, Rgs3, Dnm2, Ehd1, Epha2, Rap1gap, Rin3, Sipa1l2, Agap1, Rap1gap2, Adcy9, Adnp, Ak2, Akt2, Aqp1, Atp1b1, Atp9a, Ephb3, Gna11, Guca2a, Gucy2c, Hspa8, Pthlh, Rab4a, Upf1, Wnt5a, Pde10a, Spry1, Sgsm1, Atp2a3, Tbc1d8, Abcb10, Abcb9, Arfgap3, Gapvd1, Ddx55, Myo1e, Rgs12, Tubb2b, Xrcc3, Smarca5, Prr5, Abr, Arfgef1, Atp13a3, Arhgef16, Abca4, Adcy6, Adm, Adss, Aldoa, Ampd3, Apoe…
GO:0034329	cell junction assembly	7.77887e-06	5.10908	9.62846e-05	0.977105	2.65675	enriched	85	42	134933	109711, 16480, 18810, 22339, 93742, 17131, 19271, 20411, 20971, 192897, 11482, 11848, 12385, 12387, 12550, 12821, 13383, 14712, 16410, 16412, 18607, 19211, 19229, 19272, 19277, 19303, 20613, 20779, 20807, 21838, 21894, 22330, 53321, 67451, 75739, 75909, 83814, 109333, 217335, 226352, 353310, 381921	Actn1, Jup, Plec, Vegfa, Pard3, Smad7, Ptprj, Sorbs1, Sdc4, Itgb4, Acvrl1, Rhoa, Ctnna1, Ctnnb1, Cdh1, Col17a1, Dlg1, Gnpat, Itgav, Itgb1, Pdpk1, Pten, Ptk2b, Ptprk, Ptpro, Pxn, Snai1, Src, Srf, Thy1, Tln1, Vcl, Cntnap1, Pkp2, Mpp7, Vmp1, Nedd4l, Pkn2, Fbf1, Epb4.1l5, Zfp703, Taok2
GO:0072521	purine-containing compound metabolic process	7.851e-06	5.10508	9.68775e-05	0.326848	1.38659	enriched	905	295	106103	11928, 14687, 12006, 17886, 50780, 13430, 13660, 13836, 110351, 217835, 244668, 347722, 380711, 11515, 11538, 11637, 11652, 11826, 11931, 11981, 13845, 14672, 14915, 14917, 15481, 19227, 19341, 19704, 22418, 22436, 23984, 24063, 52850, 53313, 54610, 56199, 56325, 66251, 66691, 67848, 71602, 71729, 73710, 74335, 93762, 109270, 109934, 211673, 224088, 230972, 11304, 11512, 11535, 11566, 11674, 1171…	Atp1a1, Gnaz, Axin2, Myh9, Rgs3, Dnm2, Ehd1, Epha2, Rap1gap, Rin3, Sipa1l2, Agap1, Rap1gap2, Adcy9, Adnp, Ak2, Akt2, Aqp1, Atp1b1, Atp9a, Ephb3, Gna11, Guca2a, Gucy2c, Hspa8, Pthlh, Rab4a, Upf1, Wnt5a, Xdh, Pde10a, Spry1, Sgsm1, Atp2a3, Tbc1d8, Abcb10, Abcb9, Arfgap3, Gapvd1, Ddx55, Myo1e, Rgs12, Tubb2b, Xrcc3, Smarca5, Prr5, Abr, Arfgef1, Atp13a3, Arhgef16, Abca4, Adcy6, Adm, Adss, Aldoa, Ampd3,…
GO:0006984	ER-nucleus signaling pathway	8.33914e-06	5.07888	0.000102584	1.35215	3.86572	enriched	45	26	69971.2	64209, 13666, 14828, 16905, 22393, 22433, 108954, 11938, 12443, 13198, 17872, 18024, 19246, 20787, 20788, 23802, 50527, 66795, 67163, 67819, 72754, 77128, 78943, 229317, 231070, 100037258	Herpud1, Eif2ak3, Hspa5, Lmna, Wfs1, Xbp1, Ppp1r15b, Atp2a2, Ccnd1, Ddit3, Ppp1r15a, Nfe2l2, Ptpn1, Srebf1, Srebf2, Amfr, Ero1l, Atg10, Ccdc47, Derl1, Arhgef10l, A930001N09Rik, Ern1, Eif2a, Insig1, Dnajc3
GO:0000075	cell cycle checkpoint	8.50353e-06	5.0704	0.000104286	0.797041	2.21896	enriched	129	56	75111.3	83560, 59126, 218294, 12048, 15574, 19290, 20677, 26416, 76454, 104418, 330177, 11789, 11799, 12366, 12443, 12575, 12579, 12649, 12995, 13194, 13555, 14155, 15270, 15364, 17164, 17246, 18817, 20104, 20620, 21974, 22062, 22591, 26931, 52696, 56150, 56190, 67177, 67941, 68193, 75430, 77065, 102423, 107976, 108989, 109019, 140917, 214444, 216795, 216965, 225131, 225182, 229543, 234664, 235323, 23566…	Tex14, Nek6, Cdc14b, Bcl2l1, Hus1, Pura, Sox4, Mapk14, Fbxo31, Dgkz, Taok3, Apc, Birc5, Casp2, Ccnd1, Cdkn1a, Cdkn2b, Chek1, Csnk2a1, Ddb1, E2f1, Fem1b, H2afx, Hmga2, Mapkapk2, Mdm2, Plk1, Rps6, Plk2, Top2b, Trp73, Xpc, Ppp2r5c, Zwint, Mad2l1, Rbm38, Cdt1, Rps27l, Rpl24, 3200002M19Rik, Ints7, Hinfp, Bre, Tpr, Nabp1, Dclre1b, Cdk5rap2, Wnt9a, Taok1, Wac, Rbbp8, Ints3, Nae1, Usp28, Dync1li1, Taok2
GO:0042180	cellular ketone metabolic process	8.73678e-06	5.05865	0.000106818	0.362635	1.43711	enriched	712	236	75698.1	20602, 22375, 70059, 12894, 13615, 257633, 18780, 21405, 50493, 71365, 71562, 108115, 269378, 11652, 12286, 12846, 12896, 13666, 14415, 15251, 15378, 16828, 17448, 18451, 18534, 18563, 18599, 19013, 19015, 20226, 26416, 26457, 26458, 50798, 56690, 58805, 68465, 70757, 72061, 74244, 103149, 104112, 104458, 110208, 193813, 214593, 216792, 218865, 227358, 269951, 270685, 353172, 11363, 11364, 11428,…	Ncor2, Wars, Degs2, Cpt1a, Edn2, Acsf3, Pla2g2a, Hnf1a, Txnrd1, Pdss2, Afmid, Slco4a1, Ahcy, Akt2, Cacna1a, Comt, Cpt2, Eif2ak3, Gad1, Hif1a, Hnf4a, Ldha, Mdh2, P4ha1, Pck1, Pcx, Padi1, Ppara, Ppard, Sars, Mapk14, Slc27a1, Slc27a2, Gne, Mlycd, Mlxipl, Adipor2, Ptplb, 2010111I01Rik, Atg7, Upb1, Acly, Rars, Pgd, Mcfd2, Duox2, A230051G13Rik, Chdh, Fam132b, Idh2, Mthfd1l, Gars, Acadl, Acadm, Aco1, Ad…
GO:0022604	regulation of cell morphogenesis	9.16289e-06	5.03797	0.000111687	0.557664	1.74659	enriched	275	106	147892	15376, 13844, 12006, 17196, 17886, 22349, 233781, 12704, 13636, 16590, 22339, 22415, 74117, 11538, 12286, 12345, 13845, 14083, 14297, 16885, 17909, 18222, 20361, 21844, 22418, 27428, 56699, 71960, 107351, 223255, 11674, 11750, 11838, 12387, 12631, 12842, 13367, 13508, 13728, 13822, 13828, 13838, 14025, 14674, 15375, 16554, 16878, 16975, 17126, 17128, 17295, 17751, 18472, 19052, 19164, 19211, 1922…	Foxa2, Ephb2, Axin2, Mbp, Myh9, Vil1, Xylt1, Cit, Efna1, Kit, Vegfa, Wnt3, Actr3, Adnp, Cacna1a, Capzb, Ephb3, Ptk2, Fxn, Limk1, Myo10, Numb, Sema7a, Tiam1, Wnt5a, Shroom3, Cdc42ep4, Myh14, Kank1, Stk24, Aldoa, Anxa7, Arc, Ctnnb1, Cfl1, Col1a1, Diap1, Dscam, Mark2, Epb4.1l2, Epb4.2, Epha4, Bcl11a, Gna13, Foxa1, Kif13b, Lif, Lrp8, Smad2, Smad4, Met, Mt3, Pafah1b1, Ppp2ca, Psen1, Pten, Ptk2b, Ptprf…
GO:0006914	autophagy	1.01197e-05	4.99483	0.000122975	0.919147	2.50715	enriched	94	44	78806.9	14463, 52639, 73158, 74244, 229722, 242557, 100504663, 11350, 11793, 12421, 13033, 13663, 17751, 18715, 19164, 20869, 21929, 22224, 29869, 57320, 60599, 66795, 66840, 67154, 67443, 67841, 68118, 68728, 68943, 70381, 71742, 73683, 74140, 74781, 75909, 77040, 193670, 211134, 214459, 224630, 225131, 225326, 228361, 235040	Gata4, Wipi1, Larp1, Atg7, 5330417C22Rik, Atg4c, Atg14, Abl1, Atg5, Rb1cc1, Ctsd, Ei24, Mt3, Pim2, Psen1, Stk11, Tnfaip3, Usp10, Ulk2, Park7, Trp53inp1, Atg10, Wdr45l, Mtdh, Map1lc3b, Atg3, 9430023L20Rik, Trp53inp2, Pink1, Tecpr1, Ulk3, Atg16l2, Tm9sf1, Wipi2, Vmp1, Atg16l1, Rnf185, Lzts1, Fnbp1l, Bnip1, Wac, Pik3c3, Ambra1, Atg4d
GO:0016573	histone acetylation	1.04295e-05	4.98174	0.000126355	0.839834	2.31598	enriched	113	51	76230.6	268936, 76901, 269424, 17978, 76719, 382207, 12190, 12593, 12649, 13016, 13486, 13831, 16825, 17192, 17257, 17977, 17979, 18519, 20174, 20586, 21761, 22658, 26409, 54169, 55982, 56456, 57741, 64050, 66262, 66464, 66979, 67773, 69612, 73086, 74763, 75560, 75565, 76055, 77853, 78783, 94092, 214162, 214855, 216825, 217127, 226976, 228714, 228829, 244349, 269003, 328572	Brpf3, Phf15, Phf17, Ncoa2, Kansl1, Phf16, Brca2, Cdyl, Chek1, Ctbp1, Dr1, Epc1, Ldb1, Mbd3, Mecp2, Ncoa1, Ncoa3, Kat2b, Ruvbl2, Smarca4, Morf4l1, Pcgf2, Map3k7, Myst4, Paxip1, Actl6a, Noc2l, Yeats4, Ing5, Taf12, Pole4, Kat8, Kansl2, Rps6ka5, Nat15, Ep400, Ccdc101, Mgea5, Msl2, Brpf1, Trim16, Mll1, Arid5a, Usp22, Myst2, Kansl3, Csrp2bp, Phf20, Myst3, Sap130, Ep300
GO:0030522	intracellular receptor mediated signaling pathway	1.08475e-05	4.96467	0.000131022	0.770265	2.16034	enriched	135	59	114215	21815, 93760, 13864, 17978, 18035, 19013, 19015, 19401, 93686, 11848, 12034, 12317, 13163, 13207, 14056, 14228, 15364, 15375, 16601, 17684, 17979, 18479, 19223, 19697, 20181, 20182, 20586, 20779, 20848, 21833, 21848, 21929, 22025, 22196, 22215, 22260, 22337, 22629, 26381, 26424, 26896, 56351, 56736, 57320, 59035, 67040, 74132, 75302, 94092, 94186, 104263, 110784, 170826, 192656, 216869, 230753, 3…	Tgif1, Arid1a, Nr2f6, Ncoa2, Nfkbia, Ppara, Ppard, Rara, Rbfox2, Rhoa, Phb2, Calr, Daxx, Ddx5, Ezh2, Fkbp4, Hmga2, Foxa1, Klf9, Cited2, Ncoa3, Pak1, Ptgis, Rela, Rxra, Rxrb, Smarca4, Src, Stat3, Thra, Trim24, Tnfaip3, Nr2c1, Ube2i, Ube3a, Nr1h2, Vdr, Ywhah, Esrrg, Nr5a2, Med14, Ptges3, Rnf14, Park7, Carm1, Ddx17, Rnf6, Asxl2, Trim16, Strn3, Kdm3a, Nr3c2, Ppargc1b, Ripk2, Arrb2, Thrap3, Ep300, Mll…
GO:0009132	nucleoside diphosphate metabolic process	1.09946e-05	4.95882	0.000132399	1.57336	4.82284	enriched	33	20	36480.1	11637, 20135, 22169, 93685, 11946, 11947, 11949, 12015, 12496, 14923, 18102, 18103, 56248, 66043, 66588, 67126, 67528, 72090, 76025, 382985	Ak2, Rrm2, Cmpk2, Entpd7, Atp5a1, Atp5b, Atp5c1, Bad, Entpd2, Guk1, Nme1, Nme2, Ak3, Atp5d, Cmpk1, Atp5e, Nudt7, Entpd8, Cant1, Rrm2b
GO:0031647	regulation of protein stability	1.13527e-05	4.9449	0.0001363	0.896284	2.45048	enriched	98	45	93746.2	15901, 12912, 17131, 20677, 22393, 69747, 11787, 11806, 12317, 12540, 13036, 15510, 17246, 17751, 18148, 18715, 18817, 19211, 20910, 21376, 21848, 22210, 50754, 53376, 56289, 57320, 57816, 65972, 67903, 68339, 69237, 70925, 71472, 72114, 100226, 103583, 192232, 218203, 224727, 231130, 232430, 235441, 338337, 338467, 664994	Id1, Creb1, Smad7, Sox4, Wfs1, Zswim7, Apbb2, Apoa1, Calr, Cdc42, Ctsh, Hspd1, Mdm2, Mt3, Npm1, Pim2, Plk1, Pten, Stxbp1, Tbrg1, Trim24, Ube2b, Fbxw7, Usp2, Rassf1, Park7, Tesc, Ifi30, Gipc1, Ccdc88c, Gtpbp4, Cdkn2aip, Usp19, Zbed3, Stx12, Fbxw11, Hps4, Mylip, Bag6, Tnip2, Crebl2, Usp3, Cog3, Morc3, Isoc2a
GO:0070925	organelle assembly	1.15097e-05	4.93894	0.000137772	0.95018	2.58617	enriched	87	40	71498.8	20054, 52639, 229722, 242557, 100504663, 11793, 11848, 12421, 13033, 16418, 16551, 16785, 16898, 19164, 19822, 20044, 20104, 20185, 20935, 22154, 66406, 66711, 66840, 67141, 67300, 67841, 68142, 68193, 68728, 71819, 74781, 76478, 77040, 104318, 212514, 215351, 219072, 225326, 229317, 231123	Rps15, Wipi1, 5330417C22Rik, Atg4c, Atg14, Atg5, Rhoa, Rb1cc1, Ctsd, Eif6, Kif11, Rpsa, Rps2, Psen1, Rnf4, Rps14, Rps6, Ncor1, Surf6, Tubb5, Sac3d1, Sbds, Wdr45l, Fbxo5, Cltc, Atg3, Ino80, Rpl24, Trp53inp2, Kif23, Wipi2, Haus8, Atg16l1, Csnk1d, Spice1, Senp6, Haus4, Pik3c3, Eif2a, Haus3
GO:0042770	signal transduction in response to DNA damage	1.17607e-05	4.92957	0.000140356	0.952703	2.59271	enriched	86	41	76903.2	83383, 12051, 114716, 20677, 26416, 55948, 66626, 67956, 69181, 11350, 12190, 12366, 12575, 13197, 13207, 14784, 15248, 15257, 17246, 17688, 17920, 18148, 20613, 22062, 22224, 26931, 55982, 56190, 56312, 56484, 58801, 66143, 67941, 72565, 114715, 170770, 224727, 226830, 235323, 319955, 328572	Tfap4, Bcl3, Spred2, Sox4, Mapk14, Sfn, 5730403B10Rik, Setd8, Dyrk2, Abl1, Brca2, Casp2, Cdkn1a, Gadd45a, Ddx5, Grb2, Hic1, Hipk1, Mdm2, Msh6, Myo6, Npm1, Snai1, Trp73, Usp10, Ppp2r5c, Paxip1, Rbm38, Nupr1, Foxo3, Pmaip1, Eef1e1, Rps27l, Uaca, Spred1, Bbc3, Bag6, Smyd2, Usp28, Ercc6, Ep300
GO:0008637	apoptotic mitochondrial changes	1.19566e-05	4.92239	0.000142269	1.14793	3.15165	enriched	59	31	61443.3	17869, 12048, 14297, 15277, 55948, 11651, 12015, 12125, 12176, 12367, 12369, 12484, 14775, 16476, 18715, 19823, 20656, 22035, 22062, 26401, 26420, 53357, 54673, 56772, 58801, 67841, 68020, 68943, 74006, 170770, 171543	Myc, Bcl2l1, Fxn, Hk2, Sfn, Akt1, Bad, Bcl2l11, Bnip3, Casp3, Casp7, Cd24a, Gpx1, Jun, Pim2, Rnf7, Sod2, Tnfsf10, Trp73, Map3k1, Mapk9, Pla2g6, Sh3glb1, Mllt11, Pmaip1, Atg3, 2810002N01Rik, Pink1, Dnm1l, Bbc3, Bmf
GO:0009896	positive regulation of catabolic process	1.21218e-05	4.91643	0.000143808	0.785896	2.19437	enriched	128	56	91803.2	12227, 211770, 12894, 11652, 17131, 18753, 19165, 22418, 56468, 58805, 73158, 74244, 100504663, 11651, 11789, 11816, 12795, 14629, 14694, 14756, 15289, 15937, 17246, 18715, 18817, 19164, 19211, 20682, 21929, 21938, 22218, 22225, 22695, 27373, 53312, 56424, 56812, 60599, 65113, 66853, 67154, 67469, 68728, 71701, 71999, 77128, 104318, 105835, 112406, 208650, 218203, 225131, 230598, 269523, 384783, …	Btg2, Trib1, Cpt1a, Akt2, Smad7, Prkcd, Psen2, Wnt5a, Socs5, Mlxipl, Larp1, Atg7, Atg14, Akt1, Apc, Apoe, Plk3, Gclc, Gnb2l1, Gpld1, Hmgb1, Ier3, Mdm2, Pim2, Plk1, Psen1, Pten, Sox9, Tnfaip3, Tnfrsf1b, Sumo1, Usp5, Zfp36, Csnk1e, Nub1, Stub1, Dnajb2, Trp53inp1, Ndfip1, Pnpla2, Mtdh, Abhd5, Trp53inp2, Pnpt1, Fbxo22, A930001N09Rik, Csnk1d, Sgsm3, Egln2, Cblb, Mylip, Wac, Nrd1, Vcp, Irs2, Acsl5
GO:0051259	protein oligomerization	1.41866e-05	4.84812	0.000167805	0.48444	1.62327	enriched	358	130	104248	12894, 13660, 16440, 16480, 22371, 50493, 57342, 71365, 382056, 13666, 16531, 16539, 18762, 19060, 20135, 22323, 53860, 70834, 71648, 72269, 74343, 240354, 241638, 434246, 11363, 11364, 11482, 11747, 11783, 11796, 11797, 12042, 12125, 12370, 12385, 12387, 12550, 12842, 13180, 14026, 14082, 14528, 14583, 14645, 14660, 14694, 14784, 14969, 15357, 15452, 15460, 16502, 16511, 16924, 18103, 18148, 184…	Cpt1a, Ehd1, Itpr3, Jup, Vwf, Txnrd1, Parva, Pdss2, Crtc1, Eif2ak3, Kcnma1, Kcns2, Prkcz, Ppp5c, Rrm2, Vasp, Sept9, Spag9, Optn, Cda, Crtc2, Malt1, Prosapip1, Trim72, Acadl, Acadm, Acvrl1, Anxa5, Apaf1, Birc3, Birc2, Bcl10, Bcl2l11, Casp8, Ctnna1, Ctnnb1, Cdh1, Col1a1, Pcbd1, Evl, Fadd, Gch1, Gfpt1, Glul, Gls, Gnb2l1, Grb2, H2-Eb1, Hmgcr, Hprt, Hr, Kcnc1, Kcnh2, Lnx1, Nme2, Npm1, Sqstm1, Pick1, P…
GO:0033205	cell cycle cytokinesis	1.4259e-05	4.84591	0.000168163	1.70317	5.49135	enriched	29	19	94708.4	12704, 74117, 11735, 11789, 11848, 11852, 12190, 12531, 12540, 13163, 18817, 20742, 23834, 23922, 66713, 71819, 80986, 109333, 227937	Cit, Actr3, Ank3, Apc, Rhoa, Rhob, Brca2, Cdc25b, Cdc42, Daxx, Plk1, Spnb2, Cdc6, Jtb, Actr2, Kif23, Ckap2, Pkn2, Pkp4
GO:0043487	regulation of RNA stability	1.47483e-05	4.83126	0.000173423	1.45799	4.29731	enriched	37	22	64711.8	12192, 12006, 22339, 12696, 11810, 11991, 12193, 13211, 13555, 17164, 21938, 22287, 22608, 22695, 51810, 52502, 56190, 56403, 77134, 230908, 231464, 381305	Zfp36l1, Axin2, Vegfa, Cirbp, Apobec1, Hnrnpd, Zfp36l2, Dhx9, E2f1, Mapkapk2, Tnfrsf1b, Scgb1a1, Ybx1, Zfp36, Hnrnpu, Carhsp1, Rbm38, Syncrip, Hnrnpa0, Tardbp, Cnot6l, Rc3h1
GO:0030330	DNA damage response, signal transduction by p53 class mediator	1.54158e-05	4.81203	0.00018074	1.07942	2.94298	enriched	65	33	83082.5	83383, 12051, 114716, 20677, 66626, 67956, 69181, 12190, 12366, 12575, 13207, 15248, 15257, 17246, 17920, 18148, 20613, 22062, 22224, 26931, 55982, 56190, 56312, 56484, 58801, 66143, 67941, 114715, 170770, 224727, 226830, 235323, 328572	Tfap4, Bcl3, Spred2, Sox4, 5730403B10Rik, Setd8, Dyrk2, Brca2, Casp2, Cdkn1a, Ddx5, Hic1, Hipk1, Mdm2, Myo6, Npm1, Snai1, Trp73, Usp10, Ppp2r5c, Paxip1, Rbm38, Nupr1, Foxo3, Pmaip1, Eef1e1, Rps27l, Spred1, Bbc3, Bag6, Smyd2, Usp28, Ep300
GO:0035966	response to topologically incorrect protein	1.59878e-05	4.79621	0.000186898	1.08547	2.96083	enriched	64	32	63375	64209, 13666, 14828, 15511, 22393, 22433, 12443, 13198, 15505, 15510, 15519, 17872, 18024, 18415, 19246, 23802, 50527, 56424, 66967, 67031, 67812, 67819, 74126, 76299, 77128, 78943, 80517, 104771, 140499, 192193, 208677, 100037258	Herpud1, Eif2ak3, Hspa5, Hspa1b, Wfs1, Xbp1, Ccnd1, Ddit3, Hsph1, Hspd1, Hsp90aa1, Ppp1r15a, Nfe2l2, Hspa4l, Ptpn1, Amfr, Ero1l, Stub1, Edem3, Upf3a, Ubxn4, Derl1, Syvn1, Erp44, A930001N09Rik, Ern1, Herpud2, Jkamp, Ube2j2, Edem1, Creb3l3, Dnajc3
GO:0000082	G1/S transition of mitotic cell cycle	1.74101e-05	4.7592	0.000202932	0.899484	2.45834	enriched	93	43	86356	17863, 19055, 12013, 12530, 15574, 15902, 18712, 19290, 76454, 104418, 11477, 11479, 11651, 12443, 12575, 12576, 12579, 12581, 12795, 13555, 13685, 15170, 16412, 18018, 18715, 18763, 19211, 20104, 20620, 22062, 67941, 68142, 68193, 70891, 72508, 78832, 102423, 108058, 216795, 225182, 237256, 244879, 320595	Myb, Ppp3ca, Bach1, Cdc25a, Hus1, Id2, Pim1, Pura, Fbxo31, Dgkz, Acvr1, Acvr1b, Akt1, Ccnd1, Cdkn1a, Cdkn1b, Cdkn2b, Cdkn2d, Plk3, E2f1, Eif4ebp1, Ptpn6, Itgb1, Nfatc1, Pim2, Pkd1, Pten, Rps6, Plk2, Trp73, Rps27l, Ino80, Rpl24, Spdya, Rps6kb1, Cacul1, Hinfp, Camk2d, Wnt9a, Rbbp8, Zc3h12d, Npat, Phf8
GO:0031497	chromatin assembly	1.86775e-05	4.72868	0.000217072	1.06123	2.88993	enriched	66	32	54311.3	14312, 51788, 67155, 93762, 116848, 381280, 14957, 14958, 15270, 15361, 15364, 15441, 17955, 18148, 19646, 20586, 20682, 26914, 50708, 54169, 56702, 73139, 74763, 80838, 232440, 233532, 319173, 319178, 319182, 319184, 319186, 319188	Brd2, H2afz, Smarca2, Smarca5, Baz2a, Hjurp, Hist1h1d, H1f0, H2afx, Hmga1, Hmga2, Hp1bp3, Nap1l4, Npm1, Rbbp4, Smarca4, Sox9, H2afy, Hist1h1c, Myst4, Hist1h1b, Cenpv, Nat15, Hist1h1a, H2afj, Rsf1, Hist1h2af, Hist1h2bb, Hist1h2bh, Hist1h2bk, Hist1h2bm, Hist1h2bp
GO:0032870	cellular response to hormone stimulus	1.87756e-05	4.72641	0.000217579	0.551184	1.73531	enriched	262	100	110725	12702, 16362, 20383, 83383, 329934, 16590, 56436, 11652, 11826, 12162, 12703, 12927, 12988, 13864, 14083, 14463, 14536, 15378, 16332, 17970, 18124, 18708, 18753, 18762, 19013, 19015, 19401, 20411, 20846, 68465, 107351, 217166, 11512, 11545, 11651, 12371, 13685, 13688, 14600, 14756, 14784, 15370, 16601, 17390, 17751, 17977, 18227, 18479, 18519, 18607, 18710, 18750, 18759, 18770, 19062, 19246, 1925…	Socs3, Irf1, Srsf3, Tfap4, Foxo6, Kit, Adrm1, Akt2, Aqp1, Bmp7, Socs1, Bcar1, Csk, Nr2f6, Ptk2, Gata4, Nr6a1, Hnf4a, Inppl1, Ncf2, Nr4a3, Pik3r1, Prkcd, Prkcz, Ppara, Ppard, Rara, Sorbs1, Stat1, Adipor2, Kank1, Nr1d1, Adcy6, Parp1, Akt1, Casp9, Eif4ebp1, Eif4ebp2, Ghr, Gpld1, Grb2, Nr4a1, Klf9, Mmp2, Mt3, Ncoa1, Nr4a2, Pak1, Kat2b, Pdpk1, Pik3r3, Prkca, Prkci, Pklr, Inpp5k, Ptpn1, Ptpn2, Ptpre, P…
GO:0019320	hexose catabolic process	1.94965e-05	4.71004	0.00022528	1.02007	2.77339	enriched	71	35	73984.9	74747, 100198, 106557, 15251, 15277, 16828, 19013, 19895, 58805, 72141, 110208, 208727, 11674, 12015, 12091, 14751, 15275, 15937, 16973, 18293, 18597, 18640, 18746, 18770, 20185, 21881, 56421, 58875, 66171, 66646, 68263, 74246, 108099, 216019, 230163	Ddit4, H6pd, Ldhal6b, Hif1a, Hk2, Ldha, Ppara, Rpia, Mlxipl, Adpgk, Pgd, Hdac4, Aldoa, Bad, Glb1, Gpi1, Hk1, Ier3, Lrp5, Ogdh, Pdha1, Pfkfb2, Pkm, Pklr, Ncor1, Tkt, Pfkp, Hibadh, Pgls, Rpe, Pdhb, Gale, Prkag2, Hkdc1, Aldob
GO:0008654	phospholipid biosynthetic process	2.05068e-05	4.6881	0.000235883	0.781832	2.18547	enriched	123	53	83645.1	320951, 18590, 56632, 12660, 18591, 18708, 19015, 26457, 68262, 74451, 327942, 11806, 12520, 12651, 13026, 13480, 14712, 14792, 16592, 17855, 18701, 18704, 20773, 22038, 28169, 52858, 53357, 54673, 55979, 66459, 66586, 67469, 67512, 67556, 68671, 71780, 72084, 74442, 75320, 84095, 99712, 110911, 216739, 218121, 218442, 225010, 225326, 225651, 230801, 231510, 269180, 329777, 433256	Pisd, Pdgfa, Sphk2, Chka, Pdgfb, Pik3r1, Ppard, Slc27a1, Agpat4, Pgs1, Pigl, Apoa1, Cd81, Chkb, Pcyt1a, Dpm1, Gnpat, Lpcat3, Fabp5, Mvk, Pigf, Pik3c2a, Sptlc2, Plscr1, Agpat3, Cdipt, Pla2g6, Sh3glb1, Agpat1, Pigy, Crls1, Abhd5, Agpat2, Pigm, Pcyt2, Isyna1, Pigx, Sgms2, Etnk1, Pi4k2a, Cept1, Cds2, Acsl6, Mboat1, Serinc5, Lclat1, Pik3c3, Mppe1, Pigv, Agpat9, Inpp4a, Pigk, Acsl5
GO:0051403	stress-activated MAPK cascade	2.05321e-05	4.68757	0.000235883	0.690895	1.9955	enriched	160	66	130569	211770, 22339, 11652, 14083, 14367, 14388, 22032, 22418, 22436, 26416, 26564, 70834, 99470, 330177, 11651, 12421, 12540, 13838, 14063, 14366, 15259, 15357, 16906, 17000, 18472, 18477, 18479, 19219, 19229, 19653, 20185, 20353, 20963, 22062, 22422, 26395, 26396, 26398, 26400, 26401, 26408, 26409, 26413, 26419, 26420, 30957, 52521, 54612, 56274, 56458, 57874, 58804, 59009, 63953, 68350, 69601, 71751…	Trib1, Vegfa, Akt2, Ptk2, Fzd5, Gab1, Traf4, Wnt5a, Xdh, Mapk14, Ror2, Spag9, Magi3, Taok3, Akt1, Rb1cc1, Cdc42, Epha4, F2rl1, Fzd4, Hipk3, Hmgcr, Lmnb1, Ltbr, Pafah1b1, Prdx1, Pak1, Ptger4, Ptk2b, Rbm4, Ncor1, Sema4c, Syk, Trp73, Wnt7b, Map2k1, Map2k2, Map2k4, Map2k7, Map3k1, Map3k5, Map3k7, Mapk1, Mapk8, Mapk9, Mapk8ip3, Zfp622, Sfrp5, Stk3, Foxo1, Ptplad1, Cdc42ep5, Sh3rf1, Dusp10, Mul1, Dab2i…
GO:0032984	macromolecular complex disassembly	2.06994e-05	4.68404	0.000237124	0.891629	2.4391	enriched	93	43	80689.8	22349, 65970, 74747, 93760, 227753, 12345, 19704, 56431, 171580, 11518, 11789, 12176, 12340, 12631, 14026, 14063, 14852, 16765, 17997, 19230, 20393, 20586, 20588, 20740, 20742, 22003, 22385, 23999, 50875, 57376, 66711, 68041, 73914, 76055, 76707, 77044, 80986, 83796, 83797, 108124, 108853, 225363, 276770	Vil1, Lima1, Ddit4, Arid1a, Gsn, Capzb, Upf1, Dstn, Mical1, Add1, Apc, Bnip3, Capza1, Cfl1, Evl, F2rl1, Gspt1, Stmn1, Nedd1, Twf1, Sgk1, Smarca4, Smarcc1, Spna2, Spnb2, Tpm1, Baz1b, Twf2, Tmod3, Smarce1, Sbds, Mid1ip1, Irak3, Mgea5, Clasp1, Arid2, Ckap2, Smarcd2, Smarcd1, Napa, Mtrf1l, Etf1, Eif5a
GO:0023056	positive regulation of signaling	2.15593e-05	4.66637	0.000246269	0.337904	1.40201	enriched	753	250	116923	15205, 16848, 18590, 59126, 230126, 13388, 14456, 16007, 16590, 16706, 19882, 20662, 22339, 56436, 114716, 211652, 11652, 11677, 12162, 13666, 14083, 14181, 14184, 14388, 14463, 14786, 15200, 15251, 16147, 17305, 17978, 18591, 18595, 18753, 18762, 19015, 19060, 19165, 19271, 19664, 20361, 20411, 20666, 20677, 21812, 22032, 22418, 22433, 22436, 26564, 53859, 56692, 56722, 58185, 67393, 70834, 7114…	Hes1, Lfng, Pdgfa, Nek6, Shb, Dll1, Gas6, Cyr61, Kit, Ksr1, Mst1r, Sos1, Vegfa, Adrm1, Spred2, Wwc1, Akt2, Akr1b3, Bmp7, Eif2ak3, Ptk2, Fgfbp1, Fgfr3, Gab1, Gata4, Grb7, Hbegf, Hif1a, Ihh, Mfng, Ncoa2, Pdgfb, Pdgfra, Prkcd, Prkcz, Ppard, Ppp5c, Psen2, Ptprj, Rbpj, Sema7a, Sorbs1, Sox11, Sox4, Tgfbr1, Traf4, Wnt5a, Xbp1, Xdh, Ror2, Map3k14, Lamtor3, Litaf, Rsad2, Cxxc5, Spag9, Mier1, Kank1, Unc5b,…
GO:0051345	positive regulation of hydrolase activity	2.21291e-05	4.65504	0.000252057	0.438779	1.55081	enriched	421	151	111554	12006, 50780, 13836, 16007, 17869, 56436, 97165, 217835, 244668, 347722, 380711, 11652, 13666, 14184, 14828, 18174, 18595, 18762, 19341, 22436, 30954, 52850, 54610, 56462, 64113, 66251, 66691, 71729, 109270, 109934, 230972, 11783, 11806, 11848, 11855, 12015, 12042, 12125, 12371, 12576, 13036, 13835, 14270, 14569, 14667, 14674, 14694, 15289, 15463, 15510, 16476, 16801, 17686, 17688, 17925, 18538, …	Axin2, Rgs3, Epha2, Cyr61, Myc, Adrm1, Hmgb2, Rin3, Sipa1l2, Agap1, Rap1gap2, Akt2, Eif2ak3, Fgfr3, Hspa5, Slc11a2, Pdgfra, Prkcz, Rab4a, Xdh, Siva1, Sgsm1, Tbc1d8, Mtch1, Moap1, Arfgap3, Gapvd1, Rgs12, Prr5, Abr, Arhgef16, Apaf1, Apoa1, Rhoa, Arhgap5, Bad, Bcl10, Bcl2l11, Casp9, Cdkn1b, Ctsh, Epha1, Srgap2, Gdi2, Gm2a, Gna13, Gnb2l1, Hmgb1, Agfg1, Hspd1, Jun, Arhgef1, Msh3, Msh6, Myo9b, Pcna, Pd…
GO:0031334	positive regulation of protein complex assembly	2.23867e-05	4.65001	0.000254267	0.891852	2.43964	enriched	92	43	82073.6	22349, 21405, 22339, 74117, 17974, 11789, 11845, 11848, 12125, 12484, 12576, 13383, 14026, 14084, 14260, 14694, 14784, 17973, 19229, 20779, 20807, 22218, 26401, 26419, 54673, 55982, 56327, 56424, 58801, 58804, 66898, 67384, 68767, 72567, 73178, 75613, 75739, 76709, 78757, 170770, 171543, 234839, 269523	Vil1, Hnf1a, Vegfa, Actr3, Nck2, Apc, Arf6, Rhoa, Bcl2l11, Cd24a, Cdkn1b, Dlg1, Evl, Faf1, Fmn1, Gnb2l1, Grb2, Nck1, Ptk2b, Src, Srf, Sumo1, Map3k1, Mapk8, Sh3glb1, Paxip1, Arl2, Stub1, Pmaip1, Cdc42ep5, Baiap2l1, Bag4, Wash, Bclaf1, Wasl, Med25, Mpp7, Arpc2, Rictor, Bbc3, Bmf, Fam38a, Vcp
GO:0048584	positive regulation of response to stimulus	2.25319e-05	4.6472	0.000255191	0.298929	1.34841	enriched	984	317	105297	16362, 15205, 16848, 18019, 18590, 59126, 230126, 13388, 13615, 14456, 16007, 16590, 16706, 17869, 19882, 20662, 22339, 56436, 57783, 114716, 211652, 11652, 11677, 12162, 12927, 12988, 13666, 14083, 14181, 14184, 14388, 14463, 14786, 15200, 15251, 15511, 16147, 17305, 17978, 18035, 18591, 18595, 18753, 18762, 19015, 19060, 19165, 19271, 19294, 19664, 20312, 20361, 20411, 20666, 20677, 21812, 2203…	Irf1, Hes1, Lfng, Nfatc2, Pdgfa, Nek6, Shb, Dll1, Edn2, Gas6, Cyr61, Kit, Ksr1, Myc, Mst1r, Sos1, Vegfa, Adrm1, Tnip1, Spred2, Wwc1, Akt2, Akr1b3, Bmp7, Bcar1, Csk, Eif2ak3, Ptk2, Fgfbp1, Fgfr3, Gab1, Gata4, Grb7, Hbegf, Hif1a, Hspa1b, Ihh, Mfng, Ncoa2, Nfkbia, Pdgfb, Pdgfra, Prkcd, Prkcz, Ppard, Ppp5c, Psen2, Ptprj, Pvrl2, Rbpj, Cx3cl1, Sema7a, Sorbs1, Sox11, Sox4, Tgfbr1, Traf4, Wnt5a, Xbp1, Xd…
GO:0006334	nucleosome assembly	2.27749e-05	4.64254	0.000257215	1.17193	3.22822	enriched	53	27	55264.6	14312, 51788, 67155, 93762, 381280, 14957, 14958, 15270, 15441, 17955, 18148, 20586, 20682, 26914, 50708, 54169, 56702, 74763, 80838, 232440, 233532, 319173, 319178, 319182, 319184, 319186, 319188	Brd2, H2afz, Smarca2, Smarca5, Hjurp, Hist1h1d, H1f0, H2afx, Hp1bp3, Nap1l4, Npm1, Smarca4, Sox9, H2afy, Hist1h1c, Myst4, Hist1h1b, Nat15, Hist1h1a, H2afj, Rsf1, Hist1h2af, Hist1h2bb, Hist1h2bh, Hist1h2bk, Hist1h2bm, Hist1h2bp
GO:0010647	positive regulation of cell communication	2.31304e-05	4.63582	0.000260494	0.336574	1.40014	enriched	754	250	117938	15205, 16848, 18590, 59126, 230126, 13388, 14456, 16007, 16590, 16706, 19882, 20662, 22339, 56436, 114716, 211652, 11652, 11677, 12162, 13666, 14083, 14181, 14184, 14388, 14463, 14786, 15200, 15251, 16147, 17305, 17978, 18591, 18595, 18753, 18762, 19015, 19060, 19271, 19664, 20361, 20411, 20666, 20677, 21812, 22032, 22418, 22433, 22436, 26564, 53859, 56692, 56722, 58185, 67393, 70834, 71148, 7315…	Hes1, Lfng, Pdgfa, Nek6, Shb, Dll1, Gas6, Cyr61, Kit, Ksr1, Mst1r, Sos1, Vegfa, Adrm1, Spred2, Wwc1, Akt2, Akr1b3, Bmp7, Eif2ak3, Ptk2, Fgfbp1, Fgfr3, Gab1, Gata4, Grb7, Hbegf, Hif1a, Ihh, Mfng, Ncoa2, Pdgfb, Pdgfra, Prkcd, Prkcz, Ppard, Ppp5c, Ptprj, Rbpj, Sema7a, Sorbs1, Sox11, Sox4, Tgfbr1, Traf4, Wnt5a, Xbp1, Xdh, Ror2, Map3k14, Lamtor3, Litaf, Rsad2, Cxxc5, Spag9, Mier1, Larp1, Atg7, Kank1, …
GO:0022403	cell cycle phase	2.37282e-05	4.62474	0.000266476	0.374699	1.45455	enriched	594	200	80301.2	83560, 16848, 59126, 17886, 83383, 12704, 13164, 17863, 17869, 19055, 12013, 12048, 12162, 12530, 14184, 15574, 15902, 18005, 18426, 18591, 18712, 19290, 20112, 22418, 67956, 69546, 76454, 104418, 216848, 11477, 11479, 11651, 11787, 11789, 11799, 11848, 12190, 12211, 12317, 12428, 12443, 12452, 12488, 12531, 12540, 12545, 12575, 12576, 12579, 12581, 12626, 12649, 12795, 13006, 13555, 13560, 13645…	Tex14, Lfng, Nek6, Myh9, Tfap4, Cit, Dazl, Myb, Myc, Ppp3ca, Bach1, Bcl2l1, Bmp7, Cdc25a, Fgfr3, Hus1, Id2, Nek2, Ovol1, Pdgfb, Pim1, Pura, Rps6ka2, Wnt5a, Setd8, Mapk1ip1, Fbxo31, Dgkz, Chd3, Acvr1, Acvr1b, Akt1, Apbb2, Apc, Birc5, Rhoa, Brca2, Birc6, Calr, Ccna2, Ccnd1, Ccng2, Cd2ap, Cdc25b, Cdc42, Cdc7, Cdkn1a, Cdkn1b, Cdkn2b, Cdkn2d, Cetn3, Chek1, Plk3, Smc3, E2f1, E4f1, Egf, Eif4ebp1, Ezh2, …
GO:0010638	positive regulation of organelle organization	2.39979e-05	4.61983	0.00026875	0.625876	1.86988	enriched	193	78	84850.6	16468, 22349, 17863, 74117, 16885, 17974, 18591, 20971, 56431, 229722, 11789, 11845, 11848, 12015, 12125, 12176, 12306, 12576, 12631, 13016, 13383, 13645, 13835, 14026, 14063, 14260, 14582, 14784, 16973, 17295, 17973, 18016, 18148, 18479, 18643, 18817, 19211, 19229, 19385, 20185, 20787, 20932, 21748, 21750, 22035, 26401, 26419, 28113, 53357, 54673, 55982, 56327, 56772, 58801, 58804, 66898, 67384,…	Jarid2, Vil1, Myb, Actr3, Limk1, Nck2, Pdgfb, Sdc4, Dstn, 5330417C22Rik, Apc, Arf6, Rhoa, Bad, Bcl2l11, Bnip3, Anxa2, Cdkn1b, Cfl1, Ctbp1, Dlg1, Egf, Epha1, Evl, F2rl1, Fmn1, Gfi1b, Grb2, Lrp5, Met, Nck1, Nf2, Npm1, Pak1, Pfn1, Plk1, Pten, Ptk2b, Ranbp1, Ncor1, Srebf1, Surf4, Terc, Terf2, Tnfsf10, Map3k1, Mapk8, Tinf2, Pla2g6, Sh3glb1, Paxip1, Arl2, Mllt11, Pmaip1, Cdc42ep5, Baiap2l1, Bag4, 28100…
GO:0043488	regulation of mRNA stability	2.41124e-05	4.61776	0.000269277	1.51143	4.5332	enriched	33	20	63029.8	12192, 12006, 22339, 12696, 11810, 11991, 12193, 13211, 13555, 17164, 22287, 22608, 22695, 51810, 52502, 56190, 56403, 77134, 230908, 381305	Zfp36l1, Axin2, Vegfa, Cirbp, Apobec1, Hnrnpd, Zfp36l2, Dhx9, E2f1, Mapkapk2, Scgb1a1, Ybx1, Zfp36, Hnrnpu, Carhsp1, Rbm38, Syncrip, Hnrnpa0, Tardbp, Rc3h1
GO:0051640	organelle localization	2.70208e-05	4.5683	0.000300917	0.748711	2.11427	enriched	131	56	140655	17886, 74117, 93742, 208943, 319565, 14083, 17341, 18762, 19294, 20054, 20975, 52639, 245049, 320165, 432516, 11799, 11891, 12190, 12540, 13426, 17258, 18148, 18472, 18536, 18845, 19164, 20562, 20869, 26395, 28015, 55978, 56418, 57752, 59014, 59041, 66508, 66713, 67203, 68350, 68379, 68581, 72124, 72129, 73178, 83431, 101706, 105782, 171531, 212514, 214444, 214459, 229227, 233405, 233752, 234663,…	Myh9, Actr3, Pard3, Myo5c, Syne2, Ptk2, Bhlha15, Prkcz, Pvrl2, Rps15, Synj2, Wipi1, Myrip, Tacc1, Myo1a, Birc5, Rab27a, Brca2, Cdc42, Dync1i1, Mef2a, Npm1, Pafah1b1, Pcm1, Plxna2, Psen1, Slit1, Stk11, Map2k1, Polr2m, Ift20, Ykt6, Tacc2, Rrs1, Stk25, Lamtor1, Actr2, Nde1, Mul1, Ciz1, Tmed10, Seh1l, Pex13, Wasl, Ndel1, Numa1, Scrib, Mlph, Spice1, Cdk5rap2, Fnbp1l, 4932438A13Rik, Vps33b, Insc, Dync1…
GO:0046365	monosaccharide catabolic process	2.72766e-05	4.56421	0.000302922	0.995391	2.70578	enriched	72	35	73125	74747, 100198, 106557, 15251, 15277, 16828, 19013, 19895, 58805, 72141, 110208, 208727, 11674, 12015, 12091, 14751, 15275, 15937, 16973, 18293, 18597, 18640, 18746, 18770, 20185, 21881, 56421, 58875, 66171, 66646, 68263, 74246, 108099, 216019, 230163	Ddit4, H6pd, Ldhal6b, Hif1a, Hk2, Ldha, Ppara, Rpia, Mlxipl, Adpgk, Pgd, Hdac4, Aldoa, Bad, Glb1, Gpi1, Hk1, Ier3, Lrp5, Ogdh, Pdha1, Pfkfb2, Pkm, Pklr, Ncor1, Tkt, Pfkp, Hibadh, Pgls, Rpe, Pdhb, Gale, Prkag2, Hkdc1, Aldob
GO:0034976	response to endoplasmic reticulum stress	2.90187e-05	4.53732	0.000321376	1.18214	3.26135	enriched	51	27	100976	64209, 13666, 14828, 22393, 22433, 108954, 11911, 12443, 13198, 17872, 18024, 19246, 20338, 23802, 50527, 53357, 56807, 66795, 66861, 67163, 67819, 68018, 69601, 77128, 78943, 224727, 100037258	Herpud1, Eif2ak3, Hspa5, Wfs1, Xbp1, Ppp1r15b, Atf4, Ccnd1, Ddit3, Ppp1r15a, Nfe2l2, Ptpn1, Sel1l, Amfr, Ero1l, Pla2g6, Scamp5, Atg10, Dnajc10, Ccdc47, Derl1, Col4a3bp, Dab2ip, A930001N09Rik, Ern1, Bag6, Dnajc3
GO:0045862	positive regulation of proteolysis	2.96809e-05	4.52752	0.000327802	1.07571	2.93206	enriched	61	31	91876.6	211770, 17131, 19165, 22393, 56468, 11651, 11816, 12795, 14629, 14694, 14756, 15182, 17246, 18817, 19164, 19211, 21938, 22218, 22225, 27373, 53312, 56424, 56812, 71999, 76055, 76524, 103583, 104318, 230598, 269523, 328572	Trib1, Smad7, Psen2, Wfs1, Socs5, Akt1, Apoe, Plk3, Gclc, Gnb2l1, Gpld1, Hdac2, Mdm2, Plk1, Psen1, Pten, Tnfrsf1b, Sumo1, Usp5, Csnk1e, Nub1, Stub1, Dnajb2, Fbxo22, Mgea5, Cln6, Fbxw11, Csnk1d, Nrd1, Vcp, Ep300
GO:0032436	positive regulation of proteasomal ubiquitin-dependent protein catabolic process	3.09773e-05	4.50896	0.000341176	1.44415	4.23824	enriched	35	21	90309	211770, 17131, 19165, 56468, 11651, 12795, 14629, 14694, 17246, 18817, 19164, 19211, 22218, 22225, 27373, 53312, 56424, 56812, 71999, 104318, 269523	Trib1, Smad7, Psen2, Socs5, Akt1, Plk3, Gclc, Gnb2l1, Mdm2, Plk1, Psen1, Pten, Sumo1, Usp5, Csnk1e, Nub1, Stub1, Dnajb2, Fbxo22, Csnk1d, Vcp
GO:0060491	regulation of cell projection assembly	3.557e-05	4.44892	0.000390634	1.13657	3.11606	enriched	54	28	186589	13836, 16590, 74117, 11826, 15378, 17909, 18753, 21812, 56226, 56699, 107351, 11789, 11845, 12540, 14063, 15519, 20807, 23999, 56044, 58804, 73178, 103742, 104445, 214459, 237860, 245857, 271457, 329421	Epha2, Kit, Actr3, Aqp1, Hnf4a, Myo10, Prkcd, Tgfbr1, Espn, Cdc42ep4, Kank1, Apc, Arf6, Cdc42, F2rl1, Hsp90aa1, Srf, Twf2, Rala, Cdc42ep5, Wasl, 1810046J19Rik, Cdc42ep1, Fnbp1l, Ssh2, Ssh3, Rab5a, Myo3b
GO:0019216	regulation of lipid metabolic process	3.56632e-05	4.44778	0.000390634	0.616174	1.85183	enriched	192	76	102507	11928, 18590, 12894, 16600, 16007, 58208, 11652, 12912, 13666, 14184, 15378, 15902, 16531, 18591, 18595, 18708, 18753, 19013, 20411, 26457, 50781, 56690, 58805, 67815, 226849, 227358, 11363, 11539, 11651, 11806, 11816, 12520, 12540, 13167, 13360, 14164, 14419, 14705, 15465, 16835, 17096, 17691, 18710, 18984, 19156, 19650, 19712, 20613, 20655, 20779, 20787, 21833, 21834, 22260, 22668, 26420, 53357…	Atp1a1, Pdgfa, Cpt1a, Klf4, Cyr61, Bcl11b, Akt2, Creb1, Eif2ak3, Fgfr3, Hnf4a, Id2, Kcnma1, Pdgfb, Pdgfra, Pik3r1, Prkcd, Ppara, Sorbs1, Slc27a1, Dkk3, Mlycd, Mlxipl, Sec14l2, Ppp2r5a, Fam132b, Acadl, Adora1, Akt1, Apoa1, Apoe, Cd81, Cdc42, Dbi, Dhcr7, Fgf1, Gal, Bscl2, Hrh1, Ldlr, Lyn, Sik1, Pik3r3, Por, Psap, Rbl1, Rest, Snai1, Sod1, Src, Srebf1, Thra, Thrb, Nr1h2, Sf1, Mapk9, Pla2g6, Lsr, Stub…
GO:0006470	protein dephosphorylation	3.58154e-05	4.44593	0.00039123	0.689009	1.99174	enriched	151	63	128913	14049, 19055, 19244, 218294, 18753, 19060, 19271, 19281, 71978, 226849, 227292, 240672, 319520, 11539, 11640, 12531, 13853, 14208, 15170, 17931, 19012, 19042, 19043, 19045, 19046, 19047, 19052, 19058, 19211, 19243, 19246, 19248, 19252, 19255, 19267, 19268, 19270, 19272, 19276, 19277, 26395, 52468, 54401, 63953, 67446, 67603, 67857, 67881, 68440, 72102, 72112, 72349, 74302, 80915, 103583, 170749, …	Eya2, Ppp3ca, Ptp4a2, Cdc14b, Prkcd, Ppp5c, Ptprj, Ptprt, Ppp2r2a, Ppp2r5a, Ctdsp1, Dusp5, Dusp4, Adora1, Akap1, Cdc25b, Epm2a, Ppm1g, Ptpn6, Ppp1r12a, Ppap2a, Ppm1a, Ppm1b, Ppp1ca, Ppp1cb, Ppp1cc, Ppp2ca, Ppp3r1, Pten, Ptp4a1, Ptpn1, Ptpn12, Dusp1, Ptpn2, Ptpre, Ptprf, Ptprg, Ptprk, Ptprn2, Ptpro, Map2k1, Ctdsp2, Ywhab, Dusp10, Dusp28, Dusp6, Ppp6c, Mdp1, Dusp23, Dusp11, Ppp1r14d, Dusp3, Mtmr3, …
GO:0031333	negative regulation of protein complex assembly	3.6755e-05	4.43468	0.000400399	1.03133	2.80478	enriched	65	33	125357	22349, 22334, 227753, 12345, 18753, 18762, 107351, 211673, 11518, 12340, 12540, 13590, 13685, 14026, 14228, 16765, 16911, 17130, 18643, 19042, 19219, 19230, 19240, 19241, 20393, 20740, 20742, 21833, 22003, 23999, 50875, 108903, 110157	Vil1, Vdac2, Gsn, Capzb, Prkcd, Prkcz, Kank1, Arfgef1, Add1, Capza1, Cdc42, Lefty1, Eif4ebp1, Evl, Fkbp4, Stmn1, Lmo4, Smad6, Pfn1, Ppm1a, Ptger4, Twf1, Tmsb10, Tmsb4x, Sgk1, Spna2, Spnb2, Thra, Tpm1, Twf2, Tmod3, Tbcd, Raf1
GO:0061024	membrane organization	4.39832e-05	4.35671	0.000477761	0.492369	1.63619	enriched	307	111	130029	16776, 17196, 140580, 13836, 14456, 74754, 207495, 319565, 11652, 12048, 12286, 16905, 17761, 18762, 19294, 20411, 74244, 78617, 211673, 224912, 226101, 226849, 230972, 434246, 11304, 11443, 11651, 11735, 11750, 11764, 11845, 12015, 12176, 12306, 12367, 12484, 12550, 12767, 12799, 13383, 13400, 13858, 14063, 14679, 14694, 14712, 15519, 16412, 16534, 17274, 17751, 18441, 18472, 18479, 18607, 18693…	Lama5, Mbp, Elmo1, Epha2, Gas6, Dhcr24, Baiap2l2, Syne2, Akt2, Bcl2l1, Cacna1a, Lmna, Mtap7, Prkcz, Pvrl2, Sorbs1, Atg7, Cstad, Arfgef1, Crb3, Myof, Ppp2r5a, Arhgef16, Trim72, Abca4, Chrnb1, Akt1, Ank3, Anxa7, Ap1b1, Arf6, Bad, Bnip3, Anxa2, Casp3, Cd24a, Cdh1, Cxcr4, Cnp, Dlg1, Dmpk, Eps15, F2rl1, Gnai3, Gnb2l1, Gnpat, Hsp90aa1, Itgb1, Kcnn4, Rab8a, Mt3, P2ry1, Pafah1b1, Pak1, Pdpk1, Pick1, Prkc…
GO:0043087	regulation of GTPase activity	4.40955e-05	4.35561	0.000477761	0.514821	1.67334	enriched	276	104	139042	12006, 50780, 13836, 110351, 217835, 244668, 347722, 380711, 11652, 13845, 24063, 52850, 54610, 66251, 66691, 71729, 109270, 109934, 211673, 230972, 11855, 12053, 12928, 13835, 13838, 14270, 14569, 14694, 15463, 16476, 16801, 17925, 18472, 19229, 19276, 19385, 19735, 19765, 21838, 22324, 24001, 24012, 24064, 26395, 29809, 50782, 54126, 54153, 56327, 56349, 57915, 67231, 67581, 67903, 69601, 70296…	Axin2, Rgs3, Epha2, Rap1gap, Rin3, Sipa1l2, Agap1, Rap1gap2, Akt2, Ephb3, Spry1, Sgsm1, Tbc1d8, Arfgap3, Gapvd1, Rgs12, Prr5, Abr, Arfgef1, Arhgef16, Arhgap5, Bcl6, Crk, Epha1, Epha4, Srgap2, Gdi2, Gnb2l1, Agfg1, Jun, Arhgef1, Myo9b, Pafah1b1, Ptk2b, Ptprn2, Ranbp1, Rgs2, Ralbp1, Thy1, Vav1, Tiam2, Rgs7, Spry2, Map2k1, Rabgap1l, Rgs11, Arhgef7, Rasa4, Arl2, Net1, Tbc1d1, Tbc1d20, Tbc1d23, Gipc1, …
GO:0010769	regulation of cell morphogenesis involved in differentiation	4.47971e-05	4.34875	0.000484051	0.640504	1.89744	enriched	173	70	184010	15376, 13844, 12006, 17196, 233781, 12704, 13636, 22415, 74117, 11538, 12286, 13845, 14083, 14297, 16885, 18222, 20361, 21844, 22418, 107351, 223255, 12387, 12842, 13508, 13728, 13838, 14025, 15375, 16554, 16878, 16975, 17126, 17128, 17295, 17751, 18472, 19052, 19164, 19211, 19268, 20350, 20393, 20482, 20562, 20613, 20869, 21838, 22412, 22629, 23999, 26420, 29869, 53872, 56376, 59041, 68010, 6858…	Foxa2, Ephb2, Axin2, Mbp, Xylt1, Cit, Efna1, Wnt3, Actr3, Adnp, Cacna1a, Ephb3, Ptk2, Fxn, Limk1, Numb, Sema7a, Tiam1, Wnt5a, Kank1, Stk24, Ctnnb1, Col1a1, Dscam, Mark2, Epha4, Bcl11a, Foxa1, Kif13b, Lif, Lrp8, Smad2, Smad4, Met, Mt3, Pafah1b1, Ppp2ca, Psen1, Pten, Ptprf, Sema3f, Sgk1, Skil, Slit1, Snai1, Stk11, Thy1, Wnt9b, Ywhah, Twf2, Mapk9, Ulk2, Caprin1, Pdlim5, Stk25, Bambi, Rtn4, Dab2ip, R…
GO:0009411	response to UV	4.57583e-05	4.33953	0.000493105	0.868812	2.38408	enriched	90	41	93192.6	12051, 22632, 11826, 12530, 12696, 15574, 18708, 11651, 12190, 12367, 12369, 12371, 12443, 12575, 12581, 12649, 12925, 14151, 14775, 15312, 15587, 17688, 19272, 19697, 20174, 22038, 22062, 22209, 22210, 22591, 26419, 26420, 50754, 57741, 58801, 68142, 72565, 213990, 230484, 235323, 319955	Bcl3, Yy1, Aqp1, Cdc25a, Cirbp, Hus1, Pik3r1, Akt1, Brca2, Casp3, Casp7, Casp9, Ccnd1, Cdkn1a, Cdkn2d, Chek1, Crip1, Fech, Gpx1, Hmgn1, Hyal2, Msh6, Ptprk, Rela, Ruvbl2, Plscr1, Trp73, Ube2a, Ube2b, Xpc, Mapk8, Mapk9, Fbxw7, Noc2l, Pmaip1, Ino80, Uaca, Agap3, Usp1, Usp28, Ercc6
GO:0031667	response to nutrient levels	4.92356e-05	4.30772	0.000529151	0.588459	1.80121	enriched	205	79	85721.6	15376, 16600, 14456, 18810, 269378, 11826, 14463, 14828, 16004, 17761, 19013, 19401, 20846, 52639, 72027, 73158, 74244, 229722, 242557, 100504663, 11364, 11518, 11651, 11793, 12394, 12421, 12579, 12581, 12748, 13033, 13036, 13590, 14526, 14547, 15377, 15486, 16476, 17096, 17751, 17977, 18432, 19164, 19229, 19713, 20181, 20182, 20459, 20525, 20655, 20656, 20682, 20787, 20807, 21848, 22282, 22337, …	Foxa2, Klf4, Gas6, Plec, Ahcy, Aqp1, Gata4, Hspa5, Igf2r, Mtap7, Ppara, Rara, Stat1, Wipi1, Slc39a4, Larp1, Atg7, 5330417C22Rik, Atg4c, Atg14, Acadm, Add1, Akt1, Atg5, Runx1, Rb1cc1, Cdkn2b, Cdkn2d, Clk2, Ctsd, Ctsh, Lefty1, Gcg, Gdap2, Foxa3, Hsd17b2, Jun, Lyn, Mt3, Ncoa1, Mybbp1a, Psen1, Ptk2b, Ret, Rxra, Rxrb, Ptk6, Slc2a1, Sod1, Sod2, Sox9, Srebf1, Srf, Trim24, Usf2, Vdr, Capn10, Twf2, Ulk2, …
GO:0031345	negative regulation of cell projection organization	4.9534e-05	4.3051	0.00053093	0.988239	2.6865	enriched	69	33	201603	13844, 17196, 233781, 12704, 22415, 14083, 16332, 18753, 22418, 107351, 13838, 14025, 14581, 14745, 15182, 16169, 16412, 17751, 18472, 19164, 19211, 19268, 19270, 20350, 20562, 21838, 22629, 27369, 29869, 68585, 74132, 210108, 235106	Ephb2, Mbp, Xylt1, Cit, Wnt3, Ptk2, Inppl1, Prkcd, Wnt5a, Kank1, Epha4, Bcl11a, Gfi1, Lpar1, Hdac2, Il15ra, Itgb1, Mt3, Pafah1b1, Psen1, Pten, Ptprf, Ptprg, Sema3f, Slit1, Thy1, Ywhah, Dguok, Ulk2, Rtn4, Rnf6, D130043K22Rik, Ntm
GO:0006007	glucose catabolic process	4.97088e-05	4.30357	0.000531379	0.990397	2.6923	enriched	68	33	74418.4	74747, 100198, 106557, 15251, 15277, 16828, 19013, 19895, 58805, 72141, 110208, 208727, 11674, 12015, 14751, 15275, 15937, 16973, 18293, 18597, 18640, 18746, 18770, 20185, 21881, 56421, 58875, 66171, 66646, 68263, 108099, 216019, 230163	Ddit4, H6pd, Ldhal6b, Hif1a, Hk2, Ldha, Ppara, Rpia, Mlxipl, Adpgk, Pgd, Hdac4, Aldoa, Bad, Gpi1, Hk1, Ier3, Lrp5, Ogdh, Pdha1, Pfkfb2, Pkm, Pklr, Ncor1, Tkt, Pfkp, Hibadh, Pgls, Rpe, Pdhb, Prkag2, Hkdc1, Aldob
GO:0022411	cellular component disassembly	5.00796e-05	4.30034	0.000533915	0.70335	2.02051	enriched	139	58	76762.3	22349, 17869, 65970, 74747, 93760, 227753, 12305, 12345, 19704, 56431, 64113, 171580, 11518, 11783, 11789, 12176, 12340, 12367, 12484, 12631, 12795, 13368, 13804, 14026, 14063, 14852, 16765, 17997, 18472, 19230, 20393, 20586, 20588, 20655, 20740, 20742, 22003, 22385, 23871, 23999, 50875, 57376, 58801, 66711, 68041, 71893, 73914, 76055, 76707, 77044, 80986, 83431, 83796, 83797, 108124, 108853, 225…	Vil1, Myc, Lima1, Ddit4, Arid1a, Gsn, Ddr1, Capzb, Upf1, Dstn, Moap1, Mical1, Add1, Apaf1, Apc, Bnip3, Capza1, Casp3, Cd24a, Cfl1, Plk3, Dffb, Endog, Evl, F2rl1, Gspt1, Stmn1, Nedd1, Pafah1b1, Twf1, Sgk1, Smarca4, Smarcc1, Sod1, Spna2, Spnb2, Tpm1, Baz1b, Ets1, Twf2, Tmod3, Smarce1, Pmaip1, Sbds, Mid1ip1, Noxo1, Irak3, Mgea5, Clasp1, Arid2, Ckap2, Ndel1, Smarcd2, Smarcd1, Napa, Mtrf1l, Etf1, Eif5a
GO:0009185	ribonucleoside diphosphate metabolic process	5.04455e-05	4.29718	0.000536386	2.13891	8.49019	enriched	18	13	26028.9	11637, 93685, 11946, 11947, 11949, 12015, 12496, 14923, 56248, 66043, 66588, 67126, 76025	Ak2, Entpd7, Atp5a1, Atp5b, Atp5c1, Bad, Entpd2, Guk1, Ak3, Atp5d, Cmpk1, Atp5e, Cant1
GO:0033124	regulation of GTP catabolic process	5.05934e-05	4.29591	0.000536532	0.507705	1.66147	enriched	280	105	140575	12006, 50780, 13836, 110351, 217835, 244668, 347722, 380711, 11652, 13845, 24063, 52850, 54610, 66251, 66691, 71729, 109270, 109934, 211673, 230972, 11855, 12053, 12928, 13835, 13838, 14270, 14569, 14694, 15463, 16476, 16801, 17925, 18472, 19229, 19276, 19385, 19735, 19765, 21838, 22324, 24001, 24012, 24064, 26395, 29809, 50782, 54126, 54153, 56327, 56349, 57915, 67231, 67581, 67903, 69601, 70296…	Axin2, Rgs3, Epha2, Rap1gap, Rin3, Sipa1l2, Agap1, Rap1gap2, Akt2, Ephb3, Spry1, Sgsm1, Tbc1d8, Arfgap3, Gapvd1, Rgs12, Prr5, Abr, Arfgef1, Arhgef16, Arhgap5, Bcl6, Crk, Epha1, Epha4, Srgap2, Gdi2, Gnb2l1, Agfg1, Jun, Arhgef1, Myo9b, Pafah1b1, Ptk2b, Ptprn2, Ranbp1, Rgs2, Ralbp1, Thy1, Vav1, Tiam2, Rgs7, Spry2, Map2k1, Rabgap1l, Rgs11, Arhgef7, Rasa4, Arl2, Net1, Tbc1d1, Tbc1d20, Tbc1d23, Gipc1, …
GO:0010975	regulation of neuron projection development	5.11711e-05	4.29097	0.000541223	0.557861	1.74693	enriched	232	87	187127	13844, 17196, 233781, 12396, 12704, 13636, 22415, 74117, 11538, 12162, 12286, 13845, 14083, 14297, 16332, 16885, 18222, 18442, 20361, 21844, 22418, 56508, 107351, 223255, 277360, 11651, 11845, 11848, 11908, 12484, 13508, 13728, 13838, 14025, 14581, 14745, 15182, 15289, 16169, 16412, 16554, 16878, 16975, 17096, 17295, 17751, 18102, 18103, 18472, 18759, 19164, 19211, 19229, 19268, 19270, 19713, 203…	Ephb2, Mbp, Xylt1, Cbfa2t2, Cit, Efna1, Wnt3, Actr3, Adnp, Bmp7, Cacna1a, Ephb3, Ptk2, Fxn, Inppl1, Limk1, Numb, P2ry2, Sema7a, Tiam1, Wnt5a, Rapgef4, Kank1, Stk24, Prex1, Akt1, Arf6, Rhoa, Atf1, Cd24a, Dscam, Mark2, Epha4, Bcl11a, Gfi1, Lpar1, Hdac2, Hmgb1, Il15ra, Itgb1, Kif13b, Lif, Lrp8, Lyn, Met, Mt3, Nme1, Nme2, Pafah1b1, Prkci, Psen1, Pten, Ptk2b, Ptprf, Ptprg, Ret, Nptn, Sema3f, Sgk1, Ptk…
GO:0071902	positive regulation of protein serine/threonine kinase activity	5.3594e-05	4.27088	0.000565353	0.61624	1.85195	enriched	183	73	117488	18590, 13636, 16590, 19882, 22339, 26397, 12988, 14367, 14388, 18591, 18712, 18753, 22418, 26365, 26457, 70834, 99470, 240354, 330177, 11651, 12443, 12445, 12484, 12520, 13645, 13838, 14081, 14366, 14600, 14745, 15516, 16906, 17295, 17311, 18479, 18763, 19052, 19164, 19229, 19303, 20416, 20655, 20779, 20963, 21672, 22062, 22422, 24064, 26395, 26396, 26398, 26399, 26400, 26401, 26408, 26409, 30957…	Pdgfa, Efna1, Kit, Mst1r, Vegfa, Map2k3, Csk, Fzd5, Gab1, Pdgfb, Pim1, Prkcd, Wnt5a, Ceacam1, Slc27a1, Spag9, Magi3, Malt1, Taok3, Akt1, Ccnd1, Ccnd3, Cd24a, Cd81, Egf, Epha4, Acsl1, Fzd4, Ghr, Lpar1, Hsp90ab1, Lmnb1, Met, Kitl, Pak1, Pkd1, Ppp2ca, Psen1, Ptk2b, Pxn, Shc1, Sod1, Src, Syk, Prdx2, Trp73, Wnt7b, Spry2, Map2k1, Map2k2, Map2k4, Map2k6, Map2k7, Map3k1, Map3k5, Map3k7, Mapk8ip3, Stk3, P…
GO:0072332	signal transduction by p53 class mediator resulting in induction of apoptosis	5.47652e-05	4.2615	0.000576188	1.55101	4.71625	enriched	29	18	76148.9	12051, 66626, 69181, 12190, 13207, 15257, 17691, 18432, 20869, 22062, 26931, 56312, 58801, 67941, 170770, 224727, 235323, 328572	Bcl3, 5730403B10Rik, Dyrk2, Brca2, Ddx5, Hipk1, Sik1, Mybbp1a, Stk11, Trp73, Ppp2r5c, Nupr1, Pmaip1, Rps27l, Bbc3, Bag6, Usp28, Ep300
GO:0007033	vacuole organization	5.51714e-05	4.25829	0.000578937	1.10406	3.01639	enriched	54	27	76817.9	14339, 17158, 52639, 229722, 242557, 100504663, 11793, 11984, 12421, 13033, 15211, 17751, 19164, 27419, 66508, 66840, 67841, 68728, 74349, 74781, 76524, 77040, 77963, 170833, 192232, 225326, 228545	Aktip, Man2a1, Wipi1, 5330417C22Rik, Atg4c, Atg14, Atg5, Atp6v0c, Rb1cc1, Ctsd, Hexa, Mt3, Psen1, Naglu, Lamtor1, Wdr45l, Atg3, Trp53inp2, Fam160a2, Wipi2, Cln6, Atg16l1, Hook1, Hook2, Hps4, Pik3c3, Vps18
GO:0010799	regulation of peptidyl-threonine phosphorylation	5.61459e-05	4.25068	0.000587621	2.08719	8.0622	enriched	20	15	132186	114716, 12162, 17131, 22418, 13645, 14526, 17295, 18817, 19062, 24064, 26413, 83946, 108099, 114715, 606496	Spred2, Bmp7, Smad7, Wnt5a, Egf, Gcg, Met, Plk1, Inpp5k, Spry2, Mapk1, Phip, Prkag2, Spred1, Gsk3a
GO:0051291	protein heterooligomerization	5.70076e-05	4.24407	0.000594368	0.852126	2.34463	enriched	92	41	136396	16440, 16480, 57342, 71365, 18762, 19060, 20135, 53860, 11482, 11796, 11797, 12042, 12370, 12385, 12387, 12842, 13180, 14082, 14528, 14784, 15460, 16511, 18412, 19052, 19079, 19087, 19766, 20482, 20869, 20912, 26395, 52398, 54401, 56075, 67384, 67530, 69183, 72709, 110829, 192775, 235072	Itpr3, Jup, Parva, Pdss2, Prkcz, Ppp5c, Rrm2, Sept9, Acvrl1, Birc3, Birc2, Bcl10, Casp8, Ctnna1, Ctnnb1, Col1a1, Pcbd1, Fadd, Gch1, Grb2, Hr, Kcnh2, Sqstm1, Ppp2ca, Prkab1, Prkar2a, Ripk1, Skil, Stk11, Stxbp3a, Map2k1, Sept11, Ywhab, Pdss1, Bag4, Uqcrb, C1qtnf2, C1qtnf6, Lims1, Kcnh6, Sept7
GO:0051099	positive regulation of binding	5.70879e-05	4.24346	0.000594368	0.898315	2.45546	enriched	82	38	118105	15205, 16848, 64209, 97165, 13666, 14339, 17305, 19401, 22032, 11518, 12306, 12313, 13645, 13806, 14225, 14526, 15257, 15259, 15289, 15364, 15516, 18102, 18741, 18763, 19384, 20194, 20586, 22038, 22166, 59022, 67443, 68010, 75613, 105638, 106759, 226352, 269587, 328572	Hes1, Lfng, Herpud1, Hmgb2, Eif2ak3, Aktip, Mfng, Rara, Traf4, Add1, Anxa2, Calm1, Egf, Eno1, Fkbp1a, Gcg, Hipk1, Hipk3, Hmgb1, Hmga2, Hsp90ab1, Nme1, Pitx2, Pkd1, Ran, S100a10, Smarca4, Plscr1, Txn1, Edf1, Map1lc3b, Bambi, Med25, Dph3, Ticam1, Epb4.1l5, Epb4.1, Ep300
GO:0009991	response to extracellular stimulus	5.75696e-05	4.23981	0.000597827	0.555591	1.74297	enriched	228	86	82239.9	15376, 16600, 14456, 18810, 269378, 11826, 14281, 14463, 14828, 16004, 16828, 17761, 19013, 19401, 20846, 52639, 72027, 73158, 74244, 229722, 242557, 100504663, 11364, 11518, 11651, 11793, 12394, 12421, 12575, 12579, 12581, 12748, 13033, 13036, 13590, 14526, 14547, 15377, 15486, 16403, 16476, 17096, 17751, 17977, 18227, 18432, 19164, 19229, 19713, 20181, 20182, 20459, 20525, 20655, 20656, 20682, …	Foxa2, Klf4, Gas6, Plec, Ahcy, Aqp1, Fos, Gata4, Hspa5, Igf2r, Ldha, Mtap7, Ppara, Rara, Stat1, Wipi1, Slc39a4, Larp1, Atg7, 5330417C22Rik, Atg4c, Atg14, Acadm, Add1, Akt1, Atg5, Runx1, Rb1cc1, Cdkn1a, Cdkn2b, Cdkn2d, Clk2, Ctsd, Ctsh, Lefty1, Gcg, Gdap2, Foxa3, Hsd17b2, Itga6, Jun, Lyn, Mt3, Ncoa1, Nr4a2, Mybbp1a, Psen1, Ptk2b, Ret, Rxra, Rxrb, Ptk6, Slc2a1, Sod1, Sod2, Sox9, Srebf1, Srf, Trim24…
GO:0030811	regulation of nucleotide catabolic process	6.13262e-05	4.21235	0.000635187	0.483683	1.62204	enriched	304	112	133959	12006, 50780, 13836, 110351, 217835, 244668, 347722, 380711, 11652, 13845, 19341, 24063, 52850, 54610, 66251, 66691, 71729, 109270, 109934, 211673, 230972, 11855, 12053, 12928, 13835, 13838, 14270, 14569, 14694, 15463, 16476, 16801, 17925, 18472, 19229, 19276, 19385, 19735, 19765, 21838, 22003, 22038, 22324, 24001, 24012, 24064, 26395, 29809, 50782, 54126, 54153, 56327, 56349, 57915, 66861, 67231…	Axin2, Rgs3, Epha2, Rap1gap, Rin3, Sipa1l2, Agap1, Rap1gap2, Akt2, Ephb3, Rab4a, Spry1, Sgsm1, Tbc1d8, Arfgap3, Gapvd1, Rgs12, Prr5, Abr, Arfgef1, Arhgef16, Arhgap5, Bcl6, Crk, Epha1, Epha4, Srgap2, Gdi2, Gnb2l1, Agfg1, Jun, Arhgef1, Myo9b, Pafah1b1, Ptk2b, Ptprn2, Ranbp1, Rgs2, Ralbp1, Thy1, Tpm1, Plscr1, Vav1, Tiam2, Rgs7, Spry2, Map2k1, Rabgap1l, Rgs11, Arhgef7, Rasa4, Arl2, Net1, Tbc1d1, Dnaj…
GO:0000079	regulation of cyclin-dependent protein kinase activity	6.27101e-05	4.20266	0.000647842	1.03947	2.82771	enriched	60	30	75462.8	83383, 18591, 18712, 55948, 56706, 71059, 11651, 11789, 12367, 12428, 12443, 12445, 12575, 12576, 12579, 12581, 16906, 18519, 18763, 18817, 19211, 20779, 21929, 51813, 56036, 66971, 67974, 69237, 70891, 192231	Tfap4, Pdgfb, Pim1, Sfn, Ccnl1, Hexim2, Akt1, Apc, Casp3, Ccna2, Ccnd1, Ccnd3, Cdkn1a, Cdkn1b, Cdkn2b, Cdkn2d, Lmnb1, Kat2b, Pkd1, Plk1, Pten, Src, Tnfaip3, Ccnc, Ccnl2, Cdk5rap1, Ccny, Gtpbp4, Spdya, Hexim1
GO:0051270	regulation of cellular component movement	6.45243e-05	4.19028	0.000664866	0.415338	1.51488	enriched	421	148	127487	16776, 18590, 211770, 13615, 16600, 22349, 26941, 54608, 109711, 219140, 13636, 13836, 14456, 16007, 16590, 22339, 22415, 60595, 319565, 11652, 11826, 12927, 13138, 14083, 14388, 14786, 15200, 15251, 16905, 18442, 18591, 18595, 18708, 19015, 19271, 20312, 21812, 22418, 26564, 54485, 56508, 70834, 107351, 109270, 109934, 223255, 11421, 11433, 11479, 11482, 11487, 11539, 11601, 11651, 11789, 11816,…	Lama5, Pdgfa, Trib1, Edn2, Klf4, Vil1, Slc9a3r1, Abhd2, Actn1, Spata13, Efna1, Epha2, Gas6, Cyr61, Kit, Vegfa, Wnt3, Actn4, Syne2, Akt2, Aqp1, Bcar1, Dag1, Ptk2, Gab1, Grb7, Hbegf, Hif1a, Lmna, P2ry2, Pdgfb, Pdgfra, Pik3r1, Ppard, Ptprj, Cx3cl1, Tgfbr1, Wnt5a, Ror2, Dll4, Rapgef4, Spag9, Kank1, Prr5, Abr, Stk24, Ace, Acp5, Acvr1b, Acvrl1, Adam10, Adora1, Angpt2, Akt1, Apc, Apoe, Rhoa, Arhgap5, Bc…
GO:0006644	phospholipid metabolic process	6.48282e-05	4.18824	0.000665982	0.552457	1.73752	enriched	227	86	77875.3	320951, 18590, 18780, 18797, 56632, 12660, 14137, 16332, 18591, 18708, 18719, 18753, 18947, 19015, 20975, 26457, 58994, 68262, 74451, 327942, 11758, 11806, 12520, 12651, 13026, 13480, 13489, 14428, 14712, 14756, 14792, 16592, 16835, 17257, 17855, 18701, 18704, 18782, 18806, 19062, 19211, 20773, 22038, 26970, 26971, 28169, 52858, 53357, 54673, 55979, 66459, 66586, 67073, 67469, 67512, 67556, 68671…	Pisd, Pdgfa, Pla2g2a, Plcb3, Sphk2, Chka, Fdft1, Inppl1, Pdgfb, Pik3r1, Pip5k1b, Prkcd, Pnliprp2, Ppard, Synj2, Slc27a1, Smpd3, Agpat4, Pgs1, Pigl, Prdx6, Apoa1, Cd81, Chkb, Pcyt1a, Dpm1, Drd2, Galr2, Gnpat, Gpld1, Lpcat3, Fabp5, Ldlr, Mecp2, Mvk, Pigf, Pik3c2a, Pla2g2d, Pld2, Inpp5k, Pten, Sptlc2, Plscr1, Pla2g2e, Pla2g2f, Agpat3, Cdipt, Pla2g6, Sh3glb1, Agpat1, Pigy, Crls1, Pi4k2b, Abhd5, Agpat…
GO:0000226	microtubule cytoskeleton organization	6.49657e-05	4.18732	0.000665982	0.525618	1.6915	enriched	253	94	91512.2	83560, 17886, 93742, 13138, 14083, 16905, 17761, 18005, 18762, 216848, 320165, 11765, 11789, 11799, 11848, 12190, 12387, 12540, 12576, 12649, 12799, 13197, 14228, 14270, 15505, 16551, 16765, 17931, 17997, 18011, 18148, 18472, 18536, 18541, 18817, 19385, 19765, 19822, 20185, 20393, 20620, 20658, 22154, 22210, 22390, 26419, 30839, 56327, 56486, 57752, 66406, 66711, 66917, 66977, 67141, 67203, 67300…	Tex14, Myh9, Pard3, Dag1, Ptk2, Lmna, Mtap7, Nek2, Prkcz, Chd3, Tacc1, Ap1g1, Apc, Birc5, Rhoa, Brca2, Ctnnb1, Cdc42, Cdkn1b, Chek1, Cnp, Gadd45a, Fkbp4, Srgap2, Hsph1, Kif11, Stmn1, Ppp1r12a, Nedd1, Neurl1a, Npm1, Pafah1b1, Pcm1, Pcnt, Plk1, Ranbp1, Ralbp1, Rnf4, Ncor1, Sgk1, Plk2, Son, Tubb5, Ube2b, Wee1, Mapk8, Fbxw5, Arl2, Gabarap, Tacc2, Sac3d1, Sbds, Chordc1, Nuf2, Fbxo5, Nde1, Cltc, Tppp3,…
GO:0060284	regulation of cell development	6.84791e-05	4.16444	0.000700203	0.376544	1.45724	enriched	524	177	160743	15376, 13844, 15205, 12006, 13388, 17196, 233781, 12396, 12704, 13636, 16590, 18109, 21815, 22339, 22415, 74117, 11538, 12162, 12286, 13845, 14083, 14184, 14297, 15251, 15902, 16332, 16885, 18222, 18442, 18708, 19401, 20361, 20666, 21406, 21844, 22418, 54485, 56508, 70834, 107351, 208727, 223255, 227292, 277360, 11421, 11651, 11845, 11848, 11908, 11921, 11925, 12015, 12166, 12175, 12226, 12317, 1…	Foxa2, Ephb2, Hes1, Axin2, Dll1, Mbp, Xylt1, Cbfa2t2, Cit, Efna1, Kit, Mycn, Tgif1, Vegfa, Wnt3, Actr3, Adnp, Bmp7, Cacna1a, Ephb3, Ptk2, Fgfr3, Fxn, Hif1a, Id2, Inppl1, Limk1, Numb, P2ry2, Pik3r1, Rara, Sema7a, Sox11, Tcf12, Tiam1, Wnt5a, Dll4, Rapgef4, Spag9, Kank1, Hdac4, Stk24, Ctdsp1, Prex1, Ace, Akt1, Arf6, Rhoa, Atf1, Atoh1, Neurog3, Bad, Bmpr1a, Bnip2, Btg1, Calr, Casp6, Ctnna1, Ctnnb1, C…
GO:0045732	positive regulation of protein catabolic process	6.87683e-05	4.16261	0.000701366	0.920375	2.51023	enriched	76	36	97205.1	211770, 17131, 19165, 22418, 56468, 11651, 11789, 11816, 12795, 14629, 14694, 14756, 15937, 17246, 18817, 19164, 19211, 20682, 21929, 21938, 22218, 22225, 27373, 53312, 56424, 56812, 65113, 71999, 77128, 104318, 105835, 112406, 208650, 218203, 230598, 269523	Trib1, Smad7, Psen2, Wnt5a, Socs5, Akt1, Apc, Apoe, Plk3, Gclc, Gnb2l1, Gpld1, Ier3, Mdm2, Plk1, Psen1, Pten, Sox9, Tnfaip3, Tnfrsf1b, Sumo1, Usp5, Csnk1e, Nub1, Stub1, Dnajb2, Ndfip1, Fbxo22, A930001N09Rik, Csnk1d, Sgsm3, Egln2, Cblb, Mylip, Nrd1, Vcp
GO:0032386	regulation of intracellular transport	6.98491e-05	4.15584	0.000710577	0.608912	1.83843	enriched	182	72	108739	12006, 14456, 16480, 12988, 15378, 18035, 20677, 21812, 26416, 55948, 56722, 107351, 11640, 11735, 12021, 12166, 12373, 12540, 12550, 12575, 13645, 14084, 14369, 15516, 15519, 15587, 17128, 17246, 17931, 18294, 18477, 18763, 18769, 19047, 19062, 19653, 20218, 20423, 21833, 22166, 23830, 24105, 26395, 26396, 26413, 27967, 50868, 54612, 54673, 56453, 58801, 66810, 67023, 68010, 69601, 69981, 70297,…	Axin2, Gas6, Jup, Csk, Hnf4a, Nfkbia, Sox4, Tgfbr1, Mapk14, Sfn, Litaf, Kank1, Akap1, Ank3, Bard1, Bmpr1a, Casq2, Cdc42, Cdh1, Cdkn1a, Egf, Faf1, Fzd7, Hsp90ab1, Hsp90aa1, Hyal2, Smad4, Mdm2, Ppp1r12a, Ogg1, Prdx1, Pkd1, Pkig, Ppp1cc, Inpp5k, Rbm4, Khdrbs1, Shh, Thra, Txn1, Capn10, Rbck1, Map2k1, Map2k2, Mapk1, Cherp, Keap1, Sfrp5, Sh3glb1, Mbtps1, Pmaip1, Rbm22, Use1, Bambi, Dab2ip, Tmem30a, Gcc…
GO:0019752	carboxylic acid metabolic process	7.05495e-05	4.15151	0.00071588	0.332252	1.3941	enriched	683	222	75981.7	22375, 70059, 12894, 13615, 257633, 18780, 21405, 50493, 71562, 108115, 269378, 11652, 12286, 12846, 12896, 13666, 14415, 15251, 15378, 16828, 17448, 18451, 18534, 18563, 18599, 19013, 19015, 20226, 26416, 26457, 26458, 50798, 56690, 58805, 68465, 70757, 72061, 74244, 103149, 104112, 104458, 110208, 193813, 214593, 216792, 218865, 227358, 269951, 270685, 353172, 11363, 11364, 11428, 11566, 11651,…	Wars, Degs2, Cpt1a, Edn2, Acsf3, Pla2g2a, Hnf1a, Txnrd1, Afmid, Slco4a1, Ahcy, Akt2, Cacna1a, Comt, Cpt2, Eif2ak3, Gad1, Hif1a, Hnf4a, Ldha, Mdh2, P4ha1, Pck1, Pcx, Padi1, Ppara, Ppard, Sars, Mapk14, Slc27a1, Slc27a2, Gne, Mlycd, Mlxipl, Adipor2, Ptplb, 2010111I01Rik, Atg7, Upb1, Acly, Rars, Pgd, Mcfd2, Duox2, A230051G13Rik, Chdh, Fam132b, Idh2, Mthfd1l, Gars, Acadl, Acadm, Aco1, Adss, Akt1, Apc,…
GO:0050821	protein stabilization	7.38627e-05	4.13157	0.000747603	1.01365	2.75563	enriched	62	30	94577.7	12912, 17131, 20677, 22393, 69747, 11787, 11806, 12317, 15510, 17751, 18715, 19211, 20910, 21376, 22210, 50754, 53376, 56289, 57320, 57816, 65972, 69237, 72114, 100226, 192232, 224727, 231130, 232430, 338337, 338467	Creb1, Smad7, Sox4, Wfs1, Zswim7, Apbb2, Apoa1, Calr, Hspd1, Mt3, Pim2, Pten, Stxbp1, Tbrg1, Ube2b, Fbxw7, Usp2, Rassf1, Park7, Tesc, Ifi30, Gtpbp4, Zbed3, Stx12, Hps4, Bag6, Tnip2, Crebl2, Cog3, Morc3
GO:0016477	cell migration	7.48492e-05	4.12581	0.000754381	0.316689	1.37258	enriched	750	247	128801	242687, 15205, 16776, 18590, 211770, 319939, 13615, 16600, 17886, 22349, 26941, 54608, 219140, 13636, 13836, 13846, 14456, 16007, 16480, 16590, 22339, 68732, 93742, 97165, 211652, 319565, 11652, 11826, 12305, 12927, 13138, 13655, 13845, 14083, 14388, 14415, 14786, 15200, 15251, 16400, 16905, 17974, 18442, 18591, 18595, 18708, 18762, 19015, 19271, 20305, 20312, 21812, 22418, 26564, 53618, 54485, 5…	Wasf2, Hes1, Lama5, Pdgfa, Trib1, Tns3, Edn2, Klf4, Myh9, Vil1, Slc9a3r1, Abhd2, Spata13, Efna1, Epha2, Ephb4, Gas6, Cyr61, Jup, Kit, Vegfa, Lrrc16a, Pard3, Hmgb2, Wwc1, Syne2, Akt2, Aqp1, Ddr1, Bcar1, Dag1, Egr3, Ephb3, Ptk2, Gab1, Gad1, Grb7, Hbegf, Hif1a, Itga3, Lmna, Nck2, P2ry2, Pdgfb, Pdgfra, Pik3r1, Prkcz, Ppard, Ptprj, Ccl6, Cx3cl1, Tgfbr1, Wnt5a, Ror2, Fut8, Dll4, Rapgef4, Spag9, Tubb2b,…
GO:0035295	tube development	7.49881e-05	4.12501	0.000754381	0.412469	1.51054	enriched	420	148	136196	320790, 211401, 15376, 15205, 15901, 16776, 18590, 319939, 269593, 12606, 13836, 17869, 18109, 21676, 21815, 22339, 30051, 50785, 252973, 12162, 12305, 13138, 14184, 14463, 15251, 16147, 17158, 18124, 18132, 18222, 18595, 19165, 19227, 19401, 19664, 20666, 20677, 20683, 20846, 22032, 22323, 22418, 24063, 27428, 54485, 100169, 107586, 11477, 11482, 11535, 11783, 11839, 11886, 12034, 12042, 12125, …	Chd7, Mtss1, Foxa2, Hes1, Id1, Lama5, Pdgfa, Tns3, Luzp1, Cebpa, Epha2, Myc, Mycn, Tead1, Tgif1, Vegfa, Spdef, Hs6st1, Grhl2, Bmp7, Ddr1, Dag1, Fgfr3, Gata4, Hif1a, Ihh, Man2a1, Nr4a3, Notch4, Numb, Pdgfra, Psen2, Pthlh, Rara, Rbpj, Sox11, Sox4, Sp1, Stat1, Traf4, Vasp, Wnt5a, Spry1, Shroom3, Dll4, Phactr4, Ovol2, Acvr1, Acvrl1, Adm, Apaf1, Areg, Asah1, Phb2, Bcl10, Bcl2l11, Bmpr1a, Casp8, Ctnnb1…
GO:0010821	regulation of mitochondrion organization	7.50985e-05	4.12437	0.000754381	1.26455	3.54151	enriched	40	22	64643.8	12048, 14297, 11651, 12015, 12125, 12176, 22035, 26949, 53357, 54673, 56749, 56772, 58801, 66629, 67013, 68020, 68350, 68943, 69104, 74006, 170770, 171543	Bcl2l1, Fxn, Akt1, Bad, Bcl2l11, Bnip3, Tnfsf10, Vat1, Pla2g6, Sh3glb1, Dhodh, Mllt11, Pmaip1, Golph3, Oma1, 2810002N01Rik, Mul1, Pink1, March5, Dnm1l, Bbc3, Bmf
GO:0043489	RNA stabilization	7.67106e-05	4.11514	0.000768644	1.73711	5.68088	enriched	23	15	64216.1	12006, 22339, 12696, 11810, 11991, 13211, 13555, 17164, 22608, 22695, 51810, 56190, 56403, 77134, 230908	Axin2, Vegfa, Cirbp, Apobec1, Hnrnpd, Dhx9, E2f1, Mapkapk2, Ybx1, Zfp36, Hnrnpu, Rbm38, Syncrip, Hnrnpa0, Tardbp
GO:0071496	cellular response to external stimulus	7.96394e-05	4.09887	0.000795995	0.677694	1.96933	enriched	143	58	82245.2	15376, 14456, 11826, 14281, 14828, 16828, 19401, 52639, 72027, 73158, 74244, 229722, 242557, 100504663, 11518, 11793, 12421, 12575, 12579, 13033, 15377, 16403, 16476, 17096, 17977, 18227, 18432, 19164, 19229, 19713, 20182, 20459, 20525, 20682, 20787, 20807, 21848, 22282, 22337, 23999, 56295, 57816, 58801, 66840, 67841, 68728, 69146, 70381, 71999, 74137, 74370, 74781, 77040, 211134, 225131, 225326…	Foxa2, Gas6, Aqp1, Fos, Hspa5, Ldha, Rara, Wipi1, Slc39a4, Larp1, Atg7, 5330417C22Rik, Atg4c, Atg14, Add1, Atg5, Rb1cc1, Cdkn1a, Cdkn2b, Ctsd, Foxa3, Itga6, Jun, Lyn, Ncoa1, Nr4a2, Mybbp1a, Psen1, Ptk2b, Ret, Rxrb, Ptk6, Slc2a1, Sox9, Srebf1, Srf, Trim24, Usf2, Vdr, Twf2, Higd1a, Tesc, Pmaip1, Wdr45l, Atg3, Trp53inp2, Gsdmd, Tecpr1, Fbxo22, Nuak2, Rptor, Wipi2, Atg16l1, Lzts1, Wac, Pik3c3, Tnrc6a…
GO:0006082	organic acid metabolic process	8.07805e-05	4.09269	0.000805387	0.326557	1.38619	enriched	697	226	76390.6	22375, 70059, 12894, 13615, 257633, 18780, 21405, 50493, 68732, 71562, 108115, 269378, 11652, 12286, 12846, 12896, 13666, 14415, 15251, 15378, 16828, 17448, 18451, 18534, 18563, 18599, 19013, 19015, 20226, 26416, 26457, 26458, 50798, 56690, 58805, 68465, 70757, 72061, 74244, 103149, 104112, 104458, 110208, 193813, 214593, 216792, 218865, 227358, 269951, 270685, 353172, 11363, 11364, 11428, 11566,…	Wars, Degs2, Cpt1a, Edn2, Acsf3, Pla2g2a, Hnf1a, Txnrd1, Lrrc16a, Afmid, Slco4a1, Ahcy, Akt2, Cacna1a, Comt, Cpt2, Eif2ak3, Gad1, Hif1a, Hnf4a, Ldha, Mdh2, P4ha1, Pck1, Pcx, Padi1, Ppara, Ppard, Sars, Mapk14, Slc27a1, Slc27a2, Gne, Mlycd, Mlxipl, Adipor2, Ptplb, 2010111I01Rik, Atg7, Upb1, Acly, Rars, Pgd, Mcfd2, Duox2, A230051G13Rik, Chdh, Fam132b, Idh2, Mthfd1l, Gars, Acadl, Acadm, Aco1, Adss, A…
GO:0043407	negative regulation of MAP kinase activity	8.85014e-05	4.05305	0.000880171	1.01784	2.7672	enriched	60	30	82721.6	114716, 12162, 16332, 18753, 19271, 24063, 80794, 240672, 319520, 11816, 15170, 15259, 15357, 15587, 17096, 18226, 18750, 19062, 19252, 19735, 22062, 24064, 54612, 63953, 67603, 69601, 72349, 73914, 114715, 235584	Spred2, Bmp7, Inppl1, Prkcd, Ptprj, Spry1, Cblc, Dusp5, Dusp4, Apoe, Ptpn6, Hipk3, Hmgcr, Hyal2, Lyn, Nup62, Prkca, Inpp5k, Dusp1, Rgs2, Trp73, Spry2, Sfrp5, Dusp10, Dusp6, Dab2ip, Dusp3, Irak3, Spred1, Dusp7
GO:0031398	positive regulation of protein ubiquitination	9.36071e-05	4.02869	0.000928638	1.00662	2.73633	enriched	61	30	77399	211770, 218294, 14083, 14184, 14828, 17131, 22393, 12042, 13645, 14225, 18817, 19211, 50754, 55982, 56289, 56424, 56812, 65113, 66647, 67245, 71999, 76273, 77891, 93765, 106052, 106759, 192656, 216080, 216869, 231872	Trib1, Cdc14b, Ptk2, Fgfr3, Hspa5, Smad7, Wfs1, Bcl10, Egf, Fkbp1a, Plk1, Pten, Fbxw7, Paxip1, Rassf1, Stub1, Dnajb2, Ndfip1, Ndnl2, Peli1, Fbxo22, Ndfip2, Ube2s, Ube2n, Fbxo4, Ticam1, Ripk2, Ube2d1, Arrb2, Aimp2
GO:0019048	virus-host interaction	9.40635e-05	4.02658	0.000930856	1.08978	2.97363	enriched	52	26	83315	14456, 19882, 58203, 12048, 13138, 19294, 26365, 58235, 59004, 73666, 12015, 12125, 15587, 19766, 20181, 20516, 21354, 22088, 22196, 23825, 26965, 53817, 68441, 75778, 225160, 225363	Gas6, Mst1r, Zbp1, Bcl2l1, Dag1, Pvrl2, Ceacam1, Pvrl1, Pias4, Thoc3, Bad, Bcl2l11, Hyal2, Ripk1, Rxra, Slc20a2, Tap1, Tsg101, Ube2i, Banf1, Cul1, Ddx39b, Rraga, Them4, Thoc1, Etf1
GO:0061008	hepaticobiliary system development	9.51335e-05	4.02167	0.00093827	0.967037	2.63014	enriched	66	32	104563	15205, 16468, 12606, 21405, 22371, 16004, 17158, 20683, 74244, 11364, 11845, 12387, 12394, 12421, 15377, 16476, 16596, 17295, 17684, 18746, 19697, 20586, 20656, 20682, 20687, 21929, 54135, 54725, 57295, 71175, 78894, 239719	Hes1, Jarid2, Cebpa, Hnf1a, Vwf, Igf2r, Man2a1, Sp1, Atg7, Acadm, Arf6, Ctnnb1, Runx1, Rb1cc1, Foxa3, Jun, Klf1, Met, Cited2, Pkm, Rela, Smarca4, Sod2, Sox9, Sp3, Tnfaip3, Lsr, Cadm1, Icmt, Nipbl, Aacs, Mkl2
GO:0032956	regulation of actin cytoskeleton organization	9.5282e-05	4.02099	0.00093827	0.639958	1.8964	enriched	157	64	129720	22349, 12704, 65970, 74117, 227753, 12345, 16885, 17974, 18753, 20971, 56431, 107351, 211673, 277360, 11518, 11845, 11848, 11867, 12340, 12614, 12631, 12928, 13383, 13835, 14026, 14063, 14260, 14784, 16971, 17973, 18016, 18479, 18643, 19062, 19219, 19229, 19230, 19240, 19241, 20740, 20742, 22003, 23999, 26401, 50875, 58804, 66898, 67384, 67771, 68767, 72754, 73178, 74192, 76709, 78757, 104027, 10…	Vil1, Cit, Lima1, Actr3, Gsn, Capzb, Limk1, Nck2, Prkcd, Sdc4, Dstn, Kank1, Arfgef1, Prex1, Add1, Arf6, Rhoa, Arpc1b, Capza1, Celsr1, Cfl1, Crk, Dlg1, Epha1, Evl, F2rl1, Fmn1, Grb2, Lrp1, Nck1, Nf2, Pak1, Pfn1, Inpp5k, Ptger4, Ptk2b, Twf1, Tmsb10, Tmsb4x, Spna2, Spnb2, Tpm1, Twf2, Map3k1, Tmod3, Cdc42ep5, Baiap2l1, Bag4, Arpc5, Wash, Arhgef10l, Wasl, Arpc5l, Arpc2, Rictor, Synpo, Baiap2, Kiss1r, …
GO:0051186	cofactor metabolic process	9.56133e-05	4.01948	0.000939219	0.541921	1.71931	enriched	227	84	71100	21405, 50493, 71365, 100198, 11655, 14297, 15378, 16828, 17448, 17970, 18174, 19895, 56690, 67800, 103711, 104112, 110208, 216792, 269951, 270685, 11428, 12892, 12974, 13180, 13350, 14148, 14149, 14151, 14287, 14431, 14528, 14555, 15356, 15357, 15369, 15926, 17434, 17449, 17855, 18260, 18293, 18597, 18950, 20751, 21881, 29807, 52538, 56075, 56451, 56738, 58875, 59027, 64602, 66154, 66171, 66646, …	Hnf1a, Txnrd1, Pdss2, H6pd, Alas1, Fxn, Hnf4a, Ldha, Mdh2, Ncf2, Slc11a2, Rpia, Mlycd, Dgat2, Pnpo, Acly, Pgd, A230051G13Rik, Idh2, Mthfd1l, Aco1, Cpox, Cs, Pcbd1, Dgat1, Fdx1, Fdxr, Fech, Fpgs, Gamt, Gch1, Gpd1, Hmgcl, Hmgcr, Hmox2, Idh1, Mocs2, Mdh1, Mvk, Ocln, Ogdh, Pdha1, Pnp, Spr, Tkt, Tpk1, Acaa2, Pdss1, Suclg1, Mocs1, Hibadh, Nampt, Ireb2, Tmem14c, Pgls, Rpe, Ppcdc, Lipt2, Nudt7, Idh3a, Co…
GO:0016044	cellular membrane organization	9.71797e-05	4.01242	0.000952266	0.474643	1.60744	enriched	302	108	131223	16776, 140580, 13836, 14456, 74754, 207495, 319565, 11652, 12048, 12286, 16905, 17761, 18762, 20411, 74244, 78617, 211673, 224912, 226101, 226849, 230972, 434246, 11304, 11443, 11651, 11735, 11750, 11764, 11845, 12015, 12176, 12306, 12367, 12484, 12550, 12767, 12799, 13383, 13400, 13858, 14063, 14679, 14694, 14712, 15519, 16412, 16534, 17274, 17751, 18441, 18472, 18479, 18607, 18693, 18759, 19062…	Lama5, Elmo1, Epha2, Gas6, Dhcr24, Baiap2l2, Syne2, Akt2, Bcl2l1, Cacna1a, Lmna, Mtap7, Prkcz, Sorbs1, Atg7, Cstad, Arfgef1, Crb3, Myof, Ppp2r5a, Arhgef16, Trim72, Abca4, Chrnb1, Akt1, Ank3, Anxa7, Ap1b1, Arf6, Bad, Bnip3, Anxa2, Casp3, Cd24a, Cdh1, Cxcr4, Cnp, Dlg1, Dmpk, Eps15, F2rl1, Gnai3, Gnb2l1, Gnpat, Hsp90aa1, Itgb1, Kcnn4, Rab8a, Mt3, P2ry1, Pafah1b1, Pak1, Pdpk1, Pick1, Prkci, Inpp5k, P…
GO:0001836	release of cytochrome c from mitochondria	9.78329e-05	4.00952	0.000956323	1.17014	3.22246	enriched	45	24	58458.9	17869, 12048, 14297, 55948, 11651, 12015, 12125, 12176, 12367, 12369, 14775, 16476, 20656, 22035, 22062, 26420, 53357, 56772, 58801, 68020, 68943, 74006, 170770, 171543	Myc, Bcl2l1, Fxn, Sfn, Akt1, Bad, Bcl2l11, Bnip3, Casp3, Casp7, Gpx1, Jun, Sod2, Tnfsf10, Trp73, Mapk9, Pla2g6, Mllt11, Pmaip1, 2810002N01Rik, Pink1, Dnm1l, Bbc3, Bmf
GO:0006997	nucleus organization	9.94022e-05	4.0026	0.000969293	1.11761	3.05754	enriched	49	25	71847.5	72289, 97165, 319565, 16905, 17761, 19294, 72787, 12367, 13400, 15463, 18472, 23871, 30931, 30934, 68968, 70769, 72124, 77053, 83431, 93684, 104263, 106298, 213990, 226747, 237336	Malat1, Hmgb2, Syne2, Lmna, Mtap7, Pvrl2, Tmem48, Casp3, Dmpk, Agfg1, Pafah1b1, Ets1, Tor1a, Tor1b, Cdan1, Nolc1, Seh1l, Sun1, Ndel1, Sep15, Kdm3a, Rrn3, Agap3, Ahctf1, Tbpl1
GO:0000209	protein polyubiquitination	0.000100444	3.99808	0.000977068	0.75808	2.13418	enriched	109	47	102808	22214, 11797, 12021, 17222, 19822, 21929, 22209, 22210, 22213, 22215, 23802, 23807, 24105, 26401, 28000, 52206, 53323, 56317, 56424, 56550, 59008, 66105, 66589, 67128, 67196, 67245, 67615, 68612, 69010, 69104, 70238, 71999, 72296, 74132, 74493, 77891, 93765, 100763, 103583, 106052, 108086, 109910, 140630, 216080, 216150, 217558, 268749	Ube2h, Birc2, Bard1, Anapc1, Rnf4, Tnfaip3, Ube2a, Ube2b, Ube2g2, Ube3a, Amfr, Arih2, Rbck1, Map3k1, Prpf19, Anapc4, Ube2k, Anapc7, Stub1, Ube2d2a, Anapc5, Ube2d3, Ube2v1, Ube2g1, Ube2t, Peli1, Ube2r2, Ube2c, Anapc13, March5, Rnf168, Fbxo22, Rusc1, Rnf6, Tnks2, Ube2s, Ube2n, Ube3c, Fbxw11, Fbxo4, Rnf216, Zfp91, Ube4a, Ube2d1, Cdc34, G2e3, Rnf31
GO:0045597	positive regulation of cell differentiation	0.000100921	3.99602	0.000979326	0.375963	1.45639	enriched	494	170	132711	12702, 15376, 16362, 13844, 15205, 12006, 21847, 12606, 14456, 16007, 16190, 16590, 17863, 21815, 22339, 22415, 30051, 74117, 97165, 11538, 12162, 12591, 12912, 14083, 14184, 14297, 15251, 15902, 16147, 16478, 16885, 18222, 18708, 18762, 19401, 20361, 20666, 21406, 21844, 26416, 56468, 70834, 223255, 11421, 11477, 11479, 11482, 11535, 11651, 11789, 11848, 11921, 11925, 12015, 12142, 12166, 12175,…	Socs3, Foxa2, Irf1, Ephb2, Hes1, Axin2, Klf10, Cebpa, Gas6, Cyr61, Il4ra, Kit, Myb, Tgif1, Vegfa, Wnt3, Spdef, Actr3, Hmgb2, Adnp, Bmp7, Cdx2, Creb1, Ptk2, Fgfr3, Fxn, Hif1a, Id2, Ihh, Jund, Limk1, Numb, Pik3r1, Prkcz, Rara, Sema7a, Sox11, Tcf12, Tiam1, Mapk14, Socs5, Spag9, Stk24, Ace, Acvr1, Acvr1b, Acvrl1, Adm, Akt1, Apc, Rhoa, Atoh1, Neurog3, Bad, Prdm1, Bmpr1a, Bnip2, Btg1, Ctnnb1, Runx1, Cd…
GO:0007266	Rho protein signal transduction	0.000106585	3.9723	0.00103074	0.728321	2.0716	enriched	117	51	132567	17207, 219140, 20662, 20166, 26382, 56699, 71704, 100169, 107351, 109934, 230972, 263406, 277360, 328967, 11806, 11816, 11848, 12053, 12540, 12614, 12675, 13998, 14063, 14674, 14745, 16801, 17925, 19877, 22324, 24001, 54126, 54366, 56349, 57874, 58804, 71972, 72754, 74018, 76281, 102098, 104445, 108100, 194231, 213522, 213649, 224014, 227377, 233877, 235633, 268739, 269608	Mcf2l, Spata13, Sos1, Rtkn, Fgd2, Cdc42ep4, Arhgef3, Phactr4, Kank1, Abr, Arhgef16, Plekhg3, Prex1, Arhgef37, Apoa1, Apoe, Rhoa, Bcl6, Cdc42, Celsr1, Chuk, Fgd6, F2rl1, Gna13, Lpar1, Arhgef1, Myo9b, Rock1, Vav1, Tiam2, Arhgef7, Ctnnal1, Net1, Ptplad1, Cdc42ep5, Dnmbp, Arhgef10l, Als2, Tax1bp3, Arhgef18, Cdc42ep1, Baiap2, Cnksr1, Plekhg6, Arhgef19, Fgd4, Farp2, Kctd13, Als2cl, Arhgef40, Plekhg5
GO:0031175	neuron projection development	0.000106735	3.9717	0.00103074	0.365979	1.44193	enriched	531	178	189729	12227, 11461, 13844, 17196, 233781, 12396, 12704, 13636, 22415, 58208, 74117, 11538, 12162, 12286, 12912, 13845, 14083, 14184, 14297, 14367, 16332, 16885, 18124, 18174, 18222, 18442, 20361, 21844, 22323, 22418, 56508, 58235, 74244, 107351, 107449, 217124, 223255, 237847, 277360, 11535, 11651, 11658, 11735, 11787, 11789, 11839, 11845, 11848, 11908, 11921, 12484, 12767, 12799, 13367, 13489, 13508, …	Btg2, Actb, Ephb2, Mbp, Xylt1, Cbfa2t2, Cit, Efna1, Wnt3, Bcl11b, Actr3, Adnp, Bmp7, Cacna1a, Creb1, Ephb3, Ptk2, Fgfr3, Fxn, Fzd5, Inppl1, Limk1, Nr4a3, Slc11a2, Numb, P2ry2, Sema7a, Tiam1, Vasp, Wnt5a, Rapgef4, Pvrl1, Atg7, Kank1, Unc5b, Ppp1r9b, Stk24, Rtn4rl1, Prex1, Adm, Akt1, Alcam, Ank3, Apbb2, Apc, Areg, Arf6, Rhoa, Atf1, Atoh1, Cd24a, Cxcr4, Cnp, Diap1, Drd2, Dscam, Efnb1, Mark2, Epha4, …
GO:0032318	regulation of Ras GTPase activity	0.000110741	3.95569	0.00106685	0.620549	1.85995	enriched	165	66	135131	13836, 110351, 347722, 11652, 13845, 24063, 52850, 54610, 66251, 109934, 211673, 230972, 12053, 12928, 13835, 13838, 14270, 14569, 15463, 16476, 17925, 18472, 19229, 19765, 21838, 24064, 26395, 29809, 54153, 56349, 57915, 67231, 67581, 69601, 70296, 71310, 72238, 72754, 74018, 76281, 76795, 77038, 78618, 78757, 78816, 83431, 100855, 103724, 105782, 105835, 114713, 140570, 210544, 213649, 216439, …	Epha2, Rap1gap, Agap1, Akt2, Ephb3, Spry1, Sgsm1, Tbc1d8, Arfgap3, Abr, Arfgef1, Arhgef16, Bcl6, Crk, Epha1, Epha4, Srgap2, Gdi2, Agfg1, Jun, Myo9b, Pafah1b1, Ptk2b, Ralbp1, Thy1, Spry2, Map2k1, Rabgap1l, Rasa4, Net1, Tbc1d1, Tbc1d20, Tbc1d23, Dab2ip, Tbc1d13, Tbc1d9, Tbc1d5, Arhgef10l, Als2, Tax1bp3, Tbc1d9b, Arfgap2, Acap2, Rictor, Gmip, Ndel1, Tbc1d14, Tbc1d10a, Scrib, Sgsm3, Rasa2, Plxnb2, Wd…
GO:0048193	Golgi vesicle transport	0.000111027	3.95457	0.00106703	0.792751	2.20947	enriched	98	43	106138	18797, 12988, 52639, 71648, 11735, 16558, 16668, 17274, 18759, 19324, 20334, 20661, 20742, 26422, 27277, 56041, 56389, 56418, 56447, 60409, 67023, 67458, 67830, 68365, 68581, 70297, 70361, 74205, 74375, 75841, 76688, 76899, 77371, 93739, 106522, 106572, 210148, 226744, 231834, 240756, 269523, 317717, 338337	Plcb3, Csk, Wipi1, Optn, Ank3, Kif16b, Krt18, Rab8a, Prkci, Rab1, Sec23a, Sort1, Spnb2, Nbea, Golga5, Uso1, Stx5a, Ykt6, Copz1, Trappc4, Use1, Ergic1, Rer1, Rab14, Tmed10, Gcc2, Lman1, Acsl3, Gcc1, Rnf139, Arfrp1, Golga1, Sec24a, Gabarapl2, Pkdcc, Rab31, Slc30a6, Cnst, Snx8, Klhl12, Vcp, Sec22a, Cog3
GO:0001889	liver development	0.000114614	3.94076	0.00109887	0.970549	2.63939	enriched	64	31	101668	15205, 16468, 12606, 21405, 22371, 16004, 17158, 20683, 74244, 11364, 11845, 12387, 12394, 12421, 15377, 16476, 16596, 17295, 17684, 18746, 19697, 20586, 20656, 20682, 20687, 21929, 54135, 54725, 57295, 78894, 239719	Hes1, Jarid2, Cebpa, Hnf1a, Vwf, Igf2r, Man2a1, Sp1, Atg7, Acadm, Arf6, Ctnnb1, Runx1, Rb1cc1, Foxa3, Jun, Klf1, Met, Cited2, Pkm, Rela, Smarca4, Sod2, Sox9, Sp3, Tnfaip3, Lsr, Cadm1, Icmt, Aacs, Mkl2
GO:0032989	cellular component morphogenesis	0.000118426	3.92655	0.00113269	0.303013	1.35393	enriched	783	255	151074	15376, 16691, 11461, 13844, 15205, 15901, 16776, 12006, 17196, 17886, 22349, 233781, 12704, 13636, 13836, 16480, 16590, 22339, 22415, 57342, 58208, 74117, 93742, 227753, 11465, 11538, 12162, 12286, 12345, 12912, 13845, 14083, 14184, 14297, 14367, 15251, 16147, 16669, 16885, 17761, 17909, 18124, 18132, 18174, 18222, 18595, 19294, 19664, 20361, 21812, 21844, 22323, 22418, 26416, 27428, 56699, 58235…	Foxa2, Krt8, Actb, Ephb2, Hes1, Id1, Lama5, Axin2, Mbp, Myh9, Vil1, Xylt1, Cit, Efna1, Epha2, Jup, Kit, Vegfa, Wnt3, Parva, Bcl11b, Actr3, Pard3, Gsn, Actg1, Adnp, Bmp7, Cacna1a, Capzb, Creb1, Ephb3, Ptk2, Fgfr3, Fxn, Fzd5, Hif1a, Ihh, Krt19, Limk1, Mtap7, Myo10, Nr4a3, Notch4, Slc11a2, Numb, Pdgfra, Pvrl2, Rbpj, Sema7a, Tgfbr1, Tiam1, Vasp, Wnt5a, Mapk14, Shroom3, Cdc42ep4, Pvrl1, Myh14, Atg7, K…
GO:0007399	nervous system development	0.000121327	3.91604	0.00115767	0.236533	1.26685	enriched	1376	422	151594	320790, 211401, 12227, 15376, 11461, 20602, 13844, 15205, 13388, 17196, 71093, 233781, 269593, 384244, 668158, 12396, 12704, 13636, 13836, 14456, 16480, 16590, 18109, 20347, 21815, 22339, 22415, 56632, 58208, 72475, 74117, 93760, 97165, 225908, 252973, 338523, 11538, 11652, 11804, 12162, 12286, 12912, 13138, 13655, 13666, 13845, 13864, 14083, 14184, 14281, 14297, 14367, 14371, 14415, 14766, 14828…	Chd7, Mtss1, Btg2, Foxa2, Actb, Ncor2, Ephb2, Hes1, Dll1, Mbp, Atoh8, Xylt1, Luzp1, Gm5294, Ccdc85c, Cbfa2t2, Cit, Efna1, Epha2, Gas6, Jup, Kit, Mycn, Sema3b, Tgif1, Vegfa, Wnt3, Sphk2, Bcl11b, Ssbp3, Actr3, Arid1a, Hmgb2, Gm98, Grhl2, Jhdm1d, Adnp, Akt2, Aplp2, Bmp7, Cacna1a, Creb1, Dag1, Egr3, Eif2ak3, Ephb3, Nr2f6, Ptk2, Fgfr3, Fos, Fxn, Fzd5, Fzd9, Gad1, Gpr56, Hspa5, Hif1a, Id2, Ihh, Inppl1,…
GO:0009225	nucleotide-sugar metabolic process	0.000132893	3.8765	0.00126502	1.68	5.36556	enriched	23	15	79102.2	50798, 12764, 13480, 14422, 14583, 14923, 17308, 22122, 54342, 97884, 107652, 109785, 216558, 218138, 320011	Gne, Cmas, Dpm1, B4galnt2, Gfpt1, Guk1, Mgat1, Tsta3, Gnpnat1, B3galnt2, Uap1, Pgm3, Ugp2, Gmds, Uggt1
GO:0001892	embryonic placenta development	0.000134123	3.8725	0.00127369	0.861611	2.36697	enriched	80	37	115835	12702, 16691, 12606, 16007, 50785, 12591, 14367, 14388, 15251, 16669, 18591, 18799, 19664, 20683, 20732, 107586, 380993, 11535, 11651, 12142, 12211, 14784, 16410, 16477, 16878, 17684, 18763, 20613, 20687, 21425, 21849, 22422, 26395, 26413, 56274, 112405, 235626	Socs3, Krt8, Cebpa, Cyr61, Hs6st1, Cdx2, Fzd5, Gab1, Hif1a, Krt19, Pdgfb, Plcd1, Rbpj, Sp1, Spint1, Ovol2, Zfat, Adm, Akt1, Prdm1, Birc6, Grb2, Itgav, Junb, Lif, Cited2, Pkd1, Snai1, Sp3, Tfeb, Trim28, Wnt7b, Map2k1, Mapk1, Stk3, Egln1, Setd2
GO:2001233	regulation of apoptotic signaling pathway	0.000136374	3.86527	0.001292	1.10754	3.0269	enriched	48	25	86433.1	22334, 12048, 107449, 12125, 13144, 14082, 14694, 17000, 17210, 19713, 19766, 20439, 20779, 22035, 27061, 54673, 57320, 58801, 59009, 72567, 74006, 74256, 170770, 216439, 224105	Vdac2, Bcl2l1, Unc5b, Bcl2l11, Dapk3, Fadd, Gnb2l1, Ltbr, Mcl1, Ret, Ripk1, Siah2, Src, Tnfsf10, Bcap31, Sh3glb1, Park7, Pmaip1, Sh3rf1, Bclaf1, Dnm1l, Cyld, Bbc3, Agap2, Pak2
GO:0061077	chaperone-mediated protein folding	0.000142701	3.84557	0.00134874	1.62997	5.1037	enriched	23	14	57620.7	15481, 12017, 15505, 15510, 30931, 30933, 30934, 30935, 50527, 56351, 56354, 66917, 81489, 101869	Hspa8, Bag1, Hsph1, Hspd1, Tor1a, Tor2a, Tor1b, Tor3a, Ero1l, Ptges3, Dnajc7, Chordc1, Dnajb1, Unc45a
GO:0043241	protein complex disassembly	0.000146343	3.83463	0.0013799	0.879631	2.41001	enriched	76	35	87387.1	22349, 65970, 74747, 227753, 12345, 19704, 56431, 171580, 11518, 11789, 12176, 12340, 12631, 14026, 14063, 14852, 16765, 17997, 19230, 20393, 20740, 20742, 22003, 23999, 50875, 66711, 68041, 73914, 76055, 76707, 80986, 108124, 108853, 225363, 276770	Vil1, Lima1, Ddit4, Gsn, Capzb, Upf1, Dstn, Mical1, Add1, Apc, Bnip3, Capza1, Cfl1, Evl, F2rl1, Gspt1, Stmn1, Nedd1, Twf1, Sgk1, Spna2, Spnb2, Tpm1, Twf2, Tmod3, Sbds, Mid1ip1, Irak3, Mgea5, Clasp1, Ckap2, Napa, Mtrf1l, Etf1, Eif5a
GO:0033365	protein localization to organelle	0.000147698	3.83063	0.0013894	0.432122	1.54052	enriched	349	122	96554.3	15205, 12006, 22631, 12051, 14456, 16480, 19055, 319565, 11865, 12162, 13138, 15378, 16905, 18035, 18708, 21812, 26356, 26416, 27058, 53325, 56722, 67025, 71648, 107351, 11640, 11651, 12053, 12166, 12317, 12492, 12550, 12575, 12631, 12842, 12953, 13367, 13645, 14084, 14369, 15516, 15519, 15587, 16211, 16476, 16649, 17128, 17246, 17751, 18294, 18477, 18536, 18633, 18763, 18769, 18817, 19058, 19384…	Hes1, Axin2, Ywhaz, Bcl3, Gas6, Jup, Ppp3ca, Syne2, Arntl, Bmp7, Dag1, Hnf4a, Lmna, Nfkbia, Pik3r1, Tgfbr1, Ing1, Mapk14, Srp9, Banp, Litaf, Rpl11, Optn, Kank1, Akap1, Akt1, Bcl6, Bmpr1a, Calr, Scarb2, Cdh1, Cdkn1a, Cfl1, Col1a1, Cry2, Diap1, Egf, Faf1, Fzd7, Hsp90ab1, Hsp90aa1, Hyal2, Kpnb1, Jun, Kpna4, Smad4, Mdm2, Mt3, Ogg1, Prdx1, Pcm1, Pex16, Pkd1, Pkig, Plk1, Ppp3r1, Ran, Shh, Spnb2, Stat3,…
GO:0031346	positive regulation of cell projection organization	0.000152945	3.81546	0.00143539	0.625289	1.86879	enriched	157	62	165551	12396, 16590, 22415, 74117, 11538, 11826, 12162, 14297, 16885, 18222, 18442, 20361, 21812, 21844, 22418, 56226, 56699, 223255, 11789, 11908, 12484, 12540, 13508, 13728, 13838, 14025, 14063, 15289, 15519, 16412, 16878, 16975, 17096, 17295, 18102, 18103, 18472, 18759, 19229, 19268, 19713, 20320, 20393, 20459, 20482, 20807, 20869, 23999, 53872, 56044, 58804, 59041, 73178, 83431, 103742, 104445, 1405…	Cbfa2t2, Kit, Wnt3, Actr3, Adnp, Aqp1, Bmp7, Fxn, Limk1, Numb, P2ry2, Sema7a, Tgfbr1, Tiam1, Wnt5a, Espn, Cdc42ep4, Stk24, Apc, Atf1, Cd24a, Cdc42, Dscam, Mark2, Epha4, Bcl11a, F2rl1, Hmgb1, Hsp90aa1, Itgb1, Lif, Lrp8, Lyn, Met, Nme1, Nme2, Pafah1b1, Prkci, Ptk2b, Ptprf, Ret, Nptn, Sgk1, Ptk6, Skil, Srf, Stk11, Twf2, Caprin1, Rala, Cdc42ep5, Stk25, Wasl, Ndel1, 1810046J19Rik, Cdc42ep1, Plxnb2, Fn…
GO:0070887	cellular response to chemical stimulus	0.000155942	3.80704	0.00146008	0.251472	1.28592	enriched	1143	352	96525.9	12702, 15376, 16691, 16362, 20383, 12006, 13615, 16600, 22349, 83383, 329934, 12606, 13836, 14456, 16190, 16480, 16590, 17347, 17869, 19055, 20662, 22339, 50493, 56436, 64209, 97165, 107581, 108960, 223775, 227753, 11652, 11826, 12013, 12048, 12162, 12703, 12912, 12927, 12982, 12988, 13655, 13666, 13864, 14083, 14181, 14184, 14281, 14297, 14388, 14463, 14536, 14828, 15251, 15378, 15902, 16332, 16…	Socs3, Foxa2, Krt8, Irf1, Srsf3, Axin2, Edn2, Klf4, Vil1, Tfap4, Foxo6, Cebpa, Epha2, Gas6, Il4ra, Jup, Kit, Mknk2, Myc, Ppp3ca, Sos1, Vegfa, Txnrd1, Adrm1, Herpud1, Hmgb2, Col16a1, Irak2, Pim3, Gsn, Akt2, Aqp1, Bach1, Bcl2l1, Bmp7, Socs1, Creb1, Bcar1, Csf2ra, Csk, Egr3, Eif2ak3, Nr2f6, Ptk2, Fgfbp1, Fgfr3, Fos, Fxn, Gab1, Gata4, Nr6a1, Hspa5, Hif1a, Hnf4a, Id2, Inppl1, Jak1, Jund, Ncf2, Nr4a3, …
GO:0043967	histone H4 acetylation	0.000166508	3.77857	0.00155332	1.11711	3.05602	enriched	46	24	64413	76901, 269424, 76719, 382207, 12190, 13016, 13831, 17977, 20174, 21761, 56456, 64050, 67773, 69612, 74763, 75560, 77853, 94092, 214162, 216825, 217127, 226976, 228829, 328572	Phf15, Phf17, Kansl1, Phf16, Brca2, Ctbp1, Epc1, Ncoa1, Ruvbl2, Morf4l1, Actl6a, Yeats4, Kat8, Kansl2, Nat15, Ep400, Msl2, Trim16, Mll1, Usp22, Myst2, Kansl3, Phf20, Ep300
GO:0009133	nucleoside diphosphate biosynthetic process	0.000166677	3.77813	0.00155332	2.89793	18.1365	enriched	13	11	32366.8	11637, 22169, 11946, 11947, 11949, 14923, 56248, 66043, 66588, 67126, 72090	Ak2, Cmpk2, Atp5a1, Atp5b, Atp5c1, Guk1, Ak3, Atp5d, Cmpk1, Atp5e, Entpd8
GO:0018105	peptidyl-serine phosphorylation	0.000167134	3.77693	0.00155396	0.683055	1.97992	enriched	127	53	103029	59126, 26415, 14456, 22339, 11652, 17131, 18591, 18762, 20112, 21812, 22418, 26416, 58805, 102626, 11651, 12062, 12540, 12747, 13856, 14526, 15259, 15275, 15364, 16878, 17164, 17295, 18099, 18479, 18750, 18763, 18817, 19062, 20393, 20779, 21813, 24064, 26401, 26413, 26419, 67384, 68943, 73086, 83946, 108058, 110157, 215748, 224105, 231876, 232430, 233789, 329421, 338467, 606496	Nek6, Mapk13, Gas6, Vegfa, Akt2, Smad7, Pdgfb, Prkcz, Rps6ka2, Tgfbr1, Wnt5a, Mapk14, Mlxipl, Mapkapk3, Akt1, Bdkrb2, Cdc42, Clk1, Epo, Gcg, Hipk3, Hk1, Hmga2, Lif, Mapkapk2, Met, Nlk, Pak1, Prkca, Pkd1, Plk1, Inpp5k, Sgk1, Src, Tgfbr2, Spry2, Map3k1, Mapk1, Mapk8, Bag4, Pink1, Rps6ka5, Phip, Camk2d, Raf1, Cnksr3, Pak2, Lmtk2, Crebl2, Smg1, Myo3b, Morc3, Gsk3a
GO:0034623	cellular macromolecular complex disassembly	0.000173719	3.76015	0.00160903	0.811248	2.25072	enriched	88	39	83115.4	22349, 65970, 93760, 227753, 12345, 19704, 56431, 171580, 11518, 11789, 12340, 12631, 14026, 14063, 14852, 16765, 17997, 19230, 20393, 20586, 20588, 20740, 20742, 22003, 22385, 23999, 50875, 57376, 66711, 68041, 76707, 77044, 80986, 83796, 83797, 108124, 108853, 225363, 276770	Vil1, Lima1, Arid1a, Gsn, Capzb, Upf1, Dstn, Mical1, Add1, Apc, Capza1, Cfl1, Evl, F2rl1, Gspt1, Stmn1, Nedd1, Twf1, Sgk1, Smarca4, Smarcc1, Spna2, Spnb2, Tpm1, Baz1b, Twf2, Tmod3, Smarce1, Sbds, Mid1ip1, Clasp1, Arid2, Ckap2, Smarcd2, Smarcd1, Napa, Mtrf1l, Etf1, Eif5a
GO:0032272	negative regulation of protein polymerization	0.000173862	3.7598	0.00160903	1.15548	3.17556	enriched	43	23	136570	22349, 22334, 227753, 12345, 18753, 107351, 211673, 11518, 12340, 14026, 14228, 16765, 18643, 19230, 19240, 19241, 20393, 20740, 20742, 22003, 23999, 50875, 108903	Vil1, Vdac2, Gsn, Capzb, Prkcd, Kank1, Arfgef1, Add1, Capza1, Evl, Fkbp4, Stmn1, Pfn1, Twf1, Tmsb10, Tmsb4x, Sgk1, Spna2, Spnb2, Tpm1, Twf2, Tmod3, Tbcd
GO:0031575	mitotic cell cycle G1/S transition checkpoint	0.000181354	3.74147	0.00167449	1.38551	3.99686	enriched	30	17	61421.9	15574, 19290, 20677, 76454, 104418, 12366, 12443, 12575, 12579, 17246, 20104, 22062, 26931, 56190, 67941, 68193, 216795	Hus1, Pura, Sox4, Fbxo31, Dgkz, Casp2, Ccnd1, Cdkn1a, Cdkn2b, Mdm2, Rps6, Trp73, Ppp2r5c, Rbm38, Rps27l, Rpl24, Wnt9a
GO:0071845	cellular component disassembly at cellular level	0.000184399	3.73424	0.00169868	0.660387	1.93554	enriched	135	55	77978	22349, 17869, 65970, 93760, 227753, 12305, 12345, 19704, 56431, 64113, 171580, 11518, 11783, 11789, 12176, 12340, 12367, 12484, 12631, 12795, 13368, 13804, 14026, 14063, 14852, 16765, 17997, 18472, 19230, 20393, 20586, 20588, 20655, 20740, 20742, 22003, 22385, 23871, 23999, 50875, 57376, 58801, 66711, 68041, 71893, 76707, 77044, 80986, 83431, 83796, 83797, 108124, 108853, 225363, 276770	Vil1, Myc, Lima1, Arid1a, Gsn, Ddr1, Capzb, Upf1, Dstn, Moap1, Mical1, Add1, Apaf1, Apc, Bnip3, Capza1, Casp3, Cd24a, Cfl1, Plk3, Dffb, Endog, Evl, F2rl1, Gspt1, Stmn1, Nedd1, Pafah1b1, Twf1, Sgk1, Smarca4, Smarcc1, Sod1, Spna2, Spnb2, Tpm1, Baz1b, Ets1, Twf2, Tmod3, Smarce1, Pmaip1, Sbds, Mid1ip1, Noxo1, Clasp1, Arid2, Ckap2, Ndel1, Smarcd2, Smarcd1, Napa, Mtrf1l, Etf1, Eif5a
GO:0006479	protein methylation	0.000194873	3.71025	0.00179104	0.768543	2.15662	enriched	97	42	90694.3	12227, 16468, 17863, 19340, 67956, 116848, 208043, 12226, 13626, 14055, 14056, 14582, 14852, 17257, 18193, 52615, 52690, 55982, 57295, 59035, 64707, 67674, 74322, 75410, 77305, 77630, 99890, 102182, 104263, 192195, 214162, 214572, 225055, 225363, 225888, 226830, 232811, 233904, 234135, 235626, 319263, 381022	Btg2, Jarid2, Myb, Rab3d, Setd8, Baz2a, Setd1b, Btg1, Eed, Ezh1, Ezh2, Gfi1b, Gspt1, Mecp2, Nsd1, Suz12, Setd3, Paxip1, Icmt, Carm1, Suv39h2, Trmt112, Cxxc1, Wbp7, Wdr82, Prdm8, Prmt6, Prmt10, Kdm3a, Ash1l, Mll1, Prmt7, Fbxo11, Etf1, Suv420h1, Smyd2, Suv420h2, Setd1a, Whsc1l1, Setd2, Pcmtd1, Mll2
GO:0045017	glycerolipid biosynthetic process	0.000200381	3.69814	0.00183743	0.728902	2.0728	enriched	109	45	79511.7	18590, 12660, 18534, 18591, 18708, 26457, 67800, 327942, 11806, 12520, 12651, 13026, 13350, 13480, 14712, 16592, 16835, 17691, 18701, 18704, 19012, 20787, 22038, 22260, 52858, 53357, 54673, 55979, 66459, 67469, 67512, 67556, 72084, 75320, 84095, 99712, 216739, 225326, 225651, 230801, 231510, 233549, 269180, 329777, 433256	Pdgfa, Chka, Pck1, Pdgfb, Pik3r1, Slc27a1, Dgat2, Pigl, Apoa1, Cd81, Chkb, Pcyt1a, Dgat1, Dpm1, Gnpat, Fabp5, Ldlr, Sik1, Pigf, Pik3c2a, Ppap2a, Srebf1, Plscr1, Nr1h2, Cdipt, Pla2g6, Sh3glb1, Agpat1, Pigy, Abhd5, Agpat2, Pigm, Pigx, Etnk1, Pi4k2a, Cept1, Acsl6, Pik3c3, Mppe1, Pigv, Agpat9, Mogat2, Inpp4a, Pigk, Acsl5
GO:0007009	plasma membrane organization	0.000204236	3.68987	0.00186851	0.806179	2.23934	enriched	87	39	121931	16776, 13836, 14456, 11652, 12048, 17761, 18762, 20411, 224912, 226101, 226849, 230972, 434246, 11651, 11735, 11845, 12550, 12767, 13383, 14694, 18441, 18607, 18759, 19062, 19211, 20655, 20742, 22038, 56217, 57816, 67268, 67384, 73178, 100017, 105722, 214459, 218503, 319740, 338521	Lama5, Epha2, Gas6, Akt2, Bcl2l1, Mtap7, Prkcz, Sorbs1, Crb3, Myof, Ppp2r5a, Arhgef16, Trim72, Akt1, Ank3, Arf6, Cdh1, Cxcr4, Dlg1, Gnb2l1, P2ry1, Pdpk1, Prkci, Inpp5k, Pten, Sod1, Spnb2, Plscr1, Mpp5, Tesc, Myl12a, Bag4, Wasl, Ldlrap1, Ano6, Fnbp1l, Fcho2, Zfyve27, Fa2h
GO:0043154	negative regulation of cysteine-type endopeptidase activity involved in apoptotic process	0.000218416	3.66072	0.00199367	0.917193	2.50226	enriched	66	31	67291.2	20111, 16600, 14456, 19231, 22339, 64209, 74754, 11652, 11826, 12048, 14828, 15511, 55948, 106869, 171580, 11651, 11798, 11799, 12581, 12995, 14751, 14775, 15370, 17130, 17246, 17751, 18984, 20439, 21929, 59009, 216795	Rps6ka1, Klf4, Gas6, Ptma, Vegfa, Herpud1, Dhcr24, Akt2, Aqp1, Bcl2l1, Hspa5, Hspa1b, Sfn, Tnfaip8, Mical1, Akt1, Xiap, Birc5, Cdkn2d, Csnk2a1, Gpi1, Gpx1, Nr4a1, Smad6, Mdm2, Mt3, Por, Siah2, Tnfaip3, Sh3rf1, Wnt9a
GO:0010639	negative regulation of organelle organization	0.000219085	3.65939	0.00199522	0.619929	1.8588	enriched	151	60	104480	83560, 16468, 22349, 65970, 227753, 12048, 12162, 12345, 14184, 14297, 18753, 56226, 107351, 211673, 11518, 11651, 11789, 11810, 12176, 12340, 12649, 13016, 14026, 14228, 14582, 16765, 17257, 18148, 18643, 19062, 19230, 19240, 19241, 20393, 20740, 20742, 21750, 22003, 22210, 23999, 26401, 26949, 28113, 50875, 56150, 57741, 66711, 67013, 67141, 68041, 68350, 75430, 76707, 80986, 104263, 108903, 10…	Tex14, Jarid2, Vil1, Lima1, Gsn, Bcl2l1, Bmp7, Capzb, Fgfr3, Fxn, Prkcd, Espn, Kank1, Arfgef1, Add1, Akt1, Apc, Apobec1, Bnip3, Capza1, Chek1, Ctbp1, Evl, Fkbp4, Gfi1b, Stmn1, Mecp2, Npm1, Pfn1, Inpp5k, Twf1, Tmsb10, Tmsb4x, Sgk1, Spna2, Spnb2, Terf2, Tpm1, Ube2b, Twf2, Map3k1, Vat1, Tinf2, Tmod3, Mad2l1, Noc2l, Sbds, Oma1, Fbxo5, Mid1ip1, Mul1, 3200002M19Rik, Clasp1, Ckap2, Kdm3a, Tbcd, Tpr, Cdk…
GO:0050770	regulation of axonogenesis	0.000221752	3.65413	0.00201258	0.770428	2.16069	enriched	96	41	198106	13844, 17196, 233781, 13636, 22415, 11538, 12286, 13845, 14083, 14297, 16885, 20361, 21844, 22418, 223255, 13508, 13728, 13838, 14025, 16554, 17751, 18472, 19164, 19211, 20350, 20482, 20562, 20869, 21838, 23999, 29869, 59041, 68585, 74132, 83431, 140570, 217692, 237860, 241568, 245857, 328572	Ephb2, Mbp, Xylt1, Efna1, Wnt3, Adnp, Cacna1a, Ephb3, Ptk2, Fxn, Limk1, Sema7a, Tiam1, Wnt5a, Stk24, Dscam, Mark2, Epha4, Bcl11a, Kif13b, Mt3, Pafah1b1, Psen1, Pten, Sema3f, Skil, Slit1, Stk11, Thy1, Twf2, Ulk2, Stk25, Rtn4, Rnf6, Ndel1, Plxnb2, Sipa1l1, Ssh2, Lrrc4c, Ssh3, Ep300
GO:0070936	protein K48-linked ubiquitination	0.000221998	3.65365	0.00201258	1.24531	3.47401	enriched	36	20	125297	22214, 19822, 21929, 22209, 22210, 22213, 22215, 23807, 53323, 56550, 66105, 67128, 67196, 67245, 67615, 68612, 74132, 108086, 216080, 216150	Ube2h, Rnf4, Tnfaip3, Ube2a, Ube2b, Ube2g2, Ube3a, Arih2, Ube2k, Ube2d2a, Ube2d3, Ube2g1, Ube2t, Peli1, Ube2r2, Ube2c, Rnf6, Rnf216, Ube2d1, Cdc34
GO:0015758	glucose transport	0.00023287	3.63289	0.00210636	0.833604	2.3016	enriched	80	36	116071	21405, 11652, 15277, 18753, 18762, 20411, 56485, 68465, 107221, 11651, 13867, 16429, 16592, 17295, 18750, 18759, 19062, 20525, 20526, 20537, 20661, 20912, 22612, 23830, 58887, 66277, 68938, 69183, 72508, 76055, 117591, 170441, 232430, 241113, 384783, 606496	Hnf1a, Akt2, Hk2, Prkcd, Prkcz, Sorbs1, Slc2a5, Adipor2, O3far1, Akt1, Erbb3, Itln1, Fabp5, Met, Prkca, Prkci, Inpp5k, Slc2a1, Slc2a2, Slc5a1, Sort1, Stxbp3a, Yes1, Capn10, Repin1, Klf15, Aspscr1, C1qtnf2, Rps6kb1, Mgea5, Slc2a9, Slc2a10, Crebl2, Prkag3, Irs2, Gsk3a
GO:2000117	negative regulation of cysteine-type endopeptidase activity	0.000236422	3.62631	0.00213367	0.892898	2.4422	enriched	69	32	68378.8	20111, 16600, 14456, 19231, 22339, 64209, 74754, 11652, 11826, 12048, 14828, 15511, 55948, 106869, 171580, 11651, 11798, 11799, 12581, 12995, 14751, 14775, 15370, 17130, 17246, 17751, 18984, 20439, 21929, 59009, 216795, 224105	Rps6ka1, Klf4, Gas6, Ptma, Vegfa, Herpud1, Dhcr24, Akt2, Aqp1, Bcl2l1, Hspa5, Hspa1b, Sfn, Tnfaip8, Mical1, Akt1, Xiap, Birc5, Cdkn2d, Csnk2a1, Gpi1, Gpx1, Nr4a1, Smad6, Mdm2, Mt3, Por, Siah2, Tnfaip3, Sh3rf1, Wnt9a, Pak2
GO:0030032	lamellipodium assembly	0.000238329	3.62282	0.00214603	1.24221	3.46326	enriched	36	20	186384	242687, 219140, 13836, 16590, 68732, 74117, 11826, 12345, 17974, 14270, 15519, 17973, 19277, 19303, 20430, 22330, 23999, 224014, 237860, 245857	Wasf2, Spata13, Epha2, Kit, Lrrc16a, Actr3, Aqp1, Capzb, Nck2, Srgap2, Hsp90aa1, Nck1, Ptpro, Pxn, Cyfip1, Vcl, Twf2, Fgd4, Ssh2, Ssh3
GO:0034504	protein localization to nucleus	0.00024844	3.60478	0.00223205	0.513039	1.67036	enriched	223	83	107765	15205, 12006, 12051, 14456, 16480, 19055, 319565, 11865, 12162, 13138, 15378, 16905, 18035, 18708, 21812, 26356, 26416, 53325, 56722, 67025, 107351, 11640, 11651, 12053, 12166, 12317, 12550, 12575, 12631, 12842, 12953, 13645, 14084, 14369, 15516, 15519, 15587, 16211, 16476, 16649, 17128, 17246, 17751, 18294, 18477, 18763, 18769, 19058, 19384, 20423, 20742, 20848, 21833, 22057, 22166, 24105, 26413…	Hes1, Axin2, Bcl3, Gas6, Jup, Ppp3ca, Syne2, Arntl, Bmp7, Dag1, Hnf4a, Lmna, Nfkbia, Pik3r1, Tgfbr1, Ing1, Mapk14, Banp, Litaf, Rpl11, Kank1, Akap1, Akt1, Bcl6, Bmpr1a, Calr, Cdh1, Cdkn1a, Cfl1, Col1a1, Cry2, Egf, Faf1, Fzd7, Hsp90ab1, Hsp90aa1, Hyal2, Kpnb1, Jun, Kpna4, Smad4, Mdm2, Mt3, Ogg1, Prdx1, Pkd1, Pkig, Ppp3r1, Ran, Shh, Spnb2, Stat3, Thra, Tob1, Txn1, Rbck1, Mapk1, Cherp, Keap1, Sfrp5,…
GO:0009262	deoxyribonucleotide metabolic process	0.000249042	3.60373	0.00223245	1.62905	5.09903	enriched	22	14	55315.2	11637, 20135, 22169, 50773, 14923, 18950, 27369, 56248, 66588, 75686, 76055, 232449, 237336, 382985	Ak2, Rrm2, Cmpk2, Nt5c, Guk1, Pnp, Dguok, Ak3, Cmpk1, Nudt16, Mgea5, Dera, Tbpl1, Rrm2b
GO:0051325	interphase	0.000250927	3.60045	0.00224345	0.552627	1.73781	enriched	190	72	88942.7	83383, 12704, 17863, 17869, 19055, 12013, 12048, 12530, 15574, 15902, 18712, 19290, 76454, 104418, 11477, 11479, 11651, 11787, 11799, 12190, 12443, 12545, 12575, 12576, 12579, 12581, 12649, 12795, 13555, 13685, 14056, 15170, 15364, 16412, 16906, 17130, 17246, 18018, 18671, 18715, 18763, 18817, 19211, 20104, 20492, 20620, 21974, 22062, 27214, 67121, 67177, 67628, 67941, 67974, 68142, 68193, 68431,…	Tfap4, Cit, Myb, Myc, Ppp3ca, Bach1, Bcl2l1, Cdc25a, Hus1, Id2, Pim1, Pura, Fbxo31, Dgkz, Acvr1, Acvr1b, Akt1, Apbb2, Birc5, Brca2, Ccnd1, Cdc7, Cdkn1a, Cdkn1b, Cdkn2b, Cdkn2d, Chek1, Plk3, E2f1, Eif4ebp1, Ezh2, Ptpn6, Hmga2, Itgb1, Lmnb1, Smad6, Mdm2, Nfatc1, Abcb1a, Pim2, Pkd1, Plk1, Pten, Rps6, Slbp, Plk2, Top2b, Trp73, Dbf4, Mastl, Cdt1, Anp32b, Rps27l, Ccny, Ino80, Rpl24, Fbxl15, Spdya, Ush1…
GO:0009100	glycoprotein metabolic process	0.000251392	3.59965	0.00224345	0.509795	1.66495	enriched	226	84	119985	233781, 384244, 50785, 57783, 58250, 74754, 108148, 227327, 11538, 14672, 15200, 15251, 16147, 17158, 19015, 19165, 20446, 21664, 53618, 57170, 72077, 93683, 94192, 114774, 211673, 11545, 12387, 13383, 13480, 14042, 14225, 14241, 14422, 14425, 14595, 16432, 16795, 17156, 17308, 17751, 19164, 20441, 20443, 28113, 53374, 53625, 54218, 56175, 56321, 59287, 66967, 68292, 68581, 68947, 70827, 72043, 7…	Xylt1, Gm5294, Hs6st1, Tnip1, Chst11, Dhcr24, Galnt2, B3gnt7, Adnp, Gna11, Hbegf, Hif1a, Ihh, Man2a1, Ppard, Psen2, St6galnac2, Phlda1, Fut8, Dolpp1, Gcnt3, Glce, C1galt1, Pawr, Arfgef1, Parp1, Ctnnb1, Dlg1, Dpm1, Ext1, Fkbp1a, Foxl1, B4galnt2, Galnt3, B4galt1, Itm2b, Large, Man1a2, Mgat1, Mt3, Psen1, St3gal3, St3gal4, Tinf2, Chst3, B3gnt2, B3galt4, Bace2, Aatf, Ncstn, Edem3, Stt3b, Tmed10, Chst8…
GO:0000902	cell morphogenesis	0.000252941	3.59698	0.00225225	0.298723	1.34814	enriched	726	236	153356	15376, 16691, 11461, 13844, 15205, 15901, 16776, 12006, 17196, 17886, 22349, 233781, 12704, 13636, 13836, 16480, 16590, 22339, 22415, 57342, 58208, 74117, 93742, 227753, 11538, 12162, 12286, 12345, 12912, 13845, 14083, 14184, 14297, 14367, 15251, 16147, 16885, 17761, 17909, 18124, 18132, 18174, 18222, 19664, 20361, 21812, 21844, 22323, 22418, 26416, 27428, 56699, 58235, 71960, 74244, 107351, 1074…	Foxa2, Krt8, Actb, Ephb2, Hes1, Id1, Lama5, Axin2, Mbp, Myh9, Vil1, Xylt1, Cit, Efna1, Epha2, Jup, Kit, Vegfa, Wnt3, Parva, Bcl11b, Actr3, Pard3, Gsn, Adnp, Bmp7, Cacna1a, Capzb, Creb1, Ephb3, Ptk2, Fgfr3, Fxn, Fzd5, Hif1a, Ihh, Limk1, Mtap7, Myo10, Nr4a3, Notch4, Slc11a2, Numb, Rbpj, Sema7a, Tgfbr1, Tiam1, Vasp, Wnt5a, Mapk14, Shroom3, Cdc42ep4, Pvrl1, Myh14, Atg7, Kank1, Unc5b, Stk24, Rtn4rl1, …
GO:0072659	protein localization to plasma membrane	0.000254556	3.59422	0.00226159	0.944099	2.5705	enriched	61	29	127809	16776, 13836, 14456, 11652, 12048, 17761, 18762, 20411, 224912, 226849, 230972, 11651, 11735, 11845, 12550, 13383, 14694, 18441, 18607, 18759, 19062, 20742, 56217, 57816, 67268, 67384, 100017, 218503, 319740	Lama5, Epha2, Gas6, Akt2, Bcl2l1, Mtap7, Prkcz, Sorbs1, Crb3, Ppp2r5a, Arhgef16, Akt1, Ank3, Arf6, Cdh1, Dlg1, Gnb2l1, P2ry1, Pdpk1, Prkci, Inpp5k, Spnb2, Mpp5, Tesc, Myl12a, Bag4, Ldlrap1, Fcho2, Zfyve27
GO:0006732	coenzyme metabolic process	0.00025708	3.58993	0.00227895	0.553183	1.73878	enriched	190	71	76125.4	50493, 71365, 100198, 15378, 16828, 17448, 17970, 19895, 56690, 67800, 103711, 104112, 110208, 269951, 270685, 11428, 12974, 13180, 13350, 14148, 14149, 14287, 14431, 14528, 14555, 15356, 15357, 15926, 17434, 17449, 17855, 18260, 18293, 18597, 18950, 20751, 21881, 29807, 52538, 56075, 56451, 56738, 58875, 59027, 66171, 66646, 66812, 67164, 67528, 67834, 67914, 68263, 68591, 71147, 71707, 71883, 7…	Txnrd1, Pdss2, H6pd, Hnf4a, Ldha, Mdh2, Ncf2, Rpia, Mlycd, Dgat2, Pnpo, Acly, Pgd, Idh2, Mthfd1l, Aco1, Cs, Pcbd1, Dgat1, Fdx1, Fdxr, Fpgs, Gamt, Gch1, Gpd1, Hmgcl, Hmgcr, Idh1, Mocs2, Mdh1, Mvk, Ocln, Ogdh, Pdha1, Pnp, Spr, Tkt, Tpk1, Acaa2, Pdss1, Suclg1, Mocs1, Hibadh, Nampt, Pgls, Rpe, Ppcdc, Lipt2, Nudt7, Idh3a, Coq9, Pdhb, Mocos, Oxsm, Ubiad1, Coq2, Mcee, Ehhadh, Acaca, Aldh1l1, Qdpr, Acot8…
GO:0009135	purine nucleoside diphosphate metabolic process	0.000257836	3.58866	0.00228059	2.41064	11.1411	enriched	13	10	23309.7	11637, 11946, 11947, 11949, 12015, 12496, 14923, 56248, 66043, 67126	Ak2, Atp5a1, Atp5b, Atp5c1, Bad, Entpd2, Guk1, Ak3, Atp5d, Atp5e
GO:0010822	positive regulation of mitochondrion organization	0.000263493	3.57923	0.00232548	1.49569	4.46243	enriched	25	15	51866.7	12015, 12125, 12176, 22035, 53357, 54673, 56772, 58801, 68020, 68350, 68943, 69104, 74006, 170770, 171543	Bad, Bcl2l11, Bnip3, Tnfsf10, Pla2g6, Sh3glb1, Mllt11, Pmaip1, 2810002N01Rik, Mul1, Pink1, March5, Dnm1l, Bbc3, Bmf
GO:1900076	regulation of cellular response to insulin stimulus	0.000265293	3.57627	0.00233559	1.17776	3.24709	enriched	39	21	121817	12702, 11652, 12703, 16332, 18753, 18762, 107351, 14756, 18750, 19062, 19246, 19267, 19268, 19697, 20779, 22608, 58887, 72508, 72674, 235344, 606496	Socs3, Akt2, Socs1, Inppl1, Prkcd, Prkcz, Kank1, Gpld1, Prkca, Inpp5k, Ptpn1, Ptpre, Ptprf, Rela, Src, Ybx1, Repin1, Rps6kb1, Adipor1, Sik2, Gsk3a
GO:0042594	response to starvation	0.000265807	3.57543	0.00233559	0.846515	2.33151	enriched	76	34	74816.1	14456, 14828, 52639, 72027, 73158, 74244, 229722, 242557, 100504663, 11364, 11793, 12421, 13033, 15377, 16476, 18432, 19164, 20525, 20787, 29869, 56295, 58801, 66840, 67841, 68728, 70381, 71999, 74137, 74781, 77040, 211134, 225131, 225326, 233833	Gas6, Hspa5, Wipi1, Slc39a4, Larp1, Atg7, 5330417C22Rik, Atg4c, Atg14, Acadm, Atg5, Rb1cc1, Ctsd, Foxa3, Jun, Mybbp1a, Psen1, Slc2a1, Srebf1, Ulk2, Higd1a, Pmaip1, Wdr45l, Atg3, Trp53inp2, Tecpr1, Fbxo22, Nuak2, Wipi2, Atg16l1, Lzts1, Wac, Pik3c3, Tnrc6a
GO:0051336	regulation of hydrolase activity	0.000269482	3.56947	0.0023627	0.288787	1.33481	enriched	771	247	106592	78887, 20111, 12006, 16600, 50780, 13836, 14456, 16007, 17869, 19231, 22339, 56436, 64209, 74754, 97165, 110351, 217835, 243312, 244668, 347722, 380711, 11652, 11826, 12048, 13666, 13716, 13845, 14184, 14828, 15511, 18174, 18595, 18762, 19341, 20732, 22436, 24063, 30954, 52850, 54610, 55948, 56462, 64113, 66251, 66691, 71729, 74116, 83671, 106869, 109270, 109934, 171580, 211673, 217695, 230972, 2…	Sfi1, Rps6ka1, Axin2, Klf4, Rgs3, Epha2, Gas6, Cyr61, Myc, Ptma, Vegfa, Adrm1, Herpud1, Dhcr24, Hmgb2, Rap1gap, Rin3, Elfn1, Sipa1l2, Agap1, Rap1gap2, Akt2, Aqp1, Bcl2l1, Eif2ak3, Ell, Ephb3, Fgfr3, Hspa5, Hspa1b, Slc11a2, Pdgfra, Prkcz, Rab4a, Spint1, Xdh, Spry1, Siva1, Sgsm1, Tbc1d8, Sfn, Mtch1, Moap1, Arfgap3, Gapvd1, Rgs12, Pi16, Sytl2, Tnfaip8, Prr5, Abr, Mical1, Arfgef1, Zfyve1, Arhgef16, P…
GO:0051898	negative regulation of protein kinase B signaling cascade	0.00027987	3.55304	0.00244325	1.80502	6.08008	enriched	19	13	137568	16600, 26941, 13836, 13138, 19271, 22436, 101476, 13489, 15587, 19062, 19211, 54612, 106369	Klf4, Slc9a3r1, Epha2, Dag1, Ptprj, Xdh, Plekha1, Drd2, Hyal2, Inpp5k, Pten, Sfrp5, Ypel1
GO:0030838	positive regulation of actin filament polymerization	0.000279893	3.55301	0.00244325	1.26069	3.52786	enriched	34	19	86379.1	22349, 74117, 17974, 11845, 11848, 13383, 14026, 14260, 14784, 17973, 19229, 26401, 58804, 66898, 67384, 68767, 73178, 76709, 78757	Vil1, Actr3, Nck2, Arf6, Rhoa, Dlg1, Evl, Fmn1, Grb2, Nck1, Ptk2b, Map3k1, Cdc42ep5, Baiap2l1, Bag4, Wash, Wasl, Arpc2, Rictor
GO:0022618	ribonucleoprotein complex assembly	0.000282698	3.54868	0.00246237	0.880383	2.41182	enriched	70	31	95237.4	12457, 12696, 14786, 20054, 13046, 13424, 13669, 16418, 16785, 16898, 18983, 20044, 20104, 20935, 21357, 27275, 27756, 28000, 53817, 66711, 67070, 67148, 68193, 72193, 80913, 83486, 98985, 110809, 214572, 229317, 381305	Ccrn4l, Cirbp, Grb7, Rps15, Celf1, Dync1h1, Eif3a, Eif6, Rpsa, Rps2, Cnot7, Rps14, Rps6, Surf6, Tarbp2, Nufip1, Lsm2, Prpf19, Ddx39b, Sbds, Lsm14a, Fam103a1, Rpl24, Scaf11, Pum2, Rbm5, Clp1, Srsf1, Prmt7, Eif2a, Rc3h1
GO:0048008	platelet-derived growth factor receptor signaling pathway	0.000290377	3.53704	0.00252376	1.22188	3.39358	enriched	36	20	123793	18590, 26941, 22339, 12927, 14388, 16332, 18591, 18595, 19271, 71602, 101476, 11350, 16971, 19211, 20397, 22682, 56338, 71371, 99929, 215418	Pdgfa, Slc9a3r1, Vegfa, Bcar1, Gab1, Inppl1, Pdgfb, Pdgfra, Ptprj, Myo1e, Plekha1, Abl1, Lrp1, Pten, Sgpl1, Zfand5, Txnip, Arid5b, Tiparp, Csrnp1
GO:0050768	negative regulation of neurogenesis	0.000294032	3.53161	0.00254997	0.805899	2.23871	enriched	83	37	144436	13844, 15205, 17196, 233781, 12704, 18109, 22415, 12162, 14083, 14184, 15902, 20666, 22418, 227292, 12166, 12385, 12387, 12484, 13389, 13392, 13838, 14025, 15364, 17751, 18536, 19164, 19211, 19712, 20350, 20562, 21838, 22422, 22629, 29869, 50849, 68585, 74132	Ephb2, Hes1, Mbp, Xylt1, Cit, Mycn, Wnt3, Bmp7, Ptk2, Fgfr3, Id2, Sox11, Wnt5a, Ctdsp1, Bmpr1a, Ctnna1, Ctnnb1, Cd24a, Dll3, Dlx2, Epha4, Bcl11a, Hmga2, Mt3, Pcm1, Psen1, Pten, Rest, Sema3f, Slit1, Thy1, Wnt7b, Ywhah, Ulk2, Rnf10, Rtn4, Rnf6
GO:0030518	intracellular steroid hormone receptor signaling pathway	0.000296729	3.52764	0.0025678	0.814658	2.2584	enriched	81	36	102774	93760, 17978, 19401, 93686, 11848, 12034, 12317, 13163, 13207, 14228, 15364, 15375, 16601, 17979, 18479, 20586, 20779, 22196, 22215, 22629, 26896, 56351, 56736, 57320, 59035, 67040, 74132, 94186, 104263, 110784, 170826, 216869, 230753, 328572, 381022, 433759	Arid1a, Ncoa2, Rara, Rbfox2, Rhoa, Phb2, Calr, Daxx, Ddx5, Fkbp4, Hmga2, Foxa1, Klf9, Ncoa3, Pak1, Smarca4, Src, Ube2i, Ube3a, Ywhah, Med14, Ptges3, Rnf14, Park7, Carm1, Ddx17, Rnf6, Strn3, Kdm3a, Nr3c2, Ppargc1b, Arrb2, Thrap3, Ep300, Mll2, Hdac1
GO:0006695	cholesterol biosynthetic process	0.000303176	3.51831	0.00261792	1.19694	3.30996	enriched	37	20	70130.5	74754, 14137, 67815, 11806, 11816, 13360, 14164, 15357, 15490, 17855, 18984, 20655, 20787, 73166, 109754, 208715, 231070, 235293, 238055, 319554	Dhcr24, Fdft1, Sec14l2, Apoa1, Apoe, Dhcr7, Fgf1, Hmgcr, Hsd17b7, Mvk, Por, Sod1, Srebf1, Tm7sf2, Cyb5r3, Hmgcs1, Insig1, Sc5d, Apob, Idi1
GO:0031570	DNA integrity checkpoint	0.000306012	3.51426	0.00263671	0.849519	2.33852	enriched	74	33	72556.5	59126, 218294, 15574, 20677, 26416, 76454, 104418, 330177, 12366, 12443, 12575, 12649, 13555, 14155, 15270, 15364, 17164, 17246, 18817, 22062, 22591, 26931, 56190, 67177, 67941, 77065, 102423, 107976, 216965, 225182, 234664, 235323, 381921	Nek6, Cdc14b, Hus1, Sox4, Mapk14, Fbxo31, Dgkz, Taok3, Casp2, Ccnd1, Cdkn1a, Chek1, E2f1, Fem1b, H2afx, Hmga2, Mapkapk2, Mdm2, Plk1, Trp73, Xpc, Ppp2r5c, Rbm38, Cdt1, Rps27l, Ints7, Hinfp, Bre, Taok1, Rbbp8, Nae1, Usp28, Taok2
GO:0043433	negative regulation of sequence-specific DNA binding transcription factor activity	0.000320301	3.49444	0.0027539	0.709911	2.03381	enriched	107	45	89915.1	15376, 15901, 211770, 16600, 14456, 108960, 15378, 15902, 15903, 17131, 18035, 18712, 19227, 22393, 30954, 59004, 208727, 13198, 14581, 15182, 15460, 17691, 18514, 19223, 20893, 21672, 21833, 21929, 22218, 24058, 24105, 27050, 52440, 54612, 67245, 67490, 68729, 69601, 73914, 74256, 99311, 107392, 112405, 216869, 243910	Foxa2, Id1, Trib1, Klf4, Gas6, Irak2, Hnf4a, Id2, Id3, Smad7, Nfkbia, Pim1, Pthlh, Wfs1, Siva1, Pias4, Hdac4, Ddit3, Gfi1, Hdac2, Hr, Sik1, Pbx1, Ptgis, Bhlhe40, Prdx2, Thra, Tnfaip3, Sumo1, Sigirr, Rbck1, Rps3, Tax1bp1, Sfrp5, Peli1, 1810074P20Rik, Trim37, Dab2ip, Irak3, Cyld, Commd7, Brms1, Egln1, Arrb2, Nfkbid
GO:2000045	regulation of G1/S transition of mitotic cell cycle	0.000326426	3.48622	0.00280054	1.05416	2.86955	enriched	47	23	66523.5	15574, 15902, 19290, 20677, 76454, 104418, 12366, 12443, 12575, 12579, 13555, 15170, 17246, 19211, 20104, 22062, 26931, 56190, 67941, 68142, 68193, 216795, 237256	Hus1, Id2, Pura, Sox4, Fbxo31, Dgkz, Casp2, Ccnd1, Cdkn1a, Cdkn2b, E2f1, Ptpn6, Mdm2, Pten, Rps6, Trp73, Ppp2r5c, Rbm38, Rps27l, Ino80, Rpl24, Wnt9a, Zc3h12d
GO:0071779	G1/S transition checkpoint	0.000333002	3.47755	0.00284646	1.30118	3.67361	enriched	31	17	64661.4	15574, 19290, 20677, 76454, 104418, 12366, 12443, 12575, 12579, 17246, 20104, 22062, 26931, 56190, 67941, 68193, 216795	Hus1, Pura, Sox4, Fbxo31, Dgkz, Casp2, Ccnd1, Cdkn1a, Cdkn2b, Mdm2, Rps6, Trp73, Ppp2r5c, Rbm38, Rps27l, Rpl24, Wnt9a
GO:0032970	regulation of actin filament-based process	0.000333202	3.47729	0.00284646	0.562146	1.75443	enriched	175	68	130551	22349, 12704, 65970, 74117, 93742, 227753, 12345, 16885, 17974, 18753, 20971, 56431, 107351, 211673, 277360, 11518, 11845, 11848, 11867, 12340, 12373, 12614, 12631, 12928, 13383, 13835, 14026, 14063, 14260, 14784, 16971, 17973, 18016, 18479, 18643, 19062, 19219, 19229, 19230, 19240, 19241, 19877, 20740, 20742, 22003, 23999, 26401, 50875, 58804, 66898, 67384, 67771, 68767, 72754, 73178, 74192, 767…	Vil1, Cit, Lima1, Actr3, Pard3, Gsn, Capzb, Limk1, Nck2, Prkcd, Sdc4, Dstn, Kank1, Arfgef1, Prex1, Add1, Arf6, Rhoa, Arpc1b, Capza1, Casq2, Celsr1, Cfl1, Crk, Dlg1, Epha1, Evl, F2rl1, Fmn1, Grb2, Lrp1, Nck1, Nf2, Pak1, Pfn1, Inpp5k, Ptger4, Ptk2b, Twf1, Tmsb10, Tmsb4x, Rock1, Spna2, Spnb2, Tpm1, Twf2, Map3k1, Tmod3, Cdc42ep5, Baiap2l1, Bag4, Arpc5, Wash, Arhgef10l, Wasl, Arpc5l, Arpc2, Rictor, Sy…
GO:0009260	ribonucleotide biosynthetic process	0.000341818	3.46621	0.00291383	0.81886	2.26791	enriched	79	34	64142.9	11928, 11637, 11931, 53313, 11566, 11674, 11717, 11938, 11946, 11947, 11949, 11957, 11979, 14923, 15452, 18102, 18103, 18746, 18770, 18950, 23918, 56248, 56749, 66043, 66588, 67054, 67126, 68055, 69719, 80914, 99586, 192113, 228033, 229363	Atp1a1, Ak2, Atp1b1, Atp2a3, Adss, Aldoa, Ampd3, Atp2a2, Atp5a1, Atp5b, Atp5c1, Atp5j, Atp7b, Guk1, Hprt, Nme1, Nme2, Pkm, Pklr, Pnp, Impdh2, Ak3, Dhodh, Atp5d, Cmpk1, Paics, Atp5e, Atp5s, Cad, Uck2, Dpyd, Atp12a, Atp5g3, Gmps
GO:0000045	autophagic vacuole assembly	0.000347485	3.45906	0.00295193	1.53485	4.64063	enriched	23	14	94887.5	52639, 229722, 242557, 100504663, 11793, 12421, 13033, 19164, 66840, 67841, 68728, 74781, 77040, 225326	Wipi1, 5330417C22Rik, Atg4c, Atg14, Atg5, Rb1cc1, Ctsd, Psen1, Wdr45l, Atg3, Trp53inp2, Wipi2, Atg16l1, Pik3c3
GO:0006281	DNA repair	0.000347764	3.45872	0.00295193	0.424236	1.52842	enriched	324	111	72906.1	12006, 14049, 22632, 67967, 97165, 101831, 218294, 225280, 15511, 15574, 19704, 22256, 69596, 69747, 74335, 93762, 193740, 330177, 11350, 11545, 12021, 12190, 12581, 12649, 12952, 12953, 13006, 13194, 14088, 15204, 15270, 15289, 15312, 15361, 15364, 17686, 17688, 18148, 18294, 18538, 18950, 19358, 19359, 19364, 20174, 20655, 21761, 21849, 22040, 22209, 22210, 22224, 22385, 22591, 24128, 26430, 27…	Axin2, Eya2, Yy1, Pold3, Hmgb2, C230052I12Rik, Cdc14b, Ino80c, Hspa1b, Hus1, Upf1, Ung, 2310035K24Rik, Zswim7, Xrcc3, Smarca5, Hspa1a, Taok3, Abl1, Parp1, Bard1, Brca2, Cdkn2d, Chek1, Cry1, Cry2, Smc3, Ddb1, Fancc, Herc2, H2afx, Hmgb1, Hmgn1, Hmga1, Hmga2, Msh3, Msh6, Npm1, Ogg1, Pcna, Pnp, Rad23a, Rad23b, Rad51l3, Ruvbl2, Sod1, Morf4l1, Trim28, Trex1, Ube2a, Ube2b, Usp10, Baz1b, Xpc, Xrn2, Parg,…
GO:0002376	immune system process	0.000352147	3.45328	0.0029828	0.227253	1.25515	enriched	1265	384	86537.9	320790, 12398, 16362, 22761, 12192, 15205, 16969, 18019, 217069, 230126, 13388, 13615, 16468, 16600, 17886, 21847, 22631, 23882, 12051, 12606, 13836, 14456, 14776, 16190, 16590, 17347, 17863, 17869, 19882, 22339, 22415, 50794, 56436, 57783, 58203, 58208, 97165, 108148, 269378, 12927, 12988, 13845, 14367, 14371, 15251, 15511, 15900, 15902, 16147, 17974, 18034, 18035, 18174, 18591, 18708, 18753, 18…	Chd7, Cbfa2t3, Irf1, Zfpm1, Zfp36l1, Hes1, Zbtb7a, Nfatc2, Trim25, Shb, Dll1, Edn2, Jarid2, Klf4, Myh9, Klf10, Ywhaz, Gadd45g, Bcl3, Cebpa, Epha2, Gas6, Gpx2, Il4ra, Kit, Mknk2, Myb, Myc, Mst1r, Vegfa, Wnt3, Klf13, Adrm1, Tnip1, Zbp1, Bcl11b, Hmgb2, Galnt2, Ahcy, Bcar1, Csk, Ephb3, Fzd5, Fzd9, Hif1a, Hspa1b, Irf8, Id2, Ihh, Nck2, Nfkb2, Nfkbia, Slc11a2, Pdgfb, Pik3r1, Prkcd, Prkcz, Psen2, Ptprj, …
GO:0007589	body fluid secretion	0.000357334	3.44693	0.00302034	0.944013	2.57028	enriched	58	28	115684	22339, 11826, 12305, 12912, 13666, 15251, 16531, 18442, 22436, 83671, 11539, 11821, 11979, 12306, 12443, 12675, 14916, 16534, 18011, 18102, 22062, 22260, 22282, 22337, 23795, 68365, 216233, 232341	Vegfa, Aqp1, Ddr1, Creb1, Eif2ak3, Hif1a, Kcnma1, P2ry2, Xdh, Sytl2, Adora1, Aprt, Atp7b, Anxa2, Ccnd1, Chuk, Guca2b, Kcnn4, Neurl1a, Nme1, Trp73, Nr1h2, Usf2, Vdr, Agr2, Rab14, Socs2, Wnk1
GO:0051188	cofactor biosynthetic process	0.000363493	3.4395	0.00306592	0.732502	2.08028	enriched	99	41	78996.5	21405, 71365, 11655, 14297, 18174, 56690, 103711, 104112, 216792, 270685, 12892, 13180, 14151, 14287, 14528, 17434, 18597, 18950, 20751, 29807, 56075, 56738, 59027, 64602, 66154, 66812, 67164, 67914, 68066, 68263, 68591, 71707, 71883, 110391, 216134, 223646, 226139, 230027, 232087, 237926, 269614	Hnf1a, Pdss2, Alas1, Fxn, Slc11a2, Mlycd, Pnpo, Acly, A230051G13Rik, Mthfd1l, Cpox, Pcbd1, Fech, Fpgs, Gch1, Mocs2, Pdha1, Pnp, Spr, Tpk1, Pdss1, Mocs1, Nampt, Ireb2, Tmem14c, Ppcdc, Lipt2, Coq9, Slc25a39, Pdhb, Mocos, Ubiad1, Coq2, Qdpr, Pdxk, Naprt1, Cox15, Coq3, Mat2a, Rsad1, Pank4
GO:0009725	response to hormone stimulus	0.00037534	3.42557	0.00315918	0.372054	1.45071	enriched	421	143	98226.6	12702, 16362, 20383, 14284, 83383, 329934, 16590, 56436, 97165, 11652, 11826, 12162, 12703, 12927, 12988, 13864, 14083, 14200, 14463, 14536, 15378, 16332, 16531, 17970, 18124, 18534, 18708, 18753, 18762, 18799, 19013, 19015, 19401, 20411, 20846, 21812, 26457, 56222, 68465, 107351, 217166, 11512, 11545, 11651, 11839, 11938, 12301, 12371, 12387, 12445, 12484, 13653, 13685, 13688, 14600, 14629, 1475…	Socs3, Irf1, Srsf3, Fosl2, Tfap4, Foxo6, Kit, Adrm1, Hmgb2, Akt2, Aqp1, Bmp7, Socs1, Bcar1, Csk, Nr2f6, Ptk2, Fhl2, Gata4, Nr6a1, Hnf4a, Inppl1, Kcnma1, Ncf2, Nr4a3, Pck1, Pik3r1, Prkcd, Prkcz, Plcd1, Ppara, Ppard, Rara, Sorbs1, Stat1, Tgfbr1, Slc27a1, Cited4, Adipor2, Kank1, Nr1d1, Adcy6, Parp1, Akt1, Areg, Atp2a2, Cacybp, Casp9, Ctnnb1, Ccnd3, Cd24a, Egr1, Eif4ebp1, Eif4ebp2, Ghr, Gclc, Gpld1, …
GO:0010721	negative regulation of cell development	0.000376303	3.42446	0.00316063	0.721561	2.05764	enriched	101	43	137750	15376, 13844, 15205, 17196, 233781, 12704, 13636, 18109, 22415, 12162, 14083, 14184, 15902, 20666, 22418, 107351, 227292, 12166, 12385, 12387, 12484, 13389, 13392, 13838, 14025, 15364, 15375, 17751, 18536, 19052, 19164, 19211, 19712, 20350, 20562, 21838, 22422, 22629, 29869, 50849, 68585, 69601, 74132	Foxa2, Ephb2, Hes1, Mbp, Xylt1, Cit, Efna1, Mycn, Wnt3, Bmp7, Ptk2, Fgfr3, Id2, Sox11, Wnt5a, Kank1, Ctdsp1, Bmpr1a, Ctnna1, Ctnnb1, Cd24a, Dll3, Dlx2, Epha4, Bcl11a, Hmga2, Foxa1, Mt3, Pcm1, Ppp2ca, Psen1, Pten, Rest, Sema3f, Slit1, Thy1, Wnt7b, Ywhah, Ulk2, Rnf10, Rtn4, Dab2ip, Rnf6
GO:0071702	organic substance transport	0.000388034	3.41113	0.00325233	0.341204	1.40664	enriched	504	169	98704.1	21366, 14664, 22631, 26941, 215113, 16891, 21405, 27376, 79196, 105727, 108115, 228983, 11652, 11826, 11981, 12286, 15277, 17254, 18035, 18391, 18442, 18753, 18762, 18799, 19013, 20411, 20509, 20514, 22433, 26457, 26458, 55963, 56305, 56485, 63959, 68465, 71720, 74486, 107221, 170459, 227358, 228368, 234967, 11304, 11421, 11539, 11651, 11806, 11816, 11980, 11987, 12062, 12394, 13489, 13645, 13867…	Slc6a6, Slc6a9, Ywhaz, Slc9a3r1, Slc43a2, Lipg, Hnf1a, Slc25a10, Osbpl5, Slc38a1, Slco4a1, Osbpl2, Akt2, Aqp1, Atp9a, Cacna1a, Hk2, Slc3a2, Nfkbia, Sigmar1, P2ry2, Prkcd, Prkcz, Plcd1, Ppara, Sorbs1, Slc19a1, Slc1a5, Xbp1, Slc27a1, Slc27a2, Slc1a4, Pitpnb, Slc2a5, Slc29a1, Adipor2, Osbpl3, Osbpl10, O3far1, Stard4, Fam132b, Slc35c1, Slc36a4, Abca4, Ace, Adora1, Akt1, Apoa1, Apoe, Atp8a1, Slc7a1, B…
GO:0045596	negative regulation of cell differentiation	0.000388926	3.41013	0.00325298	0.368757	1.44594	enriched	425	146	115268	15376, 16362, 20602, 22761, 13844, 15205, 15901, 12006, 13388, 16600, 17196, 21847, 233781, 329934, 12704, 13636, 16190, 16480, 16590, 17869, 18109, 18780, 22415, 30051, 50794, 12162, 12591, 14083, 14184, 15902, 15903, 16147, 18035, 18132, 18708, 19013, 19227, 19401, 19664, 20666, 20677, 21812, 22418, 22436, 56468, 107351, 107586, 208727, 227292, 11482, 11789, 11839, 11848, 12053, 12166, 12317, 1…	Foxa2, Irf1, Ncor2, Zfpm1, Ephb2, Hes1, Id1, Axin2, Dll1, Klf4, Mbp, Klf10, Xylt1, Foxo6, Cit, Efna1, Il4ra, Jup, Kit, Myc, Mycn, Pla2g2a, Wnt3, Spdef, Klf13, Bmp7, Cdx2, Ptk2, Fgfr3, Id2, Id3, Ihh, Nfkbia, Notch4, Pik3r1, Ppara, Pthlh, Rara, Rbpj, Sox11, Sox4, Tgfbr1, Wnt5a, Xdh, Socs5, Kank1, Ovol2, Hdac4, Ctdsp1, Acvrl1, Apc, Areg, Rhoa, Bcl6, Bmpr1a, Calr, Ctnna1, Ctnnb1, Runx1, Ccnd1, Cd24a,…
GO:0032879	regulation of localization	0.000389815	3.40914	0.00325362	0.216839	1.24214	enriched	1387	423	124242	320790, 15376, 11928, 16525, 16776, 18590, 23970, 211770, 12006, 12894, 13615, 16600, 18951, 22349, 26941, 54608, 109711, 219140, 13636, 13660, 13836, 14456, 16007, 16190, 16480, 16590, 16790, 16891, 17919, 19055, 21405, 22334, 22339, 22415, 60595, 75607, 93742, 223775, 319565, 11652, 11826, 12048, 12286, 12912, 12927, 12988, 13138, 14083, 14388, 14786, 15200, 15251, 15277, 15378, 16531, 16535, 1…	Chd7, Foxa2, Atp1a1, Kcnk1, Lama5, Pdgfa, Pacsin2, Trib1, Axin2, Cpt1a, Edn2, Klf4, Sept5, Vil1, Slc9a3r1, Abhd2, Actn1, Spata13, Efna1, Ehd1, Epha2, Gas6, Cyr61, Il4ra, Jup, Kit, Anpep, Lipg, Myo5b, Ppp3ca, Hnf1a, Vdac2, Vegfa, Wnt3, Actn4, Wnk2, Pard3, Pim3, Syne2, Akt2, Aqp1, Bcl2l1, Cacna1a, Creb1, Bcar1, Csk, Dag1, Ptk2, Gab1, Grb7, Hbegf, Hif1a, Hk2, Hnf4a, Kcnma1, Kcnq1, Kcns2, Lmna, Nek2,…
GO:0050657	nucleic acid transport	0.000398951	3.39908	0.00332077	0.799169	2.22369	enriched	81	35	55873.4	54127, 72416, 72787, 73666, 229279, 15382, 16549, 16785, 17913, 18148, 18226, 19386, 20218, 20492, 23881, 53319, 53379, 53817, 54196, 54563, 56009, 69823, 71701, 71844, 72124, 73192, 103573, 223527, 223642, 225160, 226747, 231042, 269113, 276770, 433702	Rps28, Lrpprc, Tmem48, Thoc3, Hnrnpa3, Hnrnpa1, Khsrp, Rpsa, Myo1c, Npm1, Nup62, Ranbp2, Khdrbs1, Slbp, G3bp2, Nxf1, Hnrnpa2b1, Ddx39b, Pabpn1, Nup210, Alyref2, Fyttd1, Pnpt1, Nupl1, Seh1l, Xpot, Xpo1, Eny2, Zc3h3, Thoc1, Ahctf1, Nupl2, Nup54, Eif5a, Ncbp1
GO:0008645	hexose transport	0.00040002	3.39792	0.00332077	0.793942	2.2121	enriched	82	36	113638	21405, 11652, 15277, 18753, 18762, 20411, 56485, 68465, 107221, 11651, 13867, 16429, 16592, 17295, 18750, 18759, 19062, 20525, 20526, 20537, 20661, 20912, 22612, 23830, 58887, 66277, 68938, 69183, 72508, 76055, 117591, 170441, 232430, 241113, 384783, 606496	Hnf1a, Akt2, Hk2, Prkcd, Prkcz, Sorbs1, Slc2a5, Adipor2, O3far1, Akt1, Erbb3, Itln1, Fabp5, Met, Prkca, Prkci, Inpp5k, Slc2a1, Slc2a2, Slc5a1, Sort1, Stxbp3a, Yes1, Capn10, Repin1, Klf15, Aspscr1, C1qtnf2, Rps6kb1, Mgea5, Slc2a9, Slc2a10, Crebl2, Prkag3, Irs2, Gsk3a
GO:0072358	cardiovascular system development	0.000400353	3.39756	0.00332077	0.289631	1.33593	enriched	720	234	128952	320790, 12702, 50501, 242687, 20602, 22761, 12192, 15205, 15901, 18590, 22375, 230126, 230738, 12224, 16600, 17886, 269593, 329934, 13636, 13836, 13846, 16007, 16480, 16790, 21676, 22339, 50785, 56632, 109620, 11826, 12162, 12591, 13655, 13845, 14083, 14367, 14371, 14388, 14463, 14672, 15200, 15251, 15902, 15903, 16147, 16535, 16905, 17131, 18132, 18591, 18595, 18799, 19250, 19271, 19401, 19664, …	Chd7, Socs3, Prok2, Wasf2, Ncor2, Zfpm1, Zfp36l1, Hes1, Id1, Pdgfa, Wars, Shb, Zc3h12a, Klf5, Klf4, Myh9, Luzp1, Foxo6, Efna1, Epha2, Ephb4, Cyr61, Jup, Anpep, Tead1, Vegfa, Hs6st1, Sphk2, Dsp, Aqp1, Bmp7, Cdx2, Egr3, Ephb3, Ptk2, Fzd5, Fzd9, Gab1, Gata4, Gna11, Hbegf, Hif1a, Id2, Id3, Ihh, Kcnq1, Lmna, Smad7, Notch4, Pdgfb, Pdgfra, Plcd1, Ptpn14, Ptprj, Rara, Rbpj, Rps6ka2, Cx3cl1, Sox11, Sox4, …
GO:0007254	JNK cascade	0.000407697	3.38966	0.00337469	0.61901	1.85709	enriched	139	55	137900	211770, 11652, 14083, 14367, 14388, 22032, 22418, 26564, 70834, 99470, 330177, 11651, 12421, 12540, 13838, 14063, 14366, 15259, 16906, 17000, 18472, 18479, 19219, 19229, 20185, 20963, 22062, 22422, 26398, 26400, 26401, 26408, 26409, 26419, 26420, 30957, 52521, 54612, 56274, 57874, 58804, 59009, 63953, 68350, 69601, 71751, 72349, 76108, 192656, 216965, 224014, 227154, 266632, 319955, 381921	Trib1, Akt2, Ptk2, Fzd5, Gab1, Traf4, Wnt5a, Ror2, Spag9, Magi3, Taok3, Akt1, Rb1cc1, Cdc42, Epha4, F2rl1, Fzd4, Hipk3, Lmnb1, Ltbr, Pafah1b1, Pak1, Ptger4, Ptk2b, Ncor1, Syk, Trp73, Wnt7b, Map2k4, Map2k7, Map3k1, Map3k5, Map3k7, Mapk8, Mapk9, Mapk8ip3, Zfp622, Sfrp5, Stk3, Ptplad1, Cdc42ep5, Sh3rf1, Dusp10, Mul1, Dab2ip, Map3k13, Dusp3, Rap2a, Ripk2, Taok1, Fgd4, Stradb, Irak4, Ercc6, Taok2
GO:0007098	centrosome cycle	0.000408799	3.38849	0.00337682	1.20515	3.33726	enriched	35	19	80591.9	18005, 12190, 12387, 12649, 13197, 16551, 18148, 19385, 20620, 30839, 66406, 66917, 67203, 72776, 103573, 212514, 214444, 225659, 235661	Nek2, Brca2, Ctnnb1, Chek1, Gadd45a, Kif11, Npm1, Ranbp1, Plk2, Fbxw5, Sac3d1, Chordc1, Nde1, Sass6, Xpo1, Spice1, Cdk5rap2, Cep76, Dync1li1
GO:0007030	Golgi organization	0.000418346	3.37846	0.0034472	1.08238	2.9517	enriched	43	22	114692	12704, 17341, 71648, 211673, 12540, 12795, 13016, 20932, 26395, 26396, 26413, 27277, 56298, 67300, 68581, 70231, 70297, 70361, 70675, 73130, 109168, 386649	Cit, Bhlha15, Optn, Arfgef1, Cdc42, Plk3, Ctbp1, Surf4, Map2k1, Map2k2, Mapk1, Golga5, Atl2, Cltc, Tmed10, Gorasp2, Gcc2, Lman1, Vcpip1, Tmed5, Atl3, Nsfl1c
GO:0007346	regulation of mitotic cell cycle	0.000419044	3.37774	0.0034472	0.484679	1.62365	enriched	234	85	89401.5	83560, 59126, 83383, 17869, 223775, 12048, 12162, 14184, 15378, 15574, 15902, 18591, 19290, 20677, 76454, 104418, 11787, 11789, 11799, 12190, 12366, 12443, 12531, 12540, 12575, 12576, 12579, 12649, 12995, 13383, 13555, 13560, 13645, 13685, 15170, 15289, 15364, 15375, 16973, 17130, 17246, 17295, 17691, 18472, 18750, 18817, 19211, 19385, 20104, 20620, 21974, 22062, 22629, 23834, 26931, 27214, 52206…	Tex14, Nek6, Tfap4, Myc, Pim3, Bcl2l1, Bmp7, Fgfr3, Hnf4a, Hus1, Id2, Pdgfb, Pura, Sox4, Fbxo31, Dgkz, Apbb2, Apc, Birc5, Brca2, Casp2, Ccnd1, Cdc25b, Cdc42, Cdkn1a, Cdkn1b, Cdkn2b, Chek1, Csnk2a1, Dlg1, E2f1, E4f1, Egf, Eif4ebp1, Ptpn6, Hmgb1, Hmga2, Foxa1, Lrp5, Smad6, Mdm2, Met, Sik1, Pafah1b1, Prkca, Plk1, Pten, Ranbp1, Rps6, Plk2, Top2b, Trp73, Ywhah, Cdc6, Ppp2r5c, Dbf4, Anapc4, Zwint, Usp2…
[truncated: 386 more rows]
