# Supplementary material for: The Transcription Co-Repressors MTG8 and MTG16 Regulate Exit of Intestinal Stem Cells From Their Niche and Differentiation Into Enterocyte vs Secretory Lineages
Source: Gastroenterology. 2020 Oct;159(4):1328–1341.e3. doi: 10.1053/j.gastro.2020.06.012 (PMC7607384; doi:10.1053/j.gastro.2020.06.012)
Supplement: Supplementary Table 5 [file mmc6.xlsx]

## Sheet: Suppl Table 5_HOMERMotifs
Supplementary Table 5 - Top 50 motifs matched with Mtg16 de novo motif by HOMERMotifs
Motif Name	Consensus	P-value	Log P-value	q-value (Benjamini)	# of Target Sequences with Motif(of 7854)	% of Target Sequences with Motif	# of Background Sequences with Motif(of 41561)	% of Background Sequences with Motif
NeuroD1(bHLH)/Islet-NeuroD1-ChIP-Seq(GSE30298)/Homer	GCCATCTGTT	1e-368	-848.8	0	1618	0.206	2705.6	0.0651
Atoh1(bHLH)/Cerebellum-Atoh1-ChIP-Seq(GSE22111)/Homer	VNRVCAGCTGGY	1e-320	-737.1	0	1976	0.2516	4172.1	0.1004
Ascl1(bHLH)/NeuralTubes-Ascl1-ChIP-Seq(GSE55840)/Homer	NNVVCAGCTGBN	1e-296	-683.5	0	2755	0.3507	7332.8	0.1765
Olig2(bHLH)/Neuron-Olig2-ChIP-Seq(GSE30882)/Homer	RCCATMTGTT	1e-261	-601.3	0	2169	0.2761	5364.3	0.1291
E2A(bHLH)/proBcell-E2A-ChIP-Seq(GSE21978)/Homer	DNRCAGCTGY	1e-260	-599.7	0	2671	0.34	7370.4	0.1774
HEB(bHLH)/mES-Heb-ChIP-Seq(GSE53233)/Homer	VCAGCTGBNN	1e-259	-598.3	0	3057	0.3892	9015	0.217
Myf5(bHLH)/GM-Myf5-ChIP-Seq(GSE24852)/Homer	BAACAGCTGT	1e-222	-513	0	1446	0.1841	3066.9	0.0738
MyoG(bHLH)/C2C12-MyoG-ChIP-Seq(GSE36024)/Homer	AACAGCTG	1e-221	-510	0	1985	0.2527	5039.2	0.1213
Tcf21(bHLH)/ArterySmoothMuscle-Tcf21-ChIP-Seq(GSE61369)/Homer	NAACAGCTGG	1e-215	-496.9	0	1720	0.219	4096.1	0.0986
Tcf12(bHLH)/GM12878-Tcf12-ChIP-Seq(GSE32465)/Homer	VCAGCTGYTG	1e-206	-474.7	0	1907	0.2428	4892.4	0.1178
Ptf1a(bHLH)/Panc1-Ptf1a-ChIP-Seq(GSE47459)/Homer	ACAGCTGTTN	1e-201	-464.3	0	3389	0.4314	11293.5	0.2719
Ap4(bHLH)/AML-Tfap4-ChIP-Seq(GSE45738)/Homer	NAHCAGCTGD	1e-161	-371.2	0	1830	0.233	5080.9	0.1223
KLF5(Zf)/LoVo-KLF5-ChIP-Seq(GSE49402)/Homer	DGGGYGKGGC	1e-142	-327.5	0	2689	0.3423	9022.4	0.2172
E2A(bHLH),near_PU.1/Bcell-PU.1-ChIP-Seq(GSE21512)/Homer	NVCACCTGBN	1e-121	-279.5	0	2041	0.2598	6496.7	0.1564
MyoD(bHLH)/Myotube-MyoD-ChIP-Seq(GSE21614)/Homer	RRCAGCTGYTSY	1e-113	-261.1	0	1514	0.1927	4407.3	0.1061
FOXA1(Forkhead)/LNCAP-FOXA1-ChIP-Seq(GSE27824)/Homer	WAAGTAAACA	1e-100	-230.6	0	567	0.0722	1074.6	0.0259
Klf4(Zf)/mES-Klf4-ChIP-Seq(GSE11431)/Homer	GCCACACCCA	1e-97	-225.3	0	915	0.1165	2276.8	0.0548
ZBTB18(Zf)/HEK293-ZBTB18.GFP-ChIP-Seq(GSE58341)/Homer	AACATCTGGA	1e-94	-217.1	0	685	0.0872	1500.4	0.0361
Sp1(Zf)/Promoter/Homer	GGCCCCGCCCCC	1e-88	-204.8	0	1200	0.1528	3473.1	0.0836
Fli1(ETS)/CD8-FLI-ChIP-Seq(GSE20898)/Homer	NRYTTCCGGH	1e-85	-195.7	0	1509	0.1921	4803.1	0.1156
ELF1(ETS)/Jurkat-ELF1-ChIP-Seq(SRA014231)/Homer	AVCCGGAAGT	1e-84	-193.7	0	1070	0.1362	3022.2	0.0728
GABPA(ETS)/Jurkat-GABPa-ChIP-Seq(GSE17954)/Homer	RACCGGAAGT	1e-82	-188.9	0	1237	0.1575	3719.3	0.0895
FOXA1(Forkhead)/MCF7-FOXA1-ChIP-Seq(GSE26831)/Homer	WAAGTAAACA	1e-81	-186.8	0	442	0.0563	815.4	0.0196
Elk4(ETS)/Hela-Elk4-ChIP-Seq(GSE31477)/Homer	NRYTTCCGGY	1e-76	-176.3	0	1103	0.1404	3255.3	0.0784
FOXM1(Forkhead)/MCF7-FOXM1-ChIP-Seq(GSE72977)/Homer	TRTTTACTTW	1e-75	-174.7	0	479	0.061	966.5	0.0233
EHF(ETS)/LoVo-EHF-ChIP-Seq(GSE49402)/Homer	AVCAGGAAGT	1e-75	-174.1	0	1170	0.1489	3540.1	0.0852
KLF14(Zf)/HEK293-KLF14.GFP-ChIP-Seq(GSE58341)/Homer	RGKGGGCGKGGC	1e-74	-170.9	0	3061	0.3897	12178	0.2932
Foxa2(Forkhead)/Liver-Foxa2-ChIP-Seq(GSE25694)/Homer	CYTGTTTACWYW	1e-71	-165.6	0	458	0.0583	928.7	0.0224
ETV1(ETS)/GIST48-ETV1-ChIP-Seq(GSE22441)/Homer	AACCGGAAGT	1e-70	-162.5	0	1586	0.2019	5388.5	0.1297
ETS(ETS)/Promoter/Homer	AACCGGAAGT	1e-70	-161.3	0	714	0.0909	1833.6	0.0441
Elk1(ETS)/Hela-Elk1-ChIP-Seq(GSE31477)/Homer	HACTTCCGGY	1e-66	-152.2	0	1093	0.1391	3370.4	0.0811
ETS1(ETS)/Jurkat-ETS1-ChIP-Seq(GSE17954)/Homer	ACAGGAAGTG	1e-60	-139.2	0	1173	0.1493	3796.5	0.0914
Etv2(ETS)/ES-ER71-ChIP-Seq(GSE59402)/Homer(0.967)	NNAYTTCCTGHN	1e-60	-138.9	0	969	0.1234	2952.2	0.0711
ERG(ETS)/VCaP-ERG-ChIP-Seq(GSE14097)/Homer	ACAGGAAGTG	1e-59	-136.9	0	1491	0.1898	5189.9	0.1249
Fox:Ebox(Forkhead,bHLH)/Panc1-Foxa2-ChIP-Seq(GSE47459)/Homer	NNNVCTGWGYAAACASN	1e-59	-136.7	0	649	0.0826	1712.3	0.0412
Klf9(Zf)/GBM-Klf9-ChIP-Seq(GSE62211)/Homer	GCCACRCCCACY	1e-59	-136.1	0	967	0.1231	2963.4	0.0713
Gata4(Zf)/Heart-Gata4-ChIP-Seq(GSE35151)/Homer	NBWGATAAGR	1e-57	-133.5	0	472	0.0601	1089	0.0262
Tbx5(T-box)/HL1-Tbx5.biotin-ChIP-Seq(GSE21529)/Homer	AGGTGTCA	1e-57	-133.1	0	2475	0.3151	9777.4	0.2354
Gata1(Zf)/K562-GATA1-ChIP-Seq(GSE18829)/Homer	SAGATAAGRV	1e-57	-131.3	0	332	0.0423	637.8	0.0154
ELF5(ETS)/T47D-ELF5-ChIP-Seq(GSE30407)/Homer	ACVAGGAAGT	1e-56	-131.1	0	715	0.091	1992.8	0.048
HNF4a(NR),DR1/HepG2-HNF4a-ChIP-Seq(GSE25021)/Homer	CARRGKBCAAAGTYCA	1e-54	-125.9	0	449	0.0572	1040.3	0.025
Gata2(Zf)/K562-GATA2-ChIP-Seq(GSE18829)/Homer	BBCTTATCTS	1e-54	-125.8	0	347	0.0442	701.6	0.0169
EKLF(Zf)/Erythrocyte-Klf1-ChIP-Seq(GSE20478)/Homer	NWGGGTGTGGCY	1e-53	-123.8	0	377	0.048	805	0.0194
SCL(bHLH)/HPC7-Scl-ChIP-Seq(GSE13511)/Homer	AVCAGCTG	1e-52	-120.3	0	4188	0.5332	18571.5	0.4471
GATA3(Zf)/iTreg-Gata3-ChIP-Seq(GSE20898)/Homer	AGATAASR	1e-47	-110.1	0	582	0.0741	1599.3	0.0385
EWS:FLI1-fusion(ETS)/SK_N_MC-EWS:FLI1-ChIP-Seq(SRA014231)/Homer	VACAGGAAAT	1e-40	-94.28	0	669	0.0852	2037.3	0.049
NF1-halfsite(CTF)/LNCaP-NF1-ChIP-Seq(Unpublished)/Homer	YTGCCAAG	1e-34	-78.96	0	1624	0.2067	6417.4	0.1545
FoxL2(Forkhead)/Ovary-FoxL2-ChIP-Seq(GSE60858)/Homer	WWTRTAAACAVG	1e-33	-77.9	0	284	0.0362	665	0.016
SPDEF(ETS)/VCaP-SPDEF-ChIP-Seq(SRA014231)/Homer	ASWTCCTGBT	1e-33	-77.13	0	919	0.117	3230.4	0.0778
Tgif2(Homeobox)/mES-Tgif2-ChIP-Seq(GSE55404)/Homer	TGTCANYT	1e-28	-65.41	0	1887	0.2402	7866.3	0.1894
