# Supplementary material for: The Transcription Co-Repressors MTG8 and MTG16 Regulate Exit of Intestinal Stem Cells From Their Niche and Differentiation Into Enterocyte vs Secretory Lineages
Source: Gastroenterology. 2020 Oct;159(4):1328–1341.e3. doi: 10.1053/j.gastro.2020.06.012 (PMC7607384; doi:10.1053/j.gastro.2020.06.012)
Supplement: Supplementary Table 6 [file mmc7.xlsx]

## Sheet: Supplementary Table 4
Supplementary Table 6 - qRT-PCR primer sequences
Primer name	Forward	Reverse
mouse alpi	ATCATCTTCCTGGGTGACGG	CGCCGATGGTCTTGTAGTTG
mouse ascl2	AATGCAAGCTTGATGGACGG	GGAAGCCCAAGTTTACCAGC
mouse atoh1	GCCTTGCCGGACTCGCTTCTC	TCTGTGCCATCATCGCTGTTAGGG
mouse axin2	TCCAGAGAGAGATGCATCGC	AGCCGCTCCTCCAGACTATG
mouse b-actin	GGAAGGTGACAGCATTGCTTC	GGTCTCAAGTCAGTGTACAGG
mouse ccnd1	GCCATCCAAACTGAGGAAAA	GATCCTGGGAGTCATCGGTA
mouse cd44	GGCTCATCATCTTGGCATCT	GCTTTTTCTTCTGCCCACAC
mouse chg a	CAAGGTGATGAAGTGCGTCC	GGAGAGCCAGGTCTTGAAGT
mouse dclk1	CGCTTCAGATCTTTCGAGGC	CCGCAGACATAGCTTTCACC
mouse dll1	CCCATCCGATTCCCCTTCG	GGTTTTCTGTTGCGAGGTCATC
mouse fabp1	ATTCATGAAGGCAATAGGTCTG	TCATGCACGATTTCTGACAC
mouse fabp2	ACGTGTAGACAATGGAAAGG	CCTTCATATGTGTAGGTCTGG
mouse hes1	ATAGCTCCCGGCATTCCAAG	GCGCGGTATTTCCCCAACA
mouse lgr5	CATCAGGTCAATACCGGAGC	TAATGTGCGAGGCACCATTC
mouse lyz	ATGGAATGGCTACTATGGAG	CTCACCACCCTCTTTGCACATTG
mouse muc2	TCTACCTCACCCACAAGCTG	TGGTCTGCATGCCATTGAAG
mouse mtg8	GTACTGGGACTGGTGAACTC	TCTCAGTGGGAAGTTAGTAGC
mouse mtg16	TCACCACCCTACAGCAGTTT	AGGGATAACAAACGGCCTCA
mouse mtgR1	CTGCTCAACACCAGTATCGC	ATAAGGGGAACAGTGAGGGC
mouse olfm4	GACAGAGTGGAGCGCTTAGAG	GCATCTCCTTCACTTCCAGC
mouse nrarp	AGACAGCACTACACCAGTC	TTGACCAACAGCTTCACCA
mouse ppib	TCCATCGTGTCATCAAGGA	CATAGATGCTCTTTCCTCCT
human ATOH1	GCAGGAGGAAAACAGCAAAA	ACTTGCCTCATCCGAGTCAC
human AXIN2	GACAGGAATCATTCGGCCAC	CCTTCAGCATCCTCCGGTAT
human b-ACTIN	TTCTACAATGAGCTGCGTGTG	GGGGTGTTGAAGGTCTCAAA
human CD44	AGAAGGTGTGGGCAGAAGAA	AAATGCACCATTTCCTGAGA
human DLL1	ACTCCTACCGCTTCGTGTGT	CAGGGTTGCACACTTTCTCC
human HES1	AGCACACTTGGGTCTGTGC	TGAAGAAAGATAGCTCGCGG
human MTG8	CGACAACGTTAACTAATGGCA	CATTGCTGAAGCCATTGGG
human MTG16	GCAGGAAGAAGTGATCGAC	CAGTTCAGGAGGTTGTTGAG
human MTGR1	CATTTCTCAAGGCCAACCTG	TTGAGCAGAAGGTGTTCGT
